# Supplementary material for: SNP Identification by Transcriptome Sequencing and Candidate Gene-Based Association Analysis for Heat Tolerance in the Bay Scallop Argopecten irradians
Source: PLoS One. 2014 Aug 14;9(8):e104960. doi: 10.1371/journal.pone.0104960 (PMC4133247; doi:10.1371/journal.pone.0104960)
Supplement: Table S1 — Annotation information. (XLSX) [file pone.0104960.s004.xlsx]

## Sheet: Integrated_Function.annotation
#GeneID	GO_annotation	KEGG_annotation	Swissprot_annotation	Nr_annotation
all-10020	Molecular Function: actin binding (GO:0003779);; Cellular Component: cytoplasm (GO:0005737);; Cellular Component: cytoskeleton (GO:0005856);; Biological Process: sequestering of actin monomers (GO:0042989);;	K13785|6e-15|spu:373484|thymosin beta	Thymosin beta OS=Aplysia californica (California sea hare) PE=1 SV=1	beta-thymosin [Sycon raphanus]
all-10021	Molecular Function: ATP binding (GO:0005524);; Molecular Function: kanamycin kinase activity (GO:0008910);; Biological Process: response to antibiotic (GO:0046677);;	--	Endonuclease GN=pol OS=Drosophila melanogaster (Fruit fly) PE=4 SV=1	unnamed protein product [Trypanosoma congolense IL3000]
all-10023	Biological Process: regulation of growth (GO:0040008);; Biological Process: regulation of vulval development (GO:0040028);; Biological Process: single-organism cellular process (GO:0044763);; Biological Process: positive regulation of biological process (GO:0048518);; Biological Process: cellular process involved in reproduction (GO:0048610);; Biological Process: negative regulation of multicellu…	K00784|2e-18|oaa:100078130|similar to D29	Ribonuclease Z GN=hoe-1 OS=Caenorhabditis elegans PE=2 SV=2	PREDICTED: ribonuclease BN-like [Ceratitis capitata]
all-10024	--	--	Calmodulin OS=Physarum polycephalum (Slime mold) PE=2 SV=3	Putative calcium-binding protein CML14 [Crassostrea gigas]
all-10025	--	K08098|2e-27|tad:TRIADDRAFT_54236|hypothetical protein	GPI mannosyltransferase 4 GN=CG3419 OS=Drosophila melanogaster (Fruit fly) PE=2 SV=1	GPI mannosyltransferase 4 [Crassostrea gigas]
all-10028	Biological Process: cytokinesis (GO:0000910);; Cellular Component: spindle pole (GO:0000922);; Biological Process: nematode larval development (GO:0002119);; Molecular Function: structural constituent of ribosome (GO:0003735);; Molecular Function: microtubule motor activity (GO:0003777);; Molecular Function: ATP binding (GO:0005524);; Cellular Component: nuclear envelope (GO:0005635);; Cellular C…	--	Dynein beta chain, ciliary OS=Tripneustes gratilla (Hawaian sea urchin) PE=1 SV=1	Dynein beta chain, ciliary [Crassostrea gigas]
all-10037	--	--	--	hypothetical protein EAG_06933 [Camponotus floridanus]
all-10042	--	K11804|9e-14|xla:431952|dcaf8, MGC83816, dcaf8l1, h326, wdr42a, wdr42b	--	WD repeat-containing protein 42A [Crassostrea gigas]
all-10044	Molecular Function: binding (GO:0005488);; Biological Process: regulation of cellular process (GO:0050794);;	--	--	predicted protein [Nematostella vectensis]
all-10045	--	--	--	TPA: TPA_exp: polyprotein [Lytechinus variegatus]
all-10049	--	--	--	hypothetical protein CGI_10005225 [Crassostrea gigas]
all-10052	Molecular Function: oxidoreductase activity (GO:0016491);; Molecular Function: oxidoreductase activity, acting on the CH-NH2 group of donors, oxygen as acceptor (GO:0016641);;	K00273|4e-66|bfo:BRAFLDRAFT_233542|hypothetical protein	D-amino-acid oxidase 2 (Precursor) GN=CBG13882 OS=Caenorhabditis briggsae PE=3 SV=1	PREDICTED: D-aspartate oxidase-like [Aplysia californica]
all-10057	Cellular Component: intracellular (GO:0005622);; Biological Process: motor neuron axon guidance (GO:0008045);; Molecular Function: axon guidance receptor activity (GO:0008046);; Molecular Function: heparin binding (GO:0008201);; Cellular Component: integral component of membrane (GO:0016021);; Biological Process: axon midline choice point recognition (GO:0016199);; Molecular Function: semaphorin …	K06820|0.0|isc:IscW_ISCW007151|plexin A, putative	Plexin-B (Precursor) GN=plexB OS=Drosophila melanogaster (Fruit fly) PE=1 SV=2	plexin A, putative [Ixodes scapularis]
all-1006	Molecular Function: microtubule motor activity (GO:0003777);; Molecular Function: ATP binding (GO:0005524);; Biological Process: ATP catabolic process (GO:0006200);; Biological Process: microtubule-based movement (GO:0007018);; Cellular Component: microtubule cytoskeleton (GO:0015630);; Biological Process: cellular component organization (GO:0016043);; Molecular Function: ATPase activity (GO:0016…	--	Dynein beta chain, ciliary OS=Tripneustes gratilla (Hawaian sea urchin) PE=1 SV=1	Dynein heavy chain 7, axonemal [Crassostrea gigas]
all-10067	--	K07368|4e-13|nve:NEMVE_v1g247164|hypothetical protein	--	Fibrinolytic enzyme, isozyme C [Crassostrea gigas]
all-10071	--	--	--	PREDICTED: probable HTH-type transcriptional regulator LeuO-like [Ceratitis capitata]
all-10077	Cellular Component: plasma membrane (GO:0005886);; Biological Process: endocytosis (GO:0006897);; Biological Process: synaptic transmission (GO:0007268);; Cellular Component: endomembrane system (GO:0012505);; Biological Process: cellular component organization (GO:0016043);; Cellular Component: clathrin coat (GO:0030118);; Cellular Component: clathrin-coated vesicle (GO:0030136);; Biological Pro…	--	Clathrin heavy chain GN=Chc OS=Drosophila melanogaster (Fruit fly) PE=2 SV=1	Uncharacterized protein C2orf63-like protein [Crassostrea gigas]
all-10079	--	--	--	hypothetical protein BRAFLDRAFT_237054 [Branchiostoma floridae]
all-10085	--	--	--	PREDICTED: respiratory nitrate reductase 1 beta chain-like [Ceratitis capitata]
all-1009	Biological Process: sulfate assimilation (GO:0000103);; Molecular Function: adenylylsulfate kinase activity (GO:0004020);; Molecular Function: sulfate adenylyltransferase (ATP) activity (GO:0004781);; Molecular Function: ATP binding (GO:0005524);; Biological Process: phosphate-containing compound metabolic process (GO:0006796);; Biological Process: determination of adult lifespan (GO:0008340);; B…	--	Adenylyl-sulfate kinase OS=Urechis caupo (Innkeeper worm) PE=2 SV=1	PREDICTED: sulfate adenylyltransferase subunit 1-like [Ceratitis capitata]
all-10090	--	--	Putative ZDHHC-type palmitoyltransferase 4 GN=DDB_G0274251 OS=Dictyostelium discoideum (Slime mold) PE=3 SV=1	PREDICTED: probable palmitoyltransferase ZDHHC16-like [Aplysia californica]
all-10092	--	--	--	hypothetical protein CGI_10025670 [Crassostrea gigas]
all-10095	--	K14464|1e-50|tca:663102|similar to Alpha-(1,3)-fucosyltransferase C (Galactoside 3-L-fucosyltransferase)	Glycoprotein 3-alpha-L-fucosyltransferase A GN=FucTA OS=Drosophila melanogaster (Fruit fly) PE=1 SV=2	Glycoprotein 3-alpha-L-fucosyltransferase A [Crassostrea gigas]
all-10096	Biological Process: oviposition (GO:0018991);; Biological Process: locomotion (GO:0040011);;	--	--	PREDICTED: uncharacterized protein LOC101856578 [Aplysia californica]
all-10098	--	--	--	Uncharacterized protein C4orf37-like protein [Crassostrea gigas]
all-10100	Biological Process: instar larval development (GO:0002168);; Biological Process: visual behavior (GO:0007632);; Cellular Component: membrane (GO:0016020);; Biological Process: neurogenesis (GO:0022008);; Biological Process: phototaxis (GO:0042331);;	--	SURF1-like protein GN=18583 OS=Monosiga brevicollis (Choanoflagellate) PE=3 SV=1	AGAP006533-PA [Anopheles gambiae str. PEST]
all-10111	Molecular Function: catalytic activity (GO:0003824);;	--	Acetyl-CoA hydrolase GN=ach1 OS=Dictyostelium discoideum (Slime mold) PE=3 SV=1	hypothetical protein [Trichomonas vaginalis G3]
all-10114	Molecular Function: transferase activity (GO:0016740);;	--	--	hypothetical protein CAPTEDRAFT_185754 [Capitella teleta]
all-10115	--	--	--	Halomucin [Crassostrea gigas]
all-10116	--	--	Zinc metalloproteinase nas-14 (Precursor) GN=nas-14 OS=Caenorhabditis elegans PE=2 SV=2	PREDICTED: meprin A subunit beta-like [Aplysia californica]
all-10119	Biological Process: compound eye photoreceptor cell differentiation (GO:0001751);; Biological Process: morphogenesis of an epithelium (GO:0002009);; Molecular Function: protein binding (GO:0005515);; Cellular Component: cytoskeleton (GO:0005856);; Biological Process: transport (GO:0006810);; Biological Process: cytoskeleton organization (GO:0007010);; Biological Process: establishment or maintena…	K10637|1e-122|gga:420841|MYLIP	Tyrosine-protein phosphatase 1 GN=ptp-1 OS=Caenorhabditis elegans PE=2 SV=3	E3 ubiquitin-protein ligase MYLIP [Crassostrea gigas]
all-1012	Molecular Function: catalytic activity (GO:0003824);;	--	Probable RNA-directed DNA polymerase from transposon BS GN=RTase OS=Drosophila melanogaster (Fruit fly) PE=2 SV=1	PREDICTED: RNA-directed DNA polymerase from mobile element jockey-like [Strongylocentrotus purpuratus]
all-10122	Biological Process: transport (GO:0006810);; Cellular Component: endomembrane system (GO:0012505);; Cellular Component: membrane (GO:0016020);; Biological Process: developmental process (GO:0032502);; Cellular Component: intracellular membrane-bounded organelle (GO:0043231);; Cellular Component: intracellular organelle part (GO:0044446);; Biological Process: meiotic chromosome segregation (GO:004…	K14299|1e-180|bfo:BRAFLDRAFT_206753|hypothetical protein	Nucleoporin SEH1 GN=npp-18 OS=Caenorhabditis briggsae PE=3 SV=1	hypothetical protein BRAFLDRAFT_206753 [Branchiostoma floridae]
all-10126	--	--	--	Hemicentin-1, partial [Crassostrea gigas]
all-10132	Molecular Function: calcium ion binding (GO:0005509);; Molecular Function: kinase activity (GO:0016301);; Biological Process: phosphorylation (GO:0016310);; Molecular Function: 2-alkenal reductase [NAD(P)] activity (GO:0032440);; Biological Process: oxidation-reduction process (GO:0055114);;	K02183|3e-79|nve:NEMVE_v1g239788|hypothetical protein	Calmodulin OS=Tetrahymena pyriformis PE=1 SV=4	EF hand family protein [Tetrahymena thermophila]
all-10135	--	K12162|3e-50|rno:365797|Ufm1, MGC109501, RGD1304890	Ubiquitin-fold modifier 1 (Precursor) GN=tag-277 OS=Caenorhabditis elegans PE=1 SV=1	CRE-TAG-277 protein [Caenorhabditis remanei]
all-10137	--	K01415|5e-80|dre:777750|zgc:154079 (EC:3.4.24.71)	Neprilysin-1 GN=nep-1 OS=Caenorhabditis elegans PE=1 SV=3	Endothelin-converting enzyme 1 [Crassostrea gigas]
all-10141	Biological Process: protein peptidyl-prolyl isomerization (GO:0000413);; Molecular Function: peptidyl-prolyl cis-trans isomerase activity (GO:0003755);; Molecular Function: protein binding (GO:0005515);; Cellular Component: nucleus (GO:0005634);; Cellular Component: mitochondrion (GO:0005739);; Cellular Component: cytosol (GO:0005829);; Molecular Function: cyclosporin A binding (GO:0016018);;	K12739|1e-124|bfo:BRAFLDRAFT_281480|hypothetical protein	Peptidyl-prolyl cis-trans isomerase 1 GN=cyn-1 OS=Caenorhabditis elegans PE=2 SV=1	hypothetical protein CAPTEDRAFT_184272 [Capitella teleta]
all-10150	--	K09516|0.0|bfo:BRAFLDRAFT_119025|hypothetical protein	--	Putative all-trans-retinol 13,14-reductase [Crassostrea gigas]
all-10151	--	--	--	PREDICTED: MIT domain-containing protein 1-like isoform X1 [Aplysia californica]
all-10159	--	K11316|3e-60|bfo:BRAFLDRAFT_129047|hypothetical protein	--	STAGA complex 65 subunit gamma [Crassostrea gigas]
all-10160	Molecular Function: nucleoside-triphosphatase activity (GO:0017111);;	--	ABC transporter A family member 11 GN=abcA11 OS=Dictyostelium discoideum (Slime mold) PE=3 SV=1	PREDICTED: ferric enterobactin transport ATP-binding protein FepC-like [Ceratitis capitata]
all-10163	--	--	--	PREDICTED: chaperone protein LpfB-like [Ceratitis capitata]
all-1017	Biological Process: cytokinesis (GO:0000910);; Molecular Function: DNA binding (GO:0003677);; Molecular Function: DNA helicase activity (GO:0003678);; Molecular Function: chromatin binding (GO:0003682);; Molecular Function: protein binding (GO:0005515);; Molecular Function: ATP binding (GO:0005524);; Cellular Component: nucleus (GO:0005634);; Cellular Component: nuclear pre-replicative complex (G…	K02542|0.0|bfo:BRAFLDRAFT_123986|hypothetical protein	DNA replication licensing factor Mcm6 GN=Mcm6 OS=Anopheles gambiae (African malaria mosquito) PE=3 SV=3	PREDICTED: zygotic DNA replication licensing factor mcm6-B-like [Aplysia californica]
all-10178	Cellular Component: cell part (GO:0044464);;	--	Epidermal growth factor receptor substrate 15 homolog GN=eps15 OS=Dictyostelium discoideum (Slime mold) PE=1 SV=1	hypothetical protein CGI_10024030 [Crassostrea gigas]
all-10179	Biological Process: multicellular organismal development (GO:0007275);; Biological Process: anatomical structure development (GO:0048856);;	K04725|6e-42|bfo:BRAFLDRAFT_224204|hypothetical protein	Apoptosis 2 inhibitor GN=Iap2 OS=Drosophila melanogaster (Fruit fly) PE=2 SV=3	Baculoviral IAP repeat-containing protein 7 [Crassostrea gigas]
all-10181	--	--	--	predicted protein [Nematostella vectensis]
all-10185	--	--	--	PREDICTED: uncharacterized protein LOC101450312 [Ceratitis capitata]
all-10188	--	--	Protein MON2 homolog GN=mon2 OS=Drosophila melanogaster (Fruit fly) PE=2 SV=4	PREDICTED: protein MON2 homolog isoform 1 [Strongylocentrotus purpuratus]
all-10189	--	--	Basic immunoglobulin-like variable motif-containing protein GN=BIVM OS=Giardia intestinalis (strain ATCC 50803 / WB clone C6) PE=3 SV=1	Basic immunoglobulin-like variable motif-containing protein [Crassostrea gigas]
all-10190	Molecular Function: core promoter binding (GO:0001047);; Biological Process: embryonic development via the syncytial blastoderm (GO:0001700);; Molecular Function: chromatin binding (GO:0003682);; Cellular Component: extracellular space (GO:0005615);; Cellular Component: nucleolus (GO:0005730);; Cellular Component: endoplasmic reticulum (GO:0005783);; Biological Process: ecdysone biosynthetic proc…	K00504|1e-86|aga:AgaP_AGAP007420|AGAP007420-PA	Peptidylglycine alpha-hydroxylating monooxygenase (Precursor) GN=Phm OS=Drosophila melanogaster (Fruit fly) PE=1 SV=2	Peptidyl-glycine alpha-amidating monooxygenase [Crassostrea gigas]
all-10192	Molecular Function: protein kinase activity (GO:0004672);; Molecular Function: protein tyrosine kinase activity (GO:0004713);; Molecular Function: protein binding (GO:0005515);; Cellular Component: plasma membrane (GO:0005886);; Cellular Component: adherens junction (GO:0005912);; Biological Process: tricarboxylic acid cycle (GO:0006099);; Biological Process: JNK cascade (GO:0007254);; Biological…	--	Tyrosine-protein kinase SRK2 (Fragment) GN=SRK2 OS=Spongilla lacustris (Freshwater sponge) PE=2 SV=1	Proto-oncogene tyrosine-protein kinase FYN [Crassostrea gigas]
all-10200	Biological Process: negative regulation of transcription from RNA polymerase II promoter (GO:0000122);; Molecular Function: RNA polymerase II distal enhancer sequence-specific DNA binding (GO:0000980);; Molecular Function: RNA polymerase II activating transcription factor binding (GO:0001102);; Molecular Function: RNA polymerase II transcription coactivator activity (GO:0001105);; Biological Proc…	K04500|0.0|ssc:397260|SMAD3, MADH3	Protein mothers against dpp GN=Mad OS=Drosophila melanogaster (Fruit fly) PE=1 SV=1	TFG beta signaling pathway factor [Pinctada fucata]
all-10202	--	--	--	snRNA-activating protein complex subunit 1 [Crassostrea gigas]
all-10206	--	--	--	Alstrom syndrome protein 1 [Crassostrea gigas]
all-10215	--	--	--	hypothetical protein CGI_10016048 [Crassostrea gigas]
all-10221	--	--	Tryparedoxin OS=Trypanosoma brucei brucei PE=1 SV=1	Nucleoredoxin [Crassostrea gigas]
all-10222	--	--	--	Titin [Crassostrea gigas]
all-10223	--	--	Uncharacterized protein DDB_G0271670 (Precursor) GN=DDB_G0271670 OS=Dictyostelium discoideum (Slime mold) PE=4 SV=1	GON-4-like protein [Crassostrea gigas]
all-10228	Cellular Component: endosome (GO:0005768);; Biological Process: exocytosis (GO:0006887);; Biological Process: cell surface receptor signaling pathway (GO:0007166);; Biological Process: regulation of signal transduction (GO:0009966);; Biological Process: single-multicellular organism process (GO:0044707);; Biological Process: intracellular transport (GO:0046907);;	K12404|0.0|spu:581699|similar to MGC82581 protein	Signal transducing adapter molecule 1 GN=stam-1 OS=Caenorhabditis elegans PE=1 SV=2	ADP-ribosylation factor-binding protein GGA3 [Crassostrea gigas]
all-10230	--	--	--	TPA: TPA_exp: putative tyrosine recombinase [Lytechinus variegatus]
all-10242	Molecular Function: nucleotide binding (GO:0000166);; Biological Process: gastrulation with mouth forming first (GO:0001703);; Biological Process: morphogenesis of an epithelium (GO:0002009);; Molecular Function: nucleic acid binding (GO:0003676);; Molecular Function: RNA binding (GO:0003723);; Molecular Function: protein binding (GO:0005515);; Cellular Component: nucleus (GO:0005634);; Biologica…	K12890|1e-43|mmu:110809|Srsf1, 1110054N12Rik, 5730507C05Rik, 6330415C05Rik, AI482334, AW491331, Asf, Sf2, Sfrs1	Probable splicing factor, arginine/serine-rich 3 GN=rsp-3 OS=Caenorhabditis elegans PE=1 SV=2	PREDICTED: serine/arginine-rich splicing factor 1A-like isoform X2 [Aplysia californica]
all-10248	--	K06672|2e-18|spu:584453|hypothetical LOC584453	Uncharacterized protein DDB_G0280579 GN=DDB_G0280579 OS=Dictyostelium discoideum (Slime mold) PE=4 SV=1	PREDICTED: nipped-B-like protein B-like isoform X1 [Aplysia californica]
all-10251	--	--	Inner centromere protein A GN=icpA OS=Dictyostelium discoideum (Slime mold) PE=1 SV=1	PREDICTED: uncharacterized protein LOC101845313 isoform X1 [Aplysia californica]
all-10253	--	--	tRNA:m(4)X modification enzyme TRM13 homolog GN=trm13 OS=Dictyostelium discoideum (Slime mold) PE=3 SV=1	Putative hydroxypyruvate isomerase [Crassostrea gigas]
all-10259	--	--	--	hypothetical protein CGI_10025644 [Crassostrea gigas]
all-1026	Molecular Function: oxidoreductase activity (GO:0016491);;	K10860|3e-93|xla:496071|alkbh3	--	Alpha-ketoglutarate-dependent dioxygenase alkB-like protein 3 [Crassostrea gigas]
all-10261	--	--	--	PREDICTED: protein transport protein HofC homolog [Ceratitis capitata]
all-10265	--	--	--	NADPH--cytochrome P450 reductase [Crassostrea gigas]
all-10267	--	K06238|1e-30|oaa:100083849|hypothetical protein LOC100083849	Transmembrane cell adhesion receptor mua-3 (Precursor) GN=mua-3 OS=Caenorhabditis elegans PE=1 SV=2	Cartilage matrix protein, partial [Crassostrea gigas]
all-10272	Biological Process: response to insecticide (GO:0017085);;	--	Probable cytochrome P450 49a1 GN=Cyp49a1 OS=Drosophila melanogaster (Fruit fly) PE=2 SV=3	PREDICTED: probable cytochrome P450 49a1-like [Aplysia californica]
all-10274	--	--	Uncharacterized protein DDB_G0274171 (Precursor) GN=DDB_G0274171 OS=Dictyostelium discoideum (Slime mold) PE=2 SV=1	PREDICTED: von Willebrand factor C domain-containing protein 2-like [Ciona intestinalis]
all-10276	Molecular Function: RNA binding (GO:0003723);; Biological Process: mRNA processing (GO:0006397);; Molecular Function: myosin binding (GO:0017022);; Biological Process: neurogenesis (GO:0022008);;	K14401|2e-40|hsa:29894|CPSF1, CPSF160, HSU37012, P/cl.18	Cleavage and polyadenylation specificity factor subunit 1 GN=Cpsf160 OS=Drosophila melanogaster (Fruit fly) PE=1 SV=1	Cleavage and polyadenylation specificity factor subunit 1 [Crassostrea gigas]
all-10280	Molecular Function: catalytic activity (GO:0003824);;	--	RNA-directed DNA polymerase from mobile element jockey GN=jockey\pol OS=Drosophila funebris (Fruit fly) PE=1 SV=1	pol-like protein [Biomphalaria glabrata]
all-10282	--	--	--	hypothetical protein CGI_10018118 [Crassostrea gigas]
all-10284	Molecular Function: catalytic activity (GO:0003824);; Molecular Function: transferase activity (GO:0016740);;	--	Transketolase GN=tkt-2 OS=Dictyostelium discoideum (Slime mold) PE=1 SV=1	PREDICTED: uncharacterized protein LOC101462242 [Ceratitis capitata]
all-10289	Biological Process: succinate transmembrane transport (GO:0071422);;	K14445|8e-82|bfo:BRAFLDRAFT_91934|hypothetical protein	Uncharacterized transporter B0285.6 GN=B0285.6 OS=Caenorhabditis elegans PE=3 SV=2	Solute carrier family 13 member 2 [Crassostrea gigas]
all-1029	Biological Process: reproduction (GO:0000003);; Molecular Function: RNA binding (GO:0003723);; Cellular Component: extracellular region (GO:0005576);; Cellular Component: nucleolus (GO:0005730);; Biological Process: RNA splicing (GO:0008380);; Biological Process: regulation of gene expression (GO:0010468);; Cellular Component: Cajal body (GO:0015030);; Biological Process: antibacterial humoral re…	--	Heterogeneous nuclear ribonucleoprotein A1, A2/B1 homolog GN=HNRNP OS=Schistocerca americana (American grasshopper) PE=2 SV=1	Ras GTPase-activating protein-binding protein 2 [Crassostrea gigas]
all-10291	Cellular Component: mitochondrion (GO:0005739);;	K04564|1e-85|spu:586977|similar to manganese superoxide dismutase	Superoxide dismutase [Fe] GN=SODB OS=Plasmodium falciparum (isolate HB3) PE=1 SV=1	PREDICTED: superoxide dismutase [Mn]-like [Strongylocentrotus purpuratus]
all-10309	--	--	--	PREDICTED: prophage CP4-57 integrase-like [Ceratitis capitata]
all-10313	Biological Process: phosphorylation (GO:0016310);; Molecular Function: transferase activity, transferring phosphorus-containing groups (GO:0016772);;	--	Pyruvate, phosphate dikinase OS=Giardia intestinalis (Giardia lamblia) PE=3 SV=1	PREDICTED: phosphoenolpyruvate synthase-like [Ceratitis capitata]
all-10318	Molecular Function: protein serine/threonine kinase activity (GO:0004674);; Molecular Function: ATP binding (GO:0005524);; Cellular Component: microtubule associated complex (GO:0005875);; Biological Process: protein phosphorylation (GO:0006468);; Biological Process: JAK-STAT cascade (GO:0007259);;	K08824|1e-127|bfo:BRAFLDRAFT_275907|hypothetical protein	Cell division control protein 2 homolog GN=CRK2 OS=Plasmodium knowlesi (strain H) PE=3 SV=1	Cyclin-dependent kinase-like 1 [Crassostrea gigas]
all-10320	Molecular Function: catalytic activity (GO:0003824);;	--	Gamma-glutamyl hydrolase A (Precursor) GN=gghA OS=Dictyostelium discoideum (Slime mold) PE=3 SV=1	PREDICTED: gamma-glutamyl hydrolase-like [Saccoglossus kowalevskii]
all-10322	--	--	--	PREDICTED: leu/Ile/Val-binding protein-like [Ceratitis capitata]
all-10328	--	--	--	PREDICTED: uncharacterized protein LOC101846193 [Aplysia californica]
all-1033	--	--	--	PREDICTED: inner membrane transport protein YnfM-like [Ceratitis capitata]
all-10334	Molecular Function: transcription regulatory region sequence-specific DNA binding (GO:0000976);; Molecular Function: sequence-specific DNA binding RNA polymerase II transcription factor activity (GO:0000981);; Molecular Function: sequence-specific DNA binding transcription factor activity (GO:0003700);; Cellular Component: nucleus (GO:0005634);; Biological Process: regulation of transcription, DN…	K09345|9e-54|bfo:BRAFLDRAFT_124258|nk homeobox 4	Homeobox protein vnd GN=vnd OS=Drosophila melanogaster (Fruit fly) PE=1 SV=3	Homeobox protein Nkx-2.6 [Crassostrea gigas]
all-10341	--	--	--	PREDICTED: arrestin domain-containing protein 3-like [Aplysia californica]
all-10344	Molecular Function: protein binding (GO:0005515);; Cellular Component: nuclear envelope (GO:0005635);; Biological Process: ovarian nurse cell to oocyte transport (GO:0007300);; Biological Process: muscle organ development (GO:0007517);; Molecular Function: cytoskeletal protein binding (GO:0008092);; Biological Process: tissue development (GO:0009888);; Cellular Component: integral component of me…	--	Spectrin alpha chain GN=alpha-Spec OS=Drosophila melanogaster (Fruit fly) PE=1 SV=2	Nesprin-1 [Crassostrea gigas]
all-10347	--	--	--	Beta-catenin-like protein 1 [Crassostrea gigas]
all-10352	Molecular Function: iron ion binding (GO:0005506);; Biological Process: steroid metabolic process (GO:0008202);; Molecular Function: electron carrier activity (GO:0009055);; Molecular Function: oxidoreductase activity, acting on paired donors, with incorporation or reduction of molecular oxygen (GO:0016705);; Molecular Function: heme binding (GO:0020037);; Molecular Function: steroid dehydrogenas…	--	3-hydroxyacyl-CoA dehydrogenase type-2 GN=scu OS=Drosophila melanogaster (Fruit fly) PE=1 SV=1	17-beta-hydroxysteroid dehydrogenase 14 [Crassostrea gigas]
all-10355	--	--	--	26S protease regulatory subunit 4 [Crassostrea gigas]
all-10356	Molecular Function: catalytic activity (GO:0003824);;	--	Probable RNA-directed DNA polymerase from transposon BS GN=RTase OS=Drosophila melanogaster (Fruit fly) PE=2 SV=1	PREDICTED: RNA-directed DNA polymerase from mobile element jockey-like [Strongylocentrotus purpuratus]
all-10360	Molecular Function: monooxygenase activity (GO:0004497);; Biological Process: cell communication (GO:0007154);; Biological Process: metabolic process (GO:0008152);; Biological Process: reproductive process (GO:0022414);; Biological Process: single organism signaling (GO:0044700);; Biological Process: single-organism behavior (GO:0044708);; Biological Process: regulation of biological process (GO:…	--	MOXD1 homolog 1 (Precursor) GN=CG5235 OS=Drosophila melanogaster (Fruit fly) PE=2 SV=2	PREDICTED: tyramine beta-hydroxylase-like [Aplysia californica]
all-10366	--	K08883|5e-07|ame:727123|similar to bonus CG5206-PA	--	Tripartite motif-containing protein 45 [Crassostrea gigas]
all-1038	--	--	--	hypothetical protein CGI_10018500 [Crassostrea gigas]
all-10384	Molecular Function: protein-N(PI)-phosphohistidine-sugar phosphotransferase activity (GO:0008982);; Biological Process: phosphoenolpyruvate-dependent sugar phosphotransferase system (GO:0009401);; Cellular Component: integral component of membrane (GO:0016021);; Biological Process: phosphorylation (GO:0016310);;	--	--	multiphosphoryl transfer protein 1, partial [Clonorchis sinensis]
all-10386	Molecular Function: hydrolase activity (GO:0016787);;	K01294|1e-139|api:100159898|similar to carboxypeptidase H	Carboxypeptidase D (Precursor) GN=svr OS=Drosophila melanogaster (Fruit fly) PE=1 SV=2	Carboxypeptidase E [Crassostrea gigas]
all-10394	--	--	--	Heavy metal-binding protein HIP [Crassostrea gigas]
all-10395	Molecular Function: catalytic activity (GO:0003824);;	--	Neutral alpha-glucosidase AB (Precursor) GN=modA OS=Dictyostelium discoideum (Slime mold) PE=3 SV=1	putative alpha glucosidase II subunit [Leishmania major strain Friedlin]
all-10396	Biological Process: single-organism process (GO:0044699);;	K08171|6e-43|xtr:550110|slc37a4, MGC97640, g6pt1, g6pt2, g6pt3, gsd1b, gsd1c, gsd1d, pro0685, trg19	--	Glucose-6-phosphate translocase [Crassostrea gigas]
all-10398	Biological Process: small GTPase mediated signal transduction (GO:0007264);; Molecular Function: metal ion binding (GO:0046872);;	K12362|0.0|oaa:100080124|hypothetical protein LOC100080124	Ras guanine nucleotide exchange factor P GN=gefP OS=Dictyostelium discoideum (Slime mold) PE=2 SV=1	Ras guanyl-releasing protein 3 [Crassostrea gigas]
all-1040	Molecular Function: nucleotide binding (GO:0000166);; Molecular Function: DNA binding (GO:0003677);; Cellular Component: mitochondrial matrix (GO:0005759);; Cellular Component: peroxisome (GO:0005777);; Biological Process: protein complex assembly (GO:0006461);; Biological Process: proteolysis (GO:0006508);; Biological Process: triglyceride metabolic process (GO:0006641);; Biological Process: mit…	--	Lon protease homolog, mitochondrial (Precursor) GN=CG8798 OS=Drosophila melanogaster (Fruit fly) PE=2 SV=1	PREDICTED: lon protease-like [Ceratitis capitata]
all-10406	--	--	--	hypothetical protein CGI_10010341 [Crassostrea gigas]
all-10407	Biological Process: inter-male aggressive behavior (GO:0002121);; Molecular Function: protein binding (GO:0005515);; Biological Process: exocytosis (GO:0006887);; Biological Process: neurotransmitter secretion (GO:0007269);; Biological Process: multicellular organismal development (GO:0007275);; Cellular Component: membrane (GO:0016020);; Cellular Component: cell part (GO:0044464);; Biological Pr…	K08488|1e-54|bfo:BRAFLDRAFT_59863|hypothetical protein	Syntaxin-7A GN=syn7A OS=Dictyostelium discoideum (Slime mold) PE=1 SV=1	PREDICTED: syntaxin-7-like [Aplysia californica]
all-10408	--	--	Mesenchyme-specific cell surface glycoprotein (Precursor) OS=Strongylocentrotus purpuratus (Purple sea urchin) PE=2 SV=2	Mesenchyme-specific cell surface glycoprotein [Crassostrea gigas]
all-10420	Biological Process: regulation of alternative mRNA splicing, via spliceosome (GO:0000381);; Biological Process: morphogenesis of an epithelium (GO:0002009);; Biological Process: nematode larval development (GO:0002119);; Molecular Function: nucleic acid binding (GO:0003676);; Molecular Function: ATP binding (GO:0005524);; Cellular Component: nucleus (GO:0005634);; Biological Process: germ cell de…	--	mRNA transport homolog 4 GN=mtr-4 OS=Caenorhabditis elegans PE=3 SV=1	PREDICTED: helicase SKI2W-like [Aplysia californica]
all-10425	Molecular Function: ATP binding (GO:0005524);; Biological Process: ATP catabolic process (GO:0006200);; Biological Process: transport (GO:0006810);; Biological Process: cellular process (GO:0009987);; Cellular Component: membrane (GO:0016020);; Molecular Function: ATPase activity (GO:0016887);; Biological Process: single-organism process (GO:0044699);;	K05643|0.0|tad:TRIADDRAFT_49936|hypothetical protein	ABC transporter A family member 2 GN=abcA2 OS=Dictyostelium discoideum (Slime mold) PE=3 SV=1	ATP-binding cassette transporter sub-family A [Pecten maximus]
all-10429	--	--	--	hypothetical protein CGI_10028829 [Crassostrea gigas]
all-1043	Cellular Component: mitochondrion (GO:0005739);; Molecular Function: oxidoreductase activity (GO:0016491);; Molecular Function: oxidoreductase activity, acting on the aldehyde or oxo group of donors, NAD or NADP as acceptor (GO:0016620);; Biological Process: lipid storage (GO:0019915);; Biological Process: cellular metabolic process (GO:0044237);; Biological Process: primary metabolic process (GO…	--	Aldehyde dehydrogenase GN=ALDH OS=Enchytraeus buchholzi (Grindal worm) PE=2 SV=1	PREDICTED: 4-aminobutyrate aminotransferase PuuE-like [Ceratitis capitata]
all-10431	Molecular Function: 3-hydroxyisobutyryl-CoA hydrolase activity (GO:0003860);;	K05605|1e-157|spu:586315|similar to 3-hydroxyisobutyryl-Coenzyme A hydrolase	3-hydroxyisobutyryl-CoA hydrolase, mitochondrial (Precursor) GN=hibch OS=Dictyostelium discoideum (Slime mold) PE=3 SV=1	hypothetical protein CAPTEDRAFT_181091 [Capitella teleta]
all-10432	Biological Process: nuclear division (GO:0000280);; Molecular Function: inositol 1,4,5-trisphosphate-sensitive calcium-release channel activity (GO:0005220);; Molecular Function: calcium channel activity (GO:0005262);; Cellular Component: endoplasmic reticulum (GO:0005783);; Cellular Component: endoplasmic reticulum membrane (GO:0005789);; Biological Process: calcium ion transport (GO:0006816);; …	K04959|1e-152|gga:418212|ITPR2	Inositol 1,4,5-trisphosphate receptor GN=Itp-r83A OS=Drosophila melanogaster (Fruit fly) PE=2 SV=3	hypothetical protein CAPTEDRAFT_222687 [Capitella teleta]
all-10435	Biological Process: metabolic process (GO:0008152);; Molecular Function: hydrolase activity, acting on glycosyl bonds (GO:0016798);;	K01204|1e-136|bfo:BRAFLDRAFT_232493|hypothetical protein	Probable alpha-galactosidase (Precursor) GN=melA OS=Dictyostelium discoideum (Slime mold) PE=3 SV=1	Alpha-N-acetylgalactosaminidase [Crassostrea gigas]
all-10441	--	--	--	hypothetical protein CGI_10027440 [Crassostrea gigas]
all-10445	--	--	--	hypothetical protein CGI_10001639 [Crassostrea gigas]
all-10450	Biological Process: morphogenesis of an epithelium (GO:0002009);; Biological Process: nematode larval development (GO:0002119);; Cellular Component: membrane (GO:0016020);; Biological Process: collagen and cuticulin-based cuticle development (GO:0040002);; Biological Process: growth (GO:0040007);; Biological Process: hermaphrodite genitalia development (GO:0040035);;	--	Choline transporter-like protein 1 GN=chtl-1 OS=Caenorhabditis briggsae PE=3 SV=2	Choline transporter-like protein 2 [Crassostrea gigas]
all-10452	--	--	--	PREDICTED: uncharacterized protein LOC101848041 isoform X1 [Aplysia californica]
all-10455	Molecular Function: ubiquitin-protein ligase activity (GO:0004842);; Biological Process: Notch signaling pathway (GO:0007219);; Biological Process: imaginal disc-derived wing morphogenesis (GO:0007476);; Biological Process: protein ubiquitination (GO:0016567);; Biological Process: macromolecule localization (GO:0033036);; Biological Process: cellular macromolecule metabolic process (GO:0044260);;	--	E3 ubiquitin-protein ligase Nedd-4 GN=Nedd4 OS=Drosophila melanogaster (Fruit fly) PE=1 SV=2	Ubiquitin-protein ligase E3C [Crassostrea gigas]
all-10456	Biological Process: single-organism cellular process (GO:0044763);;	K10460|4e-17|bfo:BRAFLDRAFT_245796|Gsk3b	Kelch-like protein diablo GN=dbo OS=Drosophila mojavensis (Fruit fly) PE=3 SV=1	PREDICTED: kelch-like protein 24-like isoform X1 [Aplysia californica]
all-10457	Molecular Function: nucleoside-triphosphatase activity (GO:0017111);;	--	Uncharacterized protein DDB_G0271670 (Precursor) GN=DDB_G0271670 OS=Dictyostelium discoideum (Slime mold) PE=4 SV=1	PREDICTED: transcription-repair-coupling factor-like [Ceratitis capitata]
all-10460	Molecular Function: calcium channel activity (GO:0005262);; Molecular Function: protein binding (GO:0005515);; Cellular Component: cilium (GO:0005929);; Cellular Component: membrane (GO:0016020);; Biological Process: response to hermaphrodite contact (GO:0034606);; Biological Process: vulval location (GO:0034608);; Biological Process: macromolecule metabolic process (GO:0043170);; Biological Proc…	--	Location of vulva defective 1 (Precursor) GN=lov-1 OS=Caenorhabditis elegans PE=1 SV=4	vitelline envelope zona pellucida domain protein 14 [Haliotis rufescens]
all-10480	--	--	--	ATP-dependent RNA helicase DBP2 [Crassostrea gigas]
all-10484	Molecular Function: sequence-specific DNA binding transcription factor activity (GO:0003700);; Molecular Function: actin binding (GO:0003779);; Molecular Function: signal transducer activity (GO:0004871);; Molecular Function: structural constituent of cytoskeleton (GO:0005200);; Molecular Function: calcium ion binding (GO:0005509);; Cellular Component: nucleus (GO:0005634);; Cellular Component: c…	--	Dystrophin, isoform E GN=Dys OS=Drosophila melanogaster (Fruit fly) PE=1 SV=1	dystrophin-like protein [Pectinidae]
all-10485	Molecular Function: binding (GO:0005488);; Cellular Component: nucleus (GO:0005634);; Biological Process: histone acetylation (GO:0016573);; Molecular Function: transferase activity (GO:0016740);; Biological Process: nucleic acid metabolic process (GO:0090304);;	K11324|0.0|bfo:BRAFLDRAFT_93876|hypothetical protein	--	DNA methyltransferase 1-associated protein 1 [Crassostrea gigas]
all-10486	Molecular Function: NADH dehydrogenase (ubiquinone) activity (GO:0008137);; Molecular Function: FMN binding (GO:0010181);; Molecular Function: NAD binding (GO:0051287);; Molecular Function: 4 iron, 4 sulfur cluster binding (GO:0051539);; Biological Process: oxidation-reduction process (GO:0055114);;	K03942|0.0|bfo:BRAFLDRAFT_273832|hypothetical protein	NADH dehydrogenase [ubiquinone] flavoprotein 1, mitochondrial (Precursor) GN=ndufv1 OS=Dictyostelium discoideum (Slime mold) PE=2 SV=1	PREDICTED: NADH dehydrogenase [ubiquinone] flavoprotein 1, mitochondrial-like [Aplysia californica]
all-10496	--	K09598|2e-14|bfo:BRAFLDRAFT_124779|hypothetical protein	--	caspase 2 [Mytilus galloprovincialis]
all-10501	--	--	--	hypothetical protein CAPTEDRAFT_201518 [Capitella teleta]
all-10505	--	--	Putative uncharacterized protein DDB_G0290521 (Precursor) GN=DDB_G0290521 OS=Dictyostelium discoideum (Slime mold) PE=4 SV=2	GA28568 [Drosophila pseudoobscura pseudoobscura]
all-10509	--	K14311|2e-09|bfo:BRAFLDRAFT_124931|hypothetical protein	--	hypothetical protein CGI_10001414 [Crassostrea gigas]
all-10525	--	--	Uncharacterized membrane protein DDB_G0293934 GN=DDB_G0293934 OS=Dictyostelium discoideum (Slime mold) PE=4 SV=1	hypothetical protein BRAFLDRAFT_217335 [Branchiostoma floridae]
all-10526	Biological Process: metabolic process (GO:0008152);; Molecular Function: hydrolase activity, acting on glycosyl bonds (GO:0016798);;	K01204|1e-102|spu:587840|similar to Chain A, The Structure Of Alpha-N-Acetylgalactosaminidase	Probable alpha-galactosidase (Precursor) GN=melA OS=Dictyostelium discoideum (Slime mold) PE=3 SV=1	Alpha-N-acetylgalactosaminidase [Crassostrea gigas]
all-10528	--	--	Ferritin OS=Pacifastacus leniusculus (Signal crayfish) PE=1 SV=1	PREDICTED: ferritin-1-like [Ceratitis capitata]
all-10538	--	--	--	hypothetical protein CGI_10019788 [Crassostrea gigas]
all-10546	--	--	Probable 2-ketogluconate reductase GN=tkrA OS=Dictyostelium discoideum (Slime mold) PE=3 SV=1	PREDICTED: glyoxylate/hydroxypyruvate reductase A-like [Ceratitis capitata]
all-1055	Biological Process: cellular protein modification process (GO:0006464);; Molecular Function: ligase activity (GO:0016874);;	K01942|1e-133|ecb:100061132|HLCS	--	Biotin--protein ligase [Crassostrea gigas]
all-10553	--	K05542|6e-25|xtr:100380012|dus1l	--	tRNA-dihydrouridine synthase 1-like protein [Crassostrea gigas]
all-10555	Biological Process: actomyosin contractile ring contraction (GO:0000916);; Cellular Component: Golgi apparatus (GO:0005794);; Biological Process: meiosis I cytokinesis (GO:0007110);; Biological Process: meiosis II cytokinesis (GO:0007111);; Biological Process: male meiosis cytokinesis (GO:0007112);; Biological Process: spermatid nucleus elongation (GO:0007290);; Biological Process: meiotic spindl…	--	Conserved oligomeric Golgi complex subunit 5 GN=fws OS=Drosophila melanogaster (Fruit fly) PE=2 SV=1	PREDICTED: conserved oligomeric Golgi complex subunit 5-like [Aplysia californica]
all-10558	Biological Process: intracellular protein transport (GO:0006886);; Molecular Function: zinc ion binding (GO:0008270);; Biological Process: vesicle-mediated transport (GO:0016192);;	--	Vacuolar protein sorting-associated protein 11 homolog GN=vps11 OS=Dictyostelium discoideum (Slime mold) PE=3 SV=1	Vacuolar protein sorting-associated protein 11-like protein [Crassostrea gigas]
all-1056	Molecular Function: nucleotide binding (GO:0000166);; Molecular Function: GTPase activity (GO:0003924);; Molecular Function: sphingomyelin phosphodiesterase activity (GO:0004767);; Molecular Function: GTP binding (GO:0005525);; Cellular Component: endoplasmic reticulum (GO:0005783);; Cellular Component: Golgi apparatus (GO:0005794);; Biological Process: chemotaxis (GO:0006935);; Biological Proces…	K07913|1e-109|mdo:100012682|similar to RAB26, member RAS oncogene family	Ras-related protein Rab-26 (Precursor) GN=Rab26 OS=Drosophila melanogaster (Fruit fly) PE=2 SV=2	PREDICTED: ras-related protein Rab-26-like [Aplysia californica]
all-10563	--	--	Papilin (Precursor) GN=Ppn OS=Drosophila melanogaster (Fruit fly) PE=1 SV=2	dentin sialophosphoprotein precursor [Trichomonas vaginalis G3]
all-10565	Biological Process: negative regulation of transcription from RNA polymerase II promoter (GO:0000122);; Biological Process: compound eye morphogenesis (GO:0001745);; Molecular Function: RNA polymerase II distal enhancer sequence-specific DNA binding transcription factor activity (GO:0003705);; Biological Process: cephalic furrow formation (GO:0007376);; Biological Process: imaginal disc-derived l…	K04498|0.0|rno:54244|Crebbp, CBP, RSTS, RTS	Protein cbp-1 GN=cbp-1 OS=Caenorhabditis elegans PE=2 SV=6	hypothetical protein CAPTEDRAFT_224799 [Capitella teleta]
all-10575	--	--	PH domain-containing protein DDB_G0287875 GN=DDB_G0287875 OS=Dictyostelium discoideum (Slime mold) PE=2 SV=1	PREDICTED: protein PRRC1-like [Aplysia californica]
all-10578	--	--	Uncharacterized protein DDB_G0271670 (Precursor) GN=DDB_G0271670 OS=Dictyostelium discoideum (Slime mold) PE=4 SV=1	PREDICTED: kelch domain-containing protein 4-like [Aplysia californica]
all-10579	Cellular Component: Golgi medial cisterna (GO:0005797);; Biological Process: defense response (GO:0006952);; Biological Process: determination of adult lifespan (GO:0008340);; Biological Process: endoplasmic reticulum unfolded protein response (GO:0030968);; Biological Process: positive regulation of growth rate (GO:0040010);;	--	Heat shock protein Hsp-16.2 GN=hsp-16.2 OS=Caenorhabditis elegans PE=3 SV=1	Heat shock protein beta-1 [Crassostrea gigas]
all-10583	Molecular Function: cytoskeletal protein binding (GO:0008092);; Cellular Component: microtubule cytoskeleton (GO:0015630);; Cellular Component: protein complex (GO:0043234);; Cellular Component: cytoskeletal part (GO:0044430);; Cellular Component: cytoplasmic part (GO:0044444);;	K14283|5e-55|tgu:100231397|similar to transforming, acidic coiled-coil containing protein 3	Kinesin-related protein 8 GN=kif8 OS=Dictyostelium discoideum (Slime mold) PE=2 SV=1	Transforming acidic coiled-coil-containing protein 1 [Crassostrea gigas]
all-10585	Biological Process: reproduction (GO:0000003);; Cellular Component: plasma membrane (GO:0005886);; Biological Process: multicellular organismal development (GO:0007275);; Cellular Component: intracellular part (GO:0044424);; Cellular Component: membrane part (GO:0044425);; Biological Process: single-organism cellular process (GO:0044763);; Biological Process: single-organism developmental process…	--	Fibropellin-1 (Precursor) GN=EGF1 OS=Strongylocentrotus purpuratus (Purple sea urchin) PE=1 SV=2	PREDICTED: uncharacterized protein LOC101861137 [Aplysia californica]
all-10588	Cellular Component: cytoplasm (GO:0005737);; Biological Process: metabolic process (GO:0008152);; Biological Process: response to stimulus (GO:0050896);;	K11170|1e-78|gga:428007|DHRSX	WW domain-containing oxidoreductase GN=Wwox OS=Drosophila melanogaster (Fruit fly) PE=2 SV=1	Dehydrogenase/reductase SDR family member on chromosome X [Crassostrea gigas]
all-10593	--	K14613|4e-51|mdo:100025451|hypothetical protein LOC100025451	--	Solute carrier family 46 member 3 [Crassostrea gigas]
all-10594	Molecular Function: zinc ion binding (GO:0008270);; Molecular Function: ligase activity (GO:0016874);; Biological Process: single-organism cellular process (GO:0044763);; Biological Process: regulation of cellular process (GO:0050794);;	--	Protein goliath (Precursor) GN=gol OS=Drosophila melanogaster (Fruit fly) PE=2 SV=3	E3 ubiquitin-protein ligase arkadia-B [Crassostrea gigas]
all-10595	Molecular Function: oxidoreductase activity (GO:0016491);;	K13980|8e-22|ptr:461394|ADH4	Alcohol dehydrogenase class-3 GN=Fdh OS=Drosophila melanogaster (Fruit fly) PE=1 SV=3	PREDICTED: L-idonate 5-dehydrogenase-like isoform X1 [Aplysia californica]
all-10602	Molecular Function: peptidase activity (GO:0008233);;	--	Putative serine protease K12H4.7 (Precursor) GN=K12H4.7 OS=Caenorhabditis elegans PE=3 SV=2	Putative serine protease F56F10.1 [Crassostrea gigas]
all-10618	Molecular Function: glycine dehydrogenase (decarboxylating) activity (GO:0004375);; Biological Process: glycine catabolic process (GO:0006546);; Molecular Function: lyase activity (GO:0016829);; Molecular Function: pyridoxal phosphate binding (GO:0030170);; Molecular Function: 2-alkenal reductase [NAD(P)] activity (GO:0032440);; Biological Process: oxidation-reduction process (GO:0055114);;	K00281|0.0|gga:374222|GLDC	Glycine dehydrogenase [decarboxylating], mitochondrial (Precursor) GN=gcvP OS=Dictyostelium discoideum (Slime mold) PE=3 SV=1	PREDICTED: glycine dehydrogenase [decarboxylating], mitochondrial-like [Aplysia californica]
all-10624	--	--	--	hypothetical protein CAPTEDRAFT_215055 [Capitella teleta]
all-10632	--	--	--	hypothetical protein CAPTEDRAFT_95933, partial [Capitella teleta]
all-10639	Molecular Function: oxidoreductase activity (GO:0016491);;	--	3 beta-hydroxysteroid dehydrogenase dhs-16 GN=dhs-16 OS=Caenorhabditis elegans PE=2 SV=1	Short chain dehydrogenase/reductase family 9C member 7 [Crassostrea gigas]
all-10645	Molecular Function: protein binding (GO:0005515);; Cellular Component: inaD signaling complex (GO:0016027);; Molecular Function: isomerase activity (GO:0016853);; Biological Process: cellular protein metabolic process (GO:0044267);; Biological Process: detection of light stimulus involved in visual perception (GO:0050908);; Biological Process: regulation of calcium ion transport (GO:0051924);;	--	FK506-binding protein 5 GN=fkbp5 OS=Dictyostelium discoideum (Slime mold) PE=1 SV=1	hypothetical protein CGI_10018881 [Crassostrea gigas]
all-10655	--	--	Mediator of RNA polymerase II transcription subunit 24 GN=MED24 OS=Aedes aegypti (Yellowfever mosquito) PE=3 SV=1	Mediator of RNA polymerase II transcription subunit 24 [Crassostrea gigas]
all-10656	--	--	--	Glutamine-rich protein 2 [Crassostrea gigas]
all-1066	Biological Process: response to temperature stimulus (GO:0009266);; Biological Process: single-organism behavior (GO:0044708);; Biological Process: single-organism cellular process (GO:0044763);;	--	Ankyrin repeat, PH and SEC7 domain containing protein secG GN=secG OS=Dictyostelium discoideum (Slime mold) PE=2 SV=1	hypothetical protein TcasGA2_TC005222 [Tribolium castaneum]
all-10661	--	--	Tubulin beta chain (Fragment) OS=Lytechinus pictus (Painted sea urchin) PE=2 SV=1	Tubulin beta chain [Crassostrea gigas]
all-10666	Molecular Function: histone acetyltransferase activity (GO:0004402);; Biological Process: histone acetylation (GO:0016573);;	--	Protein tssc1 homolog GN=tssc1 OS=Dictyostelium discoideum (Slime mold) PE=1 SV=1	Protein TSSC1, partial [Crassostrea gigas]
all-10683	Molecular Function: catalytic activity (GO:0003824);; Biological Process: cell surface receptor signaling pathway (GO:0007166);; Biological Process: metabolic process (GO:0008152);; Molecular Function: sulfuric ester hydrolase activity (GO:0008484);; Biological Process: regulation of signal transduction (GO:0009966);;	K01565|0.0|bfo:BRAFLDRAFT_118993|hypothetical protein	Extracellular sulfatase SULF-1 homolog (Precursor) GN=Sulf1 OS=Drosophila melanogaster (Fruit fly) PE=1 SV=1	hypothetical protein BRAFLDRAFT_118993 [Branchiostoma floridae]
all-10692	Molecular Function: metal ion binding (GO:0046872);;	K10144|7e-33|tca:662913|similar to vitellogenin, putative	--	Tyrosine-protein kinase SYK [Crassostrea gigas]
all-10696	Molecular Function: leukotriene-A4 hydrolase activity (GO:0004463);; Biological Process: proteolysis (GO:0006508);; Molecular Function: metallopeptidase activity (GO:0008237);; Molecular Function: zinc ion binding (GO:0008270);; Biological Process: leukotriene biosynthetic process (GO:0019370);;	K01254|2e-66|bfo:BRAFLDRAFT_215361|hypothetical protein	Leukotriene A-4 hydrolase homolog GN=lkhA OS=Dictyostelium discoideum (Slime mold) PE=2 SV=2	hypothetical protein CAPTEDRAFT_162472 [Capitella teleta]
all-10704	--	K05940|1e-110|dre:553204|crot, zgc:110643	Choline O-acetyltransferase 13 kDa chain GN=Cha OS=Drosophila melanogaster (Fruit fly) PE=1 SV=3	hypothetical protein CAPTEDRAFT_171816 [Capitella teleta]
all-10707	Biological Process: morphogenesis of an epithelium (GO:0002009);; Molecular Function: methionine adenosyltransferase activity (GO:0004478);; Molecular Function: protein binding (GO:0005515);; Molecular Function: ATP binding (GO:0005524);; Biological Process: translation (GO:0006412);; Biological Process: S-adenosylmethionine biosynthetic process (GO:0006556);; Biological Process: lipid metabolic …	K00789|0.0|tca:658012|similar to CG2674-PA, isoform A	S-adenosylmethionine synthase GN=Sam-S OS=Drosophila melanogaster (Fruit fly) PE=2 SV=2	PREDICTED: S-adenosylmethionine synthase isoform type-1-like [Aplysia californica]
all-10711	Molecular Function: catalytic activity (GO:0003824);; Molecular Function: binding (GO:0005488);;	--	--	Threonine synthase-like 1 [Crassostrea gigas]
all-10714	Molecular Function: 4-hydroxyphenylpyruvate dioxygenase activity (GO:0003868);; Molecular Function: lactoylglutathione lyase activity (GO:0004462);; Biological Process: tyrosine catabolic process (GO:0006572);; Biological Process: determination of adult lifespan (GO:0008340);; Biological Process: aromatic amino acid family metabolic process (GO:0009072);; Molecular Function: metal ion binding (GO…	K00457|0.0|tgu:100224777|hypothetical protein LOC100224777	4-hydroxyphenylpyruvate dioxygenase GN=hpd-1 OS=Caenorhabditis briggsae PE=3 SV=1	hypothetical protein CAPTEDRAFT_191669 [Capitella teleta]
all-10719	Molecular Function: G-protein coupled receptor activity (GO:0004930);; Biological Process: signal transduction (GO:0007165);; Cellular Component: membrane (GO:0016020);; Biological Process: cellular process involved in reproduction in multicellular organism (GO:0022412);; Biological Process: reproductive process (GO:0022414);; Biological Process: establishment of localization (GO:0051234);; Cellu…	--	Neuropeptide F receptor GN=NPFR1 OS=Drosophila melanogaster (Fruit fly) PE=1 SV=3	Substance-K receptor [Crassostrea gigas]
all-10724	Biological Process: reproduction (GO:0000003);; Biological Process: determination of adult lifespan (GO:0008340);; Cellular Component: membrane (GO:0016020);; Molecular Function: oxidoreductase activity (GO:0016491);; Biological Process: chaeta development (GO:0022416);; Biological Process: wing disc development (GO:0035220);; Biological Process: positive regulation of growth rate (GO:0040010);; …	--	Cytochrome P450 9e2 GN=CYP9E2 OS=Blattella germanica (German cockroach) PE=2 SV=1	Cytochrome P450 3A24 [Crassostrea gigas]
all-10729	--	--	--	Golgi phosphoprotein 3 [Crassostrea gigas]
all-10739	--	--	--	hypothetical protein CGI_10013023 [Crassostrea gigas]
all-10740	Cellular Component: dense fibrillar component (GO:0001651);; Molecular Function: mRNA binding (GO:0003729);; Cellular Component: small nucleolar ribonucleoprotein complex (GO:0005732);; Biological Process: transcription, DNA-templated (GO:0006351);; Biological Process: rRNA processing (GO:0006364);; Biological Process: gonad development (GO:0008406);; Biological Process: anatomical structure morp…	K11294|2e-66|xtr:733759|nucleolin-like	Uncharacterized protein DDB_G0274915 GN=DDB_G0274915 OS=Dictyostelium discoideum (Slime mold) PE=4 SV=2	Nucleolin [Crassostrea gigas]
all-10746	--	--	--	Adipocyte plasma membrane-associated protein [Crassostrea gigas]
all-10751	Molecular Function: RNA binding (GO:0003723);;	--	--	hypothetical protein CGI_10008829 [Crassostrea gigas]
all-10758	--	--	--	hypothetical protein CGI_10005164 [Crassostrea gigas]
all-10761	--	K06772|4e-10|tgu:100229373|limbic system-associated membrane protein	Papilin (Precursor) GN=Ppn OS=Drosophila melanogaster (Fruit fly) PE=1 SV=2	PREDICTED: mucin-5AC-like [Aplysia californica]
all-10762	--	--	Protein rtoA (Precursor) GN=rtoA OS=Dictyostelium discoideum (Slime mold) PE=2 SV=2	Tether containing UBX domain for GLUT4 [Crassostrea gigas]
all-10765	--	--	--	PREDICTED: fructose-bisphosphate aldolase class 1-like [Ceratitis capitata]
all-10770	--	--	--	PREDICTED: lipopolysaccharide core heptosyltransferase RfaQ-like [Ceratitis capitata]
all-10775	--	--	--	hypothetical protein CGI_10027868 [Crassostrea gigas]
all-10781	Molecular Function: ATP binding (GO:0005524);; Biological Process: mismatch repair (GO:0006298);; Molecular Function: mismatched DNA binding (GO:0030983);; Cellular Component: mismatch repair complex (GO:0032300);; Cellular Component: intracellular organelle part (GO:0044446);;	K10858|1e-145|mmu:18861|Pms2, AW555130, Pmsl2	Mismatch repair endonuclease pms1 GN=pms1 OS=Dictyostelium discoideum (Slime mold) PE=3 SV=1	PREDICTED: mismatch repair endonuclease PMS2-like [Strongylocentrotus purpuratus]
all-10786	Molecular Function: catalytic activity (GO:0003824);; Molecular Function: binding (GO:0005488);;	--	E3 ubiquitin-protein ligase mind-bomb GN=mib1 OS=Drosophila melanogaster (Fruit fly) PE=1 SV=3	E3 ubiquitin-protein ligase MIB2 [Crassostrea gigas]
all-10787	--	K06497|2e-25|xtr:549167|cd63	Calmodulin-like protein GN=cal-1 OS=Caenorhabditis elegans PE=3 SV=1	CD63 antigen [Crassostrea gigas]
all-10794	Molecular Function: nucleotide binding (GO:0000166);; Biological Process: morphogenesis of an epithelium (GO:0002009);; Molecular Function: protein kinase activity (GO:0004672);; Molecular Function: protein serine/threonine kinase activity (GO:0004674);; Molecular Function: protein binding (GO:0005515);; Biological Process: regulation of transcription, DNA-templated (GO:0006355);; Biological Proc…	--	Death-associated protein kinase dapk-1 GN=dapk-1 OS=Caenorhabditis elegans PE=2 SV=2	PREDICTED: death-associated protein kinase 1-like [Saccoglossus kowalevskii]
all-10795	Molecular Function: catalytic activity (GO:0003824);;	--	Probable serine/threonine-protein kinase pats1 GN=pats1 OS=Dictyostelium discoideum (Slime mold) PE=3 SV=1	Putative serine/threonine-protein kinase pats1 [Crassostrea gigas]
all-10805	Molecular Function: carbohydrate binding (GO:0030246);;	--	Perlucin-like protein (Precursor) OS=Mytilus galloprovincialis (Mediterranean mussel) PE=1 SV=1	C-type lectin [Argopecten irradians]
all-10806	--	--	--	hypothetical protein CGI_10011496 [Crassostrea gigas]
all-10807	--	--	--	Coiled-coil domain-containing protein 28B [Crassostrea gigas]
all-1081	Biological Process: developmental process involved in reproduction (GO:0003006);; Molecular Function: protein binding (GO:0005515);; Biological Process: establishment or maintenance of cell polarity (GO:0007163);; Biological Process: synaptic transmission (GO:0007268);; Biological Process: anatomical structure morphogenesis (GO:0009653);; Biological Process: actin cytoskeleton organization (GO:00…	--	Spectrin alpha chain GN=alpha-Spec OS=Drosophila melanogaster (Fruit fly) PE=1 SV=2	Bullous pemphigoid antigen 1, isoforms 1/2/3/4 [Crassostrea gigas]
all-10812	--	K13168|4e-07|cfa:476436|CLASRP, SFRS16	Sporozoite surface protein 2 (Precursor) GN=SSP2 OS=Plasmodium yoelii yoelii PE=1 SV=2	hypothetical protein CGI_10013935 [Crassostrea gigas]
all-10813	--	--	--	hypothetical protein CGI_10027351 [Crassostrea gigas]
all-10822	--	--	DEP domain-containing protein DDB_G0279099 GN=DDB_G0279099 OS=Dictyostelium discoideum (Slime mold) PE=3 SV=1	DEP domain-containing protein 5 [Crassostrea gigas]
all-10826	Molecular Function: nucleotide binding (GO:0000166);; Biological Process: morphogenesis of an epithelium (GO:0002009);; Biological Process: nematode larval development (GO:0002119);; Molecular Function: GMP reductase activity (GO:0003920);; Biological Process: cellular component movement (GO:0006928);; Biological Process: signal transduction (GO:0007165);; Biological Process: pattern specificatio…	K00364|1e-157|xtr:594932|gmpr2, MGC107995	Probable GMP reductase GN=F32D1.5 OS=Caenorhabditis elegans PE=3 SV=1	PREDICTED: aromatic amino acid transport protein AroP-like [Ceratitis capitata]
all-10828	--	--	--	hypothetical protein CGI_10028487 [Crassostrea gigas]
all-10830	--	--	--	TPA: TPA_exp: polyprotein [Lytechinus variegatus]
all-10833	--	--	RING finger protein B GN=rngB OS=Dictyostelium discoideum (Slime mold) PE=2 SV=2	Nitrile-specifier protein 5, partial [Crassostrea gigas]
all-10837	--	K11886|5e-53|bfo:BRAFLDRAFT_91624|hypothetical protein	Proteasome-associated protein ECM29 homolog GN=CG8858 OS=Drosophila melanogaster (Fruit fly) PE=1 SV=1	Proteasome-associated protein ECM29-like protein [Crassostrea gigas]
all-10838	--	--	--	PREDICTED: uncharacterized protein LOC101849587 isoform X2 [Aplysia californica]
all-10855	Biological Process: asymmetric protein localization (GO:0008105);; Cellular Component: cytoplasmic part (GO:0044444);;	--	--	C-myc promoter-binding protein [Crassostrea gigas]
all-10860	Molecular Function: Notch binding (GO:0005112);; Cellular Component: endoplasmic reticulum (GO:0005783);; Cellular Component: Golgi apparatus (GO:0005794);; Biological Process: endocytosis (GO:0006897);; Biological Process: nervous system development (GO:0007399);; Molecular Function: fucosyltransferase activity (GO:0008417);; Biological Process: cell-cell adhesion (GO:0016337);; Biological Proce…	K03691|1e-61|bfo:BRAFLDRAFT_87806|hypothetical protein	GDP-fucose protein O-fucosyltransferase 1 (Precursor) GN=O-fut1 OS=Drosophila melanogaster (Fruit fly) PE=1 SV=1	GDP-fucose protein O-fucosyltransferase 1 [Crassostrea gigas]
all-10863	--	--	--	hypothetical protein CAPTEDRAFT_147102, partial [Capitella teleta]
all-10865	--	K13141|0.0|bfo:BRAFLDRAFT_283451|hypothetical protein	Integrator complex subunit 4 homolog GN=ints4 OS=Dictyostelium discoideum (Slime mold) PE=3 SV=1	hypothetical protein BRAFLDRAFT_283451 [Branchiostoma floridae]
all-10869	Biological Process: cellular response to ecdysone (GO:0071390);;	--	G8 domain-containing protein DDB_G0286311 (Precursor) GN=DDB_G0286311 OS=Dictyostelium discoideum (Slime mold) PE=3 SV=1	Putative chitinase 3 [Crassostrea gigas]
all-10870	--	--	Short-chain collagen C4 (Fragment) OS=Ephydatia muelleri (Mueller&apos;s freshwater sponge) PE=2 SV=1	hypothetical protein CGI_10020058 [Crassostrea gigas]
all-10878	Biological Process: reproduction (GO:0000003);; Biological Process: G1/S transition of mitotic cell cycle (GO:0000082);; Molecular Function: GTPase activity (GO:0003924);; Molecular Function: protein binding (GO:0005515);; Molecular Function: GTP binding (GO:0005525);; Biological Process: GTP catabolic process (GO:0006184);; Biological Process: small GTPase mediated signal transduction (GO:000726…	K07208|2e-73|phu:Phum_PHUM002900|GTP-binding protein rheb, putative (EC:3.1.4.12)	GTP-binding protein Rheb homolog (Precursor) GN=Rheb OS=Drosophila melanogaster (Fruit fly) PE=2 SV=1	hypothetical protein CAPTEDRAFT_94885 [Capitella teleta]
all-10881	Molecular Function: oxidoreductase activity (GO:0016491);; Molecular Function: hydrolase activity, acting on carbon-nitrogen (but not peptide) bonds (GO:0016810);; Molecular Function: iron-sulfur cluster binding (GO:0051536);; Biological Process: oxidation-reduction process (GO:0055114);;	--	--	hypothetical protein CAPTEDRAFT_131728 [Capitella teleta]
all-10890	Molecular Function: catalytic activity (GO:0003824);; Biological Process: cellular process (GO:0009987);;	--	--	Putative serine/threonine-protein kinase pats1 [Crassostrea gigas]
all-10897	Biological Process: phagocytosis (GO:0006909);; Biological Process: border follicle cell migration (GO:0007298);; Cellular Component: membrane (GO:0016020);; Biological Process: positive regulation of Notch signaling pathway (GO:0045747);;	--	--	Tetraspanin-33 [Crassostrea gigas]
all-10898	--	--	--	PREDICTED: tail-anchored protein insertion receptor WRB-like [Aplysia californica]
all-10899	--	--	Uncharacterized protein CG4449 GN=CG4449 OS=Drosophila melanogaster (Fruit fly) PE=1 SV=4	NFATC2-interacting protein [Crassostrea gigas]
all-109	--	--	--	Phospholipid scramblase 2 [Crassostrea gigas]
all-1090	--	--	--	hypothetical protein BRAFLDRAFT_92765 [Branchiostoma floridae]
all-10912	--	--	Putative uncharacterized protein DDB_G0287191 GN=DDB_G0287191 OS=Dictyostelium discoideum (Slime mold) PE=4 SV=1	--
all-10915	--	--	--	hypothetical protein CGI_10012547 [Crassostrea gigas]
all-10918	--	--	--	hypothetical protein CAPTEDRAFT_21878 [Capitella teleta]
all-10919	Biological Process: morphogenesis of an epithelium (GO:0002009);; Biological Process: nematode larval development (GO:0002119);; Molecular Function: receptor activity (GO:0004872);; Molecular Function: protein binding (GO:0005515);; Cellular Component: proteinaceous extracellular matrix (GO:0005578);; Cellular Component: Golgi-associated vesicle (GO:0005798);; Biological Process: endocytosis (GO:…	--	Exoskeleton protein RP43 (Precursor) OS=Riftia pachyptila (Vent tube worm) PE=1 SV=1	Ovochymase-1 [Crassostrea gigas]
all-10920	--	--	--	hypothetical protein CGI_10019945 [Crassostrea gigas]
all-10923	--	--	--	PREDICTED: sugar phosphatase YidA-like [Ceratitis capitata]
all-10936	Biological Process: multicellular organismal development (GO:0007275);; Biological Process: actin cytoskeleton organization (GO:0030036);; Biological Process: defense response to bacterium (GO:0042742);; Cellular Component: intracellular part (GO:0044424);; Biological Process: single-organism developmental process (GO:0044767);; Biological Process: anatomical structure development (GO:0048856);; …	--	Jellein-4 (Precursor) GN=MRJP1 OS=Apis mellifera (Honeybee) PE=1 SV=1	PREDICTED: protein yellow-like [Aplysia californica]
all-10952	Biological Process: single-organism transport (GO:0044765);;	--	Uncharacterized transporter C38C10.2 GN=C38C10.2 OS=Caenorhabditis elegans PE=1 SV=2	hypothetical protein CGI_10015826 [Crassostrea gigas]
all-10953	Biological Process: ion transport (GO:0006811);; Molecular Function: transmembrane transporter activity (GO:0022857);;	K12301|5e-62|aml:100469318|SLC17A5	Uncharacterized transporter C38C10.2 GN=C38C10.2 OS=Caenorhabditis elegans PE=1 SV=2	hypothetical protein CGI_10015826 [Crassostrea gigas]
all-10959	--	--	--	PREDICTED: protein YnjB-like [Ceratitis capitata]
all-10963	Cellular Component: extracellular space (GO:0005615);; Molecular Function: hydrolase activity, acting on glycosyl bonds (GO:0016798);; Biological Process: multicellular organism reproduction (GO:0032504);;	K01195|3e-84|nve:NEMVE_v1g163145|hypothetical protein	--	predicted protein [Nematostella vectensis]
all-10966	Molecular Function: binding (GO:0005488);; Biological Process: transcription, DNA-templated (GO:0006351);; Biological Process: anatomical structure morphogenesis (GO:0009653);; Biological Process: neurogenesis (GO:0022008);; Biological Process: single-organism developmental process (GO:0044767);; Biological Process: organ development (GO:0048513);; Biological Process: regulation of cellular proce…	--	Putative uncharacterized protein DDB_G0290521 (Precursor) GN=DDB_G0290521 OS=Dictyostelium discoideum (Slime mold) PE=4 SV=2	unnamed protein product, partial [Leishmania mexicana MHOM/GT/2001/U1103]
all-10967	Molecular Function: catalytic activity (GO:0003824);; Molecular Function: binding (GO:0005488);;	--	Luciferin 4-monooxygenase OS=Photinus pyralis (Common eastern firefly) PE=1 SV=1	Very long-chain acyl-CoA synthetase [Crassostrea gigas]
all-10971	--	--	--	PREDICTED: respiratory nitrate reductase 2 alpha chain-like [Ceratitis capitata]
all-10973	--	--	--	unnamed protein product [Trypanosoma congolense IL3000]
all-10976	--	--	Fatty acid amide hydrolase 1 (Precursor) GN=faah-1 OS=Caenorhabditis elegans PE=2 SV=1	Fatty-acid amide hydrolase 1 [Crassostrea gigas]
all-10980	Biological Process: cell morphogenesis (GO:0000902);;	--	--	PREDICTED: TBCC domain-containing protein 1-like [Aplysia californica]
all-10987	--	--	--	PREDICTED: RNA-directed DNA polymerase from mobile element jockey-like [Strongylocentrotus purpuratus]
all-10992	Biological Process: multicellular organismal development (GO:0007275);; Biological Process: cellular process (GO:0009987);; Biological Process: single-organism developmental process (GO:0044767);;	--	Kelch short protein GN=kel OS=Anopheles stephensi (Indo-Pakistan malaria mosquito) PE=2 SV=2	hypothetical protein BRAFLDRAFT_119957 [Branchiostoma floridae]
all-10998	Biological Process: carbohydrate metabolic process (GO:0005975);; Biological Process: metabolic process (GO:0008152);; Molecular Function: hydrolase activity (GO:0016787);; Molecular Function: hydrolase activity, acting on glycosyl bonds (GO:0016798);;	K01206|0.0|spu:592142|hypothetical LOC592142	Alpha-L-fucosidase (Precursor) GN=BRAFLDRAFT_56888 OS=Branchiostoma floridae (Florida lancelet) PE=3 SV=2	Plasma alpha-L-fucosidase [Crassostrea gigas]
all-1100	Molecular Function: isomerase activity (GO:0016853);;	--	--	ribose-5-phosphate isomerase B [Entamoeba dispar SAW760]
all-11000	--	--	--	PREDICTED: ATP binding domain 4-like [Saccoglossus kowalevskii]
all-11001	--	--	--	FAD-dependent oxidoreductase domain-containing protein 2 [Crassostrea gigas]
all-11004	Molecular Function: binding (GO:0005488);; Molecular Function: carbohydrate binding (GO:0030246);;	--	32 kDa beta-galactoside-binding lectin GN=GAL-1 OS=Haemonchus contortus (Barber pole worm) PE=2 SV=1	galectin 2 [Argopecten irradians]
all-11005	Molecular Function: peptidase activity (GO:0008233);;	--	Zinc metalloproteinase nas-15 (Precursor) GN=nas-15 OS=Caenorhabditis elegans PE=2 SV=2	astacin-like protein [Pinctada fucata]
all-11006	--	--	Transcription factor 25 homolog GN=tcf25 OS=Dictyostelium discoideum (Slime mold) PE=3 SV=1	Transcription factor 25 [Crassostrea gigas]
all-11007	Molecular Function: structural constituent of ribosome (GO:0003735);; Cellular Component: nucleus (GO:0005634);; Cellular Component: ribosome (GO:0005840);; Cellular Component: microtubule associated complex (GO:0005875);; Biological Process: translation (GO:0006412);; Biological Process: phagocytosis (GO:0006909);; Molecular Function: metal ion binding (GO:0046872);;	--	Ubiquitin OS=Ceratitis capitata (Mediterranean fruit fly) PE=1 SV=1	polyubiquitin [Delphacodes kuscheli]
all-11024	--	--	--	PREDICTED: uncharacterized protein LOC101853982 [Aplysia californica]
all-11034	Molecular Function: 3',5'-cyclic-nucleotide phosphodiesterase activity (GO:0004114);; Biological Process: protein homooligomerization (GO:0051260);;	--	Uncharacterized protein DDB_G0287347 GN=DDB_G0287347 OS=Dictyostelium discoideum (Slime mold) PE=4 SV=2	hypothetical protein CAPTEDRAFT_179715 [Capitella teleta]
all-11041	--	K01443|8e-49|tca:662842|similar to CG17065-PA	Putative N-acetylglucosamine-6-phosphate deacetylase GN=CG17065 OS=Drosophila melanogaster (Fruit fly) PE=2 SV=1	PREDICTED: N-acetylglucosamine repressor-like [Ceratitis capitata]
all-11044	--	--	--	PREDICTED: uncharacterized lipoprotein YajG-like [Ceratitis capitata]
all-11046	Molecular Function: ATP binding (GO:0005524);; Cellular Component: cytosol (GO:0005829);; Biological Process: signal transduction (GO:0007165);; Biological Process: iron-sulfur cluster assembly (GO:0016226);; Molecular Function: nucleoside-triphosphatase activity (GO:0017111);; Molecular Function: iron-sulfur cluster binding (GO:0051536);;	--	Cytosolic Fe-S cluster assembly factor NUBP1 homolog GN=v1g236650 OS=Nematostella vectensis (Starlet sea anemone) PE=3 SV=1	Cytosolic Fe-S cluster assembly factor NBP35 [Crassostrea gigas]
all-11053	--	K00856|1e-74|dre:368220|adka, MGC191204, adk, cb163, wu:fb39g06, wu:fb57c05, wu:fc10c08, wu:fc41g07, wu:fi37c12	Adenosine kinase GN=adk OS=Dictyostelium discoideum (Slime mold) PE=3 SV=2	Adenosine kinase 2 [Crassostrea gigas]
all-11072	--	--	Alpha-latrotoxin-Lh1a (Precursor; Fragment) OS=Latrodectus hasseltii (Redback spider) PE=1 SV=2	Putative ankyrin repeat protein L93 [Crassostrea gigas]
all-11075	--	K11373|1e-138|xla:735009|ikbkap, MGC131208	Putative elongator complex protein 1 GN=Elp1 OS=Drosophila melanogaster (Fruit fly) PE=1 SV=2	Elongator complex protein 1 [Crassostrea gigas]
all-11079	--	--	--	hypothetical protein CGI_10023087 [Crassostrea gigas]
all-11080	--	--	--	PREDICTED: xanthine permease XanP-like [Ceratitis capitata]
all-11082	Cellular Component: cell part (GO:0044464);;	--	Dynein beta chain, ciliary OS=Tripneustes gratilla (Hawaian sea urchin) PE=1 SV=1	Dynein-1-beta heavy chain, flagellar inner arm I1 complex [Crassostrea gigas]
all-11084	--	--	Protein pigeon GN=pigeon OS=Drosophila melanogaster (Fruit fly) PE=2 SV=2	Protein pigeon [Crassostrea gigas]
all-11087	Molecular Function: structural molecule activity (GO:0005198);; Cellular Component: proteinaceous extracellular matrix (GO:0005578);; Cellular Component: extracellular matrix part (GO:0044420);;	--	Collagen alpha-2(IV) chain (Precursor) OS=Ascaris suum (Pig roundworm) PE=2 SV=1	Collagen alpha-1(V) chain precursor [Schistosoma mansoni]
all-11090	Molecular Function: catalytic activity (GO:0003824);; Molecular Function: transferase activity (GO:0016740);;	--	Actin-fragmin kinase OS=Physarum polycephalum (Slime mold) PE=1 SV=2	Leucine carboxyl methyltransferase 2 [Crassostrea gigas]
all-11093	Molecular Function: mRNA binding (GO:0003729);; Cellular Component: cytoplasm (GO:0005737);; Biological Process: cellular response to DNA damage stimulus (GO:0006974);; Biological Process: spermatid development (GO:0007286);; Biological Process: imaginal disc-derived wing morphogenesis (GO:0007476);; Biological Process: gene expression (GO:0010467);; Biological Process: endosomal transport (GO:00…	--	Uncharacterized protein gop-1 GN=gop-1 OS=Caenorhabditis elegans PE=2 SV=1	Protein CLEC16A [Crassostrea gigas]
all-11100	Biological Process: reproduction (GO:0000003);; Biological Process: nematode larval development (GO:0002119);; Molecular Function: motor activity (GO:0003774);; Molecular Function: actin binding (GO:0003779);; Molecular Function: calmodulin binding (GO:0005516);; Molecular Function: ATP binding (GO:0005524);; Cellular Component: striated muscle myosin thick filament (GO:0005863);; Cellular Compon…	--	Myosin heavy chain, striated muscle OS=Argopecten irradians (Bay scallop) PE=1 SV=1	myosin heavy chain [Argopecten irradians]
all-11102	--	--	--	PREDICTED: uncharacterized protein YbaE-like [Ceratitis capitata]
all-11105	--	--	Probable inactive serine/threonine-protein kinase slob1 GN=slob1 OS=Dictyostelium discoideum (Slime mold) PE=3 SV=1	PREDICTED: uncharacterized protein LOC101851142 isoform X2 [Aplysia californica]
all-11122	--	--	Countin-1 (Precursor) GN=ctnA OS=Dictyostelium discoideum (Slime mold) PE=1 SV=1	Countin-1 [Crassostrea gigas]
all-11124	--	K14388|2e-21|bfo:BRAFLDRAFT_213839|hypothetical protein	Putative sodium-dependent multivitamin transporter GN=CG32669 OS=Drosophila melanogaster (Fruit fly) PE=2 SV=1	Sodium-dependent multivitamin transporter [Crassostrea gigas]
all-11125	Molecular Function: binding (GO:0005488);; Biological Process: endocytosis (GO:0006897);; Biological Process: anatomical structure morphogenesis (GO:0009653);; Cellular Component: cytoplasmic membrane-bounded vesicle (GO:0016023);; Biological Process: actin cytoskeleton organization (GO:0030036);; Biological Process: growth (GO:0040007);; Biological Process: locomotion (GO:0040011);; Cellular Com…	--	Putative vitellogenin receptor (Precursor) GN=yl OS=Drosophila melanogaster (Fruit fly) PE=1 SV=2	hypothetical protein BRAFLDRAFT_154082 [Branchiostoma floridae]
all-11130	Biological Process: cellular protein modification process (GO:0006464);; Biological Process: phosphate-containing compound metabolic process (GO:0006796);; Biological Process: cellular component movement (GO:0006928);; Biological Process: regulation of signal transduction (GO:0009966);; Molecular Function: nucleoside-triphosphatase activity (GO:0017111);; Cellular Component: dynein complex (GO:00…	K09848|1e-118|tca:655880|similar to tnf receptor associated factor	TNF receptor-associated factor family protein DDB_G0272340 GN=DDB_G0272340 OS=Dictyostelium discoideum (Slime mold) PE=3 SV=2	TNF receptor-associated factor 4 [Crassostrea gigas]
all-11134	--	K10263|8e-26|dre:406611|fbxw5, wu:fd14c04, zgc:63874	--	conserved hypothetical protein [Pediculus humanus corporis]
all-1115	Molecular Function: protein serine/threonine kinase activity (GO:0004674);; Molecular Function: ATP binding (GO:0005524);; Biological Process: phosphorylation (GO:0016310);;	K07178|0.0|bfo:BRAFLDRAFT_124526|hypothetical protein	Serine/threonine-protein kinase rio1 GN=rio1 OS=Dictyostelium discoideum (Slime mold) PE=3 SV=1	hypothetical protein BRAFLDRAFT_124526 [Branchiostoma floridae]
all-11159	--	K00852|2e-06|cel:F07A11.5|hypothetical protein	--	PREDICTED: glycerol-3-phosphate regulon repressor-like [Ceratitis capitata]
all-11168	--	--	--	hypothetical protein BRAFLDRAFT_67258 [Branchiostoma floridae]
all-11169	--	K14354|3e-67|tgu:100229563|solute carrier organic anion transporter family member 4A1	--	Solute carrier organic anion transporter family member 4A1 [Crassostrea gigas]
all-11173	--	--	PH domain-containing protein DDB_G0275795 GN=DDB_G0275795 OS=Dictyostelium discoideum (Slime mold) PE=4 SV=1	proteophosphoglycan 5 [Leishmania major strain Friedlin]
all-11176	--	--	--	Monocarboxylate transporter 9 [Crassostrea gigas]
all-11178	--	K09531|1e-147|gga:428173|DNAJC11	DnaJ homolog subfamily C member 11 homolog GN=dnajc11 OS=Dictyostelium discoideum (Slime mold) PE=3 SV=1	DnaJ-like protein subfamily C member 11 [Crassostrea gigas]
all-11182	Biological Process: nematode larval development (GO:0002119);; Cellular Component: mitochondrial envelope (GO:0005740);; Biological Process: carbohydrate metabolic process (GO:0005975);; Biological Process: malate metabolic process (GO:0006108);; Biological Process: receptor-mediated endocytosis (GO:0006898);; Biological Process: apoptotic process (GO:0006915);; Molecular Function: serine-type pe…	K00026|1e-117|tca:662339|similar to mitochondrial malate dehydrogenase precursor	Probable malate dehydrogenase, mitochondrial (Precursor) GN=mdh-2 OS=Caenorhabditis elegans PE=3 SV=1	PREDICTED: periplasmic pH-dependent serine endoprotease DegQ-like [Ceratitis capitata]
all-11184	--	--	Growth arrest-specific protein 1 homolog (Precursor) GN=phg-1 OS=Caenorhabditis elegans PE=2 SV=2	PREDICTED: growth arrest-specific protein 1-like isoform X1 [Aplysia californica]
all-11185	--	--	Luciferin 4-monooxygenase OS=Photinus pyralis (Common eastern firefly) PE=1 SV=1	Very long-chain acyl-CoA synthetase [Crassostrea gigas]
all-11191	Cellular Component: cytoplasm (GO:0005737);; Cellular Component: intracellular non-membrane-bounded organelle (GO:0043232);; Cellular Component: organelle part (GO:0044422);;	--	Uncharacterized protein MAL8P1.12 GN=MAL8P1.12 OS=Plasmodium falciparum (isolate 3D7) PE=4 SV=1	Coiled-coil domain-containing protein 39 [Crassostrea gigas]
all-11201	--	--	--	Armadillo repeat-containing protein 2 [Crassostrea gigas]
all-11205	Molecular Function: G-protein coupled receptor activity (GO:0004930);; Biological Process: cell communication (GO:0007154);; Biological Process: single organism signaling (GO:0044700);; Biological Process: regulation of cellular process (GO:0050794);; Biological Process: response to stimulus (GO:0050896);;	--	Tachykinin-like peptides receptor 99D GN=Takr99D OS=Drosophila melanogaster (Fruit fly) PE=2 SV=2	Cholecystokinin receptor type A [Crassostrea gigas]
all-11213	Biological Process: regulation of transcription, DNA-templated (GO:0006355);; Cellular Component: intracellular organelle (GO:0043229);;	--	Deformed epidermal autoregulatory factor 1 GN=Deaf1 OS=Drosophila melanogaster (Fruit fly) PE=1 SV=1	PREDICTED: deformed epidermal autoregulatory factor 1 homolog [Aplysia californica]
all-11215	Biological Process: reproduction (GO:0000003);; Biological Process: cell communication (GO:0007154);; Molecular Function: phosphoric diester hydrolase activity (GO:0008081);; Biological Process: associative learning (GO:0008306);; Biological Process: reproductive behavior (GO:0019098);; Biological Process: single organism signaling (GO:0044700);;	K01120|6e-54|ecb:100050311|PDE10A	Probable 3&apos;,5&apos;-cyclic phosphodiesterase pde-5 GN=pde-5 OS=Caenorhabditis elegans PE=3 SV=3	cAMP and cAMP-inhibited cGMP 3&apos;,5&apos;-cyclic phosphodiesterase 10A [Crassostrea gigas]
all-11219	--	--	Protein PTCD3 homolog, mitochondrial (Precursor) GN=CG4679 OS=Drosophila melanogaster (Fruit fly) PE=2 SV=1	PREDICTED: pentatricopeptide repeat-containing protein 3, mitochondrial-like [Saccoglossus kowalevskii]
all-1122	--	--	Dynein regulatory complex protein 1 homolog GN=CG10958 OS=Drosophila melanogaster (Fruit fly) PE=2 SV=1	UPF0407 protein C2orf39-like protein [Crassostrea gigas]
all-11221	--	--	--	hypothetical protein CGI_10008026 [Crassostrea gigas]
all-11224	Molecular Function: catalytic activity (GO:0003824);; Biological Process: metabolic process (GO:0008152);; Molecular Function: sulfuric ester hydrolase activity (GO:0008484);;	K01132|1e-100|mmu:50917|Galns, FLJ00319, mFLJ00319	Arylsulfatase (Precursor) OS=Hemicentrotus pulcherrimus (Sea urchin) PE=1 SV=1	PREDICTED: N-acetylgalactosamine-6-sulfatase-like [Aplysia californica]
all-11230	Cellular Component: endoplasmic reticulum (GO:0005783);; Biological Process: cation transport (GO:0006812);; Molecular Function: cation transmembrane transporter activity (GO:0008324);; Cellular Component: membrane (GO:0016020);; Molecular Function: hydrolase activity (GO:0016787);; Molecular Function: hydrolase activity, acting on acid anhydrides, catalyzing transmembrane movement of substances …	K01539|5e-33|tca:663833|similar to Sodium/potassium-transporting ATPase alpha chain (Sodium pump) (Na+/K+ ATPase)	Sodium/potassium-transporting ATPase subunit alpha GN=Atpalpha OS=Drosophila melanogaster (Fruit fly) PE=1 SV=3	PREDICTED: magnesium-transporting ATPase, P-type 1-like [Ceratitis capitata]
all-11234	--	--	WD repeat-containing protein mio GN=mio OS=Drosophila melanogaster (Fruit fly) PE=2 SV=2	WD repeat-containing protein mio [Crassostrea gigas]
all-11235	Molecular Function: catalytic activity (GO:0003824);; Molecular Function: organic cyclic compound binding (GO:0097159);; Molecular Function: heterocyclic compound binding (GO:1901363);;	--	Transmembrane GTPase Marf GN=Marf OS=Drosophila melanogaster (Fruit fly) PE=1 SV=1	hypothetical protein BRAFLDRAFT_81321 [Branchiostoma floridae]
all-11241	--	--	Endonuclease GN=pol OS=Drosophila melanogaster (Fruit fly) PE=4 SV=1	PREDICTED: predicted protein-like [Saccoglossus kowalevskii]
all-11246	Biological Process: compound eye photoreceptor cell differentiation (GO:0001751);; Molecular Function: ubiquitin-protein ligase activity (GO:0004842);; Molecular Function: protein binding (GO:0005515);; Biological Process: ubiquitin-dependent protein catabolic process (GO:0006511);; Biological Process: organelle organization (GO:0006996);; Biological Process: meiosis (GO:0007126);; Biological Pro…	K10578|4e-97|spu:587822|similar to ubiquitin-conjugating enzyme E2, J1 (UBC6 homolog, yeast)	Ubiquitin-conjugating enzyme E2 J2 GN=ube2j2 OS=Dictyostelium discoideum (Slime mold) PE=1 SV=1	Ubiquitin-conjugating enzyme E2 J1 [Crassostrea gigas]
all-11248	--	--	Processed neurogenic locus Notch protein (Precursor) GN=N OS=Drosophila melanogaster (Fruit fly) PE=1 SV=3	Ankyrin-2 [Crassostrea gigas]
all-11259	Cellular Component: intermediate filament (GO:0005882);;	--	Lamin Dm0 (Precursor) GN=Lam OS=Drosophila melanogaster (Fruit fly) PE=1 SV=4	Intermediate filament tail domain-containing protein 1 [Crassostrea gigas]
all-11262	Molecular Function: binding (GO:0005488);; Biological Process: cell surface receptor signaling pathway (GO:0007166);; Biological Process: imaginal disc development (GO:0007444);; Cellular Component: cell part (GO:0044464);; Biological Process: negative regulation of cellular process (GO:0048523);;	K02157|2e-64|mdo:100016298|similar to Axin	Axin GN=Axn OS=Drosophila melanogaster (Fruit fly) PE=1 SV=1	Axin-1 [Crassostrea gigas]
all-11264	--	--	--	predicted protein [Nematostella vectensis]
all-11267	Biological Process: nucleobase-containing compound metabolic process (GO:0006139);; Biological Process: signal transduction (GO:0007165);;	K05767|0.0|gga:415591|IQGAP1	Ras GTPase-activating-like protein rgaA GN=rgaA OS=Dictyostelium discoideum (Slime mold) PE=1 SV=1	Ras GTPase-activating-like protein IQGAP1 [Crassostrea gigas]
all-11269	--	--	--	hypothetical protein CGI_10023145 [Crassostrea gigas]
all-1127	--	--	--	hypothetical protein CGI_10008221 [Crassostrea gigas]
all-1128	--	--	--	hypothetical protein CGI_10012092 [Crassostrea gigas]
all-11288	Biological Process: metabolic process (GO:0008152);; Molecular Function: transferase activity, transferring acyl groups (GO:0016746);;	--	--	Intraflagellar transport protein 80-like protein [Crassostrea gigas]
all-11289	Molecular Function: nucleotide binding (GO:0000166);; Molecular Function: transporter activity (GO:0005215);; Biological Process: transport (GO:0006810);; Molecular Function: ATPase activity (GO:0016887);;	--	--	PREDICTED: ribose transport system permease protein RbsC-like [Ceratitis capitata]
all-11296	Biological Process: nematode larval development (GO:0002119);; Molecular Function: ubiquitin thiolesterase activity (GO:0004221);; Molecular Function: ubiquitin-specific protease activity (GO:0004843);; Cellular Component: nucleus (GO:0005634);; Cellular Component: polytene chromosome (GO:0005700);; Cellular Component: cytoplasm (GO:0005737);; Biological Process: chromatin silencing (GO:0006342);…	K11838|1e-82|xla:100158365|usp7	Ubiquitin carboxyl-terminal hydrolase 7 GN=Usp7 OS=Drosophila melanogaster (Fruit fly) PE=1 SV=1	Ubiquitin carboxyl-terminal hydrolase 7 [Crassostrea gigas]
all-11298	--	--	--	PREDICTED: uncharacterized protein LOC100201799 [Hydra magnipapillata]
all-1130	--	--	--	hypothetical protein AaeL_AAEL011156 [Aedes aegypti]
all-11312	Molecular Function: Rab GTPase activator activity (GO:0005097);; Molecular Function: binding (GO:0005488);; Molecular Function: exopeptidase activity (GO:0008238);; Cellular Component: membrane (GO:0016020);; Molecular Function: transferase activity (GO:0016740);; Biological Process: protein metabolic process (GO:0019538);; Biological Process: positive regulation of Rab GTPase activity (GO:003285…	--	TBC domain-containing protein kinase-like protein GN=tbck OS=Dictyostelium discoideum (Slime mold) PE=3 SV=1	WD repeat-containing protein 67 [Crassostrea gigas]
all-11317	Molecular Function: nucleic acid binding (GO:0003676);; Cellular Component: chromosome (GO:0005694);; Biological Process: regulation of transcription, DNA-templated (GO:0006355);; Biological Process: hindgut morphogenesis (GO:0007442);; Biological Process: imaginal disc-derived leg morphogenesis (GO:0007480);; Cellular Component: nuclear lumen (GO:0031981);; Biological Process: segmentation (GO:0…	--	Protein suppressor of hairy wing GN=su(Hw) OS=Drosophila melanogaster (Fruit fly) PE=1 SV=2	Transcriptional repressor CTCF [Crassostrea gigas]
all-1132	Molecular Function: binding (GO:0005488);;	--	Calmodulin OS=Pyuridae sp. (Sea squirt) PE=1 SV=2	PREDICTED: predicted protein-like [Saccoglossus kowalevskii]
all-11320	--	--	--	THUMP domain-containing protein 3 [Crassostrea gigas]
all-11326	Biological Process: organelle organization (GO:0006996);; Biological Process: multicellular organismal development (GO:0007275);; Biological Process: macromolecule catabolic process (GO:0009057);; Biological Process: programmed cell death (GO:0012501);; Molecular Function: hydrolase activity (GO:0016787);; Biological Process: primary metabolic process (GO:0044238);; Cellular Component: cytoplasmi…	K04397|5e-18|bfo:BRAFLDRAFT_72366|hypothetical protein	Caspase subunit p12 (Precursor) GN=Ice OS=Drosophila melanogaster (Fruit fly) PE=1 SV=2	Serum paraoxonase/arylesterase 1 [Crassostrea gigas]
all-11327	Molecular Function: nucleic acid binding (GO:0003676);; Molecular Function: ATP binding (GO:0005524);; Biological Process: nucleobase-containing compound metabolic process (GO:0006139);; Molecular Function: ATP-dependent helicase activity (GO:0008026);; Molecular Function: oxidoreductase activity (GO:0016491);; Molecular Function: cation binding (GO:0043169);; Biological Process: cellular metabol…	--	Probable 4-coumarate--CoA ligase 3 GN=4cl3 OS=Dictyostelium discoideum (Slime mold) PE=3 SV=2	PREDICTED: long-chain-fatty-acid--CoA ligase-like [Ceratitis capitata]
all-11329	--	K05857|2e-32|pon:100171640|PLCD4, DKFZp469D0224	Troponin C, isoform 3 GN=TpnC73F OS=Drosophila melanogaster (Fruit fly) PE=2 SV=2	1-phosphatidylinositol-4,5-bisphosphate phosphodiesterase delta-1 [Crassostrea gigas]
all-11341	--	--	--	NACHT, LRR and PYD domains-containing protein 5 [Crassostrea gigas]
all-11342	--	--	--	hypothetical protein CGI_10026127 [Crassostrea gigas]
all-11344	--	K01414|3e-35|tca:660684|similar to CG11771-PA	Thimet-like oligopeptidase GN=DDB_G0292362 OS=Dictyostelium discoideum (Slime mold) PE=3 SV=1	hypothetical protein CAPTEDRAFT_224112 [Capitella teleta]
all-11348	--	--	--	hypothetical protein CGI_10018124 [Crassostrea gigas]
all-11349	--	--	NADH-cytochrome b5 reductase 1 GN=cyb5r1 OS=Dictyostelium discoideum (Slime mold) PE=3 SV=1	PREDICTED: cytochrome b5 reductase 3-like [Saccoglossus kowalevskii]
all-11350	--	K05970|1e-127|dre:555385|siae, MGC56454, zgc:56454	--	Sialate O-acetylesterase [Crassostrea gigas]
all-11351	Molecular Function: nucleotide binding (GO:0000166);; Molecular Function: thioredoxin-disulfide reductase activity (GO:0004791);; Biological Process: multicellular organismal development (GO:0007275);; Biological Process: cellular process (GO:0009987);; Molecular Function: disulfide oxidoreductase activity (GO:0015036);; Molecular Function: antioxidant activity (GO:0016209);; Molecular Function: …	K00384|0.0|bfo:BRAFLDRAFT_203192|hypothetical protein	Thioredoxin reductase 1, mitochondrial (Precursor) GN=Trxr-1 OS=Drosophila melanogaster (Fruit fly) PE=1 SV=2	hypothetical protein BRAFLDRAFT_203192 [Branchiostoma floridae]
all-11352	Cellular Component: nucleus (GO:0005634);; Biological Process: cellular process (GO:0009987);; Molecular Function: transferase activity (GO:0016740);; Biological Process: single-multicellular organism process (GO:0044707);; Biological Process: single-organism developmental process (GO:0044767);; Biological Process: anatomical structure development (GO:0048856);;	--	Uncharacterized protein DDB_G0283697 GN=DDB_G0283697 OS=Dictyostelium discoideum (Slime mold) PE=4 SV=1	hypothetical protein CGI_10017970 [Crassostrea gigas]
all-11354	--	--	Putative sodium-dependent multivitamin transporter GN=CG32669 OS=Drosophila melanogaster (Fruit fly) PE=2 SV=1	Sodium-dependent multivitamin transporter [Crassostrea gigas]
all-11358	--	--	--	hypothetical protein CGI_10011496 [Crassostrea gigas]
all-11364	Molecular Function: zinc ion binding (GO:0008270);; Molecular Function: NAPE-specific phospholipase D activity (GO:0070290);;	K13985|2e-52|nve:NEMVE_v1g168165|hypothetical protein	--	PREDICTED: N-acyl-phosphatidylethanolamine-hydrolyzing phospholipase D-like isoform X1 [Aplysia californica]
all-11367	--	--	Cytoplasmic dynein 2 heavy chain 1 GN=che-3 OS=Caenorhabditis elegans PE=3 SV=2	Kyphoscoliosis peptidase [Crassostrea gigas]
all-1137	--	--	Putative epidermal cell surface receptor (Precursor) GN=sas OS=Drosophila melanogaster (Fruit fly) PE=2 SV=2	Collagen alpha-4(VI) chain [Crassostrea gigas]
all-11376	Biological Process: proteolysis (GO:0006508);; Molecular Function: serine-type D-Ala-D-Ala carboxypeptidase activity (GO:0009002);;	--	--	PREDICTED: exodeoxyribonuclease I-like [Ceratitis capitata]
all-11381	--	K00852|5e-12|xtr:100491526|ribokinase-like	Adenosine kinase GN=AK OS=Toxoplasma gondii PE=1 SV=1	PREDICTED: uncharacterized sugar kinase slr0537-like [Metaseiulus occidentalis]
all-11382	Biological Process: carbohydrate metabolic process (GO:0005975);; Molecular Function: hydrolase activity, acting on glycosyl bonds (GO:0016798);;	K01206|3e-58|bfo:BRAFLDRAFT_56888|hypothetical protein	Alpha-L-fucosidase (Precursor) GN=BRAFLDRAFT_56888 OS=Branchiostoma floridae (Florida lancelet) PE=3 SV=2	Plasma alpha-L-fucosidase [Crassostrea gigas]
all-11388	--	--	--	hypothetical protein BRAFLDRAFT_231344 [Branchiostoma floridae]
all-11389	--	--	Mental retardation GTPase activating protein homolog 4 GN=mgp4 OS=Dictyostelium discoideum (Slime mold) PE=3 SV=1	Neurotrypsin [Crassostrea gigas]
all-11391	Biological Process: mRNA splicing, via spliceosome (GO:0000398);; Biological Process: protein peptidyl-prolyl isomerization (GO:0000413);; Molecular Function: peptidyl-prolyl cis-trans isomerase activity (GO:0003755);; Molecular Function: protein binding (GO:0005515);; Cellular Component: cell (GO:0005623);; Biological Process: cellular protein metabolic process (GO:0044267);; Cellular Component:…	K10598|1e-113|xtr:733789|ppil2, cyc4, cyp60, hcyp-60	Peptidyl-prolyl cis-trans isomerase 4 GN=cyn-4 OS=Caenorhabditis elegans PE=1 SV=3	PREDICTED: peptidyl-prolyl cis-trans isomerase-like 2-like [Aplysia californica]
all-1140	--	--	--	PREDICTED: fe(3+) dicitrate transport protein FecA-like [Ceratitis capitata]
all-11400	--	--	Transcription factor 25 homolog GN=tcf25 OS=Dictyostelium discoideum (Slime mold) PE=3 SV=1	Transcription factor 25 [Crassostrea gigas]
all-11406	--	--	Myb-like protein V GN=mybV OS=Dictyostelium discoideum (Slime mold) PE=4 SV=2	--
all-11407	--	--	Protein PFC0760c GN=PFC0760c OS=Plasmodium falciparum (isolate 3D7) PE=4 SV=1	Telomerase protein component 1 [Crassostrea gigas]
all-11412	--	--	--	PREDICTED: uncharacterized protein YbiU-like [Ceratitis capitata]
all-11422	--	--	Actin-fragmin kinase OS=Physarum polycephalum (Slime mold) PE=1 SV=2	Leucine-zipper-like transcriptional regulator 1 [Crassostrea gigas]
all-11423	--	--	--	predicted protein [Nematostella vectensis]
all-11430	Cellular Component: plasma membrane (GO:0005886);; Biological Process: G-protein coupled receptor signaling pathway (GO:0007186);; Biological Process: behavior (GO:0007610);; Molecular Function: G-protein coupled peptide receptor activity (GO:0008528);; Cellular Component: integral component of membrane (GO:0016021);; Biological Process: single-multicellular organism process (GO:0044707);;	--	FMRFamide receptor GN=FR OS=Drosophila melanogaster (Fruit fly) PE=2 SV=1	hypothetical protein CGI_10006868 [Crassostrea gigas]
all-11431	Biological Process: coenzyme metabolic process (GO:0006732);; Biological Process: steroid metabolic process (GO:0008202);; Molecular Function: steroid dehydrogenase activity, acting on the CH-OH group of donors, NAD or NADP as acceptor (GO:0033764);; Biological Process: cellular hormone metabolic process (GO:0034754);; Cellular Component: intracellular organelle (GO:0043229);; Biological Process:…	--	Probable L-xylulose reductase GN=dhs-21 OS=Caenorhabditis elegans PE=3 SV=2	PREDICTED: 2,3-dihydro-2,3-dihydroxybenzoate dehydrogenase-like [Ceratitis capitata]
all-11432	Biological Process: nematode larval development (GO:0002119);; Molecular Function: receptor activity (GO:0004872);; Molecular Function: protein binding (GO:0005515);; Cellular Component: extracellular region (GO:0005576);; Biological Process: phagocytosis (GO:0006909);; Biological Process: cellular component movement (GO:0006928);; Biological Process: cell communication (GO:0007154);; Biological …	--	Protein shifted (Precursor) GN=shf OS=Drosophila melanogaster (Fruit fly) PE=1 SV=2	von Willebrand factor D and EGF domain-containing protein [Crassostrea gigas]
all-11435	--	--	Protein krueppel (Fragment) GN=Kr OS=Sciara coprophila (Fungus gnat) PE=3 SV=1	PREDICTED: zinc finger protein 233-like [Acyrthosiphon pisum]
all-11441	--	--	--	Complement C1q-like protein 4 [Crassostrea gigas]
all-11443	--	--	--	Uncharacterized protein C19orf55-like protein [Crassostrea gigas]
all-11445	--	--	--	PREDICTED: multidrug resistance outer membrane protein MdtP-like [Ceratitis capitata]
all-1145	--	--	--	hypothetical protein BRAFLDRAFT_131050 [Branchiostoma floridae]
all-11450	--	--	Putative glycerophosphocholine phosphodiesterase GPCPD1 homolog T05H10.7 GN=T05H10.7 OS=Caenorhabditis elegans PE=2 SV=1	glycerophosphoryl diester phosphodiesterase [Parasteatoda tepidariorum]
all-11455	Cellular Component: transcription factor TFIIE complex (GO:0005673);; Biological Process: neurogenesis (GO:0022008);; Biological Process: positive regulation of transcription from RNA polymerase II promoter (GO:0045944);;	K03137|1e-108|isc:IscW_ISCW007887|transcription initiation factor IIE, beta subunit, putative	--	Transcription initiation factor IIE subunit beta [Crassostrea gigas]
all-11456	Cellular Component: nucleus (GO:0005634);; Biological Process: intracellular protein transport (GO:0006886);; Molecular Function: Ran GTPase binding (GO:0008536);;	--	Exportin-6 GN=xpo6 OS=Dictyostelium discoideum (Slime mold) PE=3 SV=1	Exportin-6 [Crassostrea gigas]
all-11462	Cellular Component: cytoplasm (GO:0005737);; Molecular Function: hydrolase activity (GO:0016787);; Molecular Function: hydrolase activity, acting on carbon-nitrogen (but not peptide) bonds, in linear amides (GO:0016811);; Biological Process: protein metabolic process (GO:0019538);; Biological Process: cellular metabolic process (GO:0044237);;	K01444|1e-129|cin:100184715|similar to LOC496249 protein	Glycosylasparaginase beta chain (Fragment) OS=Spodoptera frugiperda (Fall armyworm) PE=1 SV=1	N(4)-(Beta-N-acetylglucosaminyl)-L-asparaginase [Crassostrea gigas]
all-11463	Molecular Function: iron ion binding (GO:0005506);; Molecular Function: electron carrier activity (GO:0009055);; Molecular Function: iron-sulfur cluster binding (GO:0051536);;	K05654|2e-08|mcc:717742|TAP2	Cytochrome c biogenesis ATP-binding export protein CcmA GN=CCMA OS=Reclinomonas americana PE=3 SV=1	PREDICTED: cytochrome c-type protein NapC-like [Ceratitis capitata]
all-1147	--	--	--	hypothetical protein CGI_10015914 [Crassostrea gigas]
all-11470	--	K01025|9e-37|cfa:474542|SULT1C4	--	Sulfotransferase family cytosolic 1B member 1 [Crassostrea gigas]
all-1148	Molecular Function: potassium channel activity (GO:0005267);; Biological Process: potassium ion transport (GO:0006813);; Molecular Function: ion gated channel activity (GO:0022839);; Cellular Component: cell part (GO:0044464);;	K04946|6e-64|gga:395248|KCNT1, SLACK	--	Potassium channel subfamily T member 2 [Crassostrea gigas]
all-11492	Molecular Function: nucleotide binding (GO:0000166);; Molecular Function: catalytic activity (GO:0003824);;	K01974|1e-156|bfo:BRAFLDRAFT_276703|hypothetical protein	Probable RNA 3&apos;-terminal phosphate cyclase GN=rtca OS=Dictyostelium discoideum (Slime mold) PE=3 SV=1	RNA 3&apos;-terminal phosphate cyclase [Crassostrea gigas]
all-11501	Biological Process: phosphate-containing compound metabolic process (GO:0006796);; Biological Process: signal transduction (GO:0007165);; Biological Process: G-protein coupled receptor signaling pathway (GO:0007186);; Biological Process: sensory perception (GO:0007600);; Biological Process: phototransduction (GO:0007602);; Molecular Function: kinase activity (GO:0016301);; Molecular Function: ion…	K00901|1e-105|isc:IscW_ISCW016328|diaglycerol kinase, putative (EC:2.7.1.107)	Probable diacylglycerol kinase 3 GN=dgk-3 OS=Caenorhabditis elegans PE=3 SV=3	Diacylglycerol kinase epsilon [Crassostrea gigas]
all-11504	Biological Process: metabolic process (GO:0008152);; Molecular Function: transferase activity (GO:0016740);; Molecular Function: metal ion binding (GO:0046872);;	--	Pyruvate kinase GN=pyk OS=Dictyostelium discoideum (Slime mold) PE=1 SV=1	PREDICTED: high-affinity zinc uptake system protein ZnuA-like [Ceratitis capitata]
all-11513	--	--	--	Complement C1q-like protein 4 [Crassostrea gigas]
all-11532	Biological Process: cellular protein metabolic process (GO:0044267);;	--	RutC family protein C23G10.2 GN=C23G10.2 OS=Caenorhabditis elegans PE=3 SV=3	PREDICTED: putative aminoacrylate hydrolase RutD-like [Ceratitis capitata]
all-11554	Molecular Function: nucleotide binding (GO:0000166);; Biological Process: morphogenesis of an epithelium (GO:0002009);; Molecular Function: protein serine/threonine kinase activity (GO:0004674);; Molecular Function: calmodulin-dependent protein kinase activity (GO:0004683);; Cellular Component: plasma membrane (GO:0005886);; Biological Process: regulation of transcription, DNA-templated (GO:00063…	--	Twitchin GN=unc-22 OS=Caenorhabditis elegans PE=1 SV=3	twitchin [Mytilus galloprovincialis]
all-11556	--	K03989|6e-33|xtr:100135012|c4a, c4a2, c4a3, c4a4, c4a6, c4b, c4s, co4, cpamd2	--	Complement C3 [Crassostrea gigas]
all-11558	--	--	--	hypothetical protein BRAFLDRAFT_68290 [Branchiostoma floridae]
all-11561	--	K08230|1e-56|dre:556206|MGC136890	--	PREDICTED: solute carrier family 43 member 3-like [Aplysia californica]
all-11568	--	--	--	Endothelial cells scavenger receptor [Crassostrea gigas]
all-11575	Molecular Function: catalytic activity (GO:0003824);;	--	Alkyldihydroxyacetonephosphate synthase GN=CG10253 OS=Drosophila melanogaster (Fruit fly) PE=2 SV=1	alkyl-dihydroxyacetone phosphate synthase [Trypanosoma vivax Y486]
all-11584	--	--	Equistatin OS=Actinia equina (Beadlet anemone) PE=1 SV=1	hypothetical protein CGI_10026131 [Crassostrea gigas]
all-11588	--	--	Probable 4-coumarate--CoA ligase 1 GN=4cl1 OS=Dictyostelium discoideum (Slime mold) PE=3 SV=1	Acyl-CoA synthetase family member 2, mitochondrial [Crassostrea gigas]
all-11589	Biological Process: microtubule cytoskeleton organization (GO:0000226);; Biological Process: single fertilization (GO:0007338);; Biological Process: cellular nitrogen compound metabolic process (GO:0034641);; Biological Process: cellular process involved in reproduction (GO:0048610);; Biological Process: organic substance metabolic process (GO:0071704);;	--	Poly(A) RNA polymerase gld-2 GN=gld-2 OS=Caenorhabditis elegans PE=1 SV=2	Poly(A) RNA polymerase, mitochondrial [Crassostrea gigas]
all-11596	Molecular Function: hydrolase activity (GO:0016787);;	K04521|1e-117|bfo:BRAFLDRAFT_83387|hypothetical protein	Lysosomal aspartic protease (Precursor) GN=AAEL006169 OS=Aedes aegypti (Yellowfever mosquito) PE=1 SV=2	Beta-secretase 1 [Crassostrea gigas]
all-1160	Biological Process: nematode larval development (GO:0002119);; Biological Process: endocytosis (GO:0006897);; Biological Process: cellular component movement (GO:0006928);; Biological Process: chemotaxis (GO:0006935);; Biological Process: response to stress (GO:0006950);; Biological Process: muscle organ development (GO:0007517);; Biological Process: synaptic target recognition (GO:0008039);; Bio…	--	Cell death abnormality protein 1 (Precursor) GN=ced-1 OS=Caenorhabditis elegans PE=1 SV=1	Endothelial cells scavenger receptor [Crassostrea gigas]
all-11602	Molecular Function: DNA binding (GO:0003677);; Molecular Function: binding (GO:0005488);; Molecular Function: ATP binding (GO:0005524);; Cellular Component: nucleus (GO:0005634);; Biological Process: nucleotide-excision repair (GO:0006289);; Biological Process: multicellular organismal development (GO:0007275);; Molecular Function: excinuclease ABC activity (GO:0009381);; Biological Process: SOS …	--	ATP-dependent RNA helicase p62 GN=Rm62 OS=Drosophila melanogaster (Fruit fly) PE=1 SV=3	PREDICTED: uvrABC system protein B-like [Ceratitis capitata]
all-11605	--	K14710|1e-35|bta:510951|SLC39A4, MGC139168	Histidine-rich membrane protein KE4 homolog 1 GN=hke-4.1 OS=Caenorhabditis elegans PE=2 SV=2	Zinc transporter ZIP12 [Crassostrea gigas]
all-11608	--	--	--	ADAM family mig-17 [Crassostrea gigas]
all-11613	Molecular Function: hydrolase activity (GO:0016787);;	--	Transmission-blocking target antigen S230 (Precursor) GN=S230 OS=Plasmodium falciparum (isolate NF54) PE=1 SV=1	unnamed protein product [Neospora caninum Liverpool]
all-11616	--	K10627|2e-44|spu:579478|similar to postreplication repair protein hRAD18p	--	hypothetical protein CGI_10004429 [Crassostrea gigas]
all-11619	--	K03354|9e-48|ecb:100058376|similar to ANAPC7 protein	Anaphase-promoting complex subunit 7 GN=anapc7 OS=Dictyostelium discoideum (Slime mold) PE=3 SV=1	Anaphase-promoting complex subunit 7 [Crassostrea gigas]
all-11620	--	K13106|2e-06|dya:Dyak_GE10789|GE10789 gene product from transcript GE10789-RA	Probable serine/threonine-protein kinase tsuA GN=tsuA OS=Dictyostelium discoideum (Slime mold) PE=1 SV=1	5&apos;-3&apos; exoribonuclease 1 [Crassostrea gigas]
all-11631	--	--	--	hypothetical protein CGI_10017316 [Crassostrea gigas]
all-11636	Molecular Function: trehalase activity (GO:0015927);; Cellular Component: membrane (GO:0016020);;	K01194|1e-35|dsi:Dsim_GD11560|GD11560 gene product from transcript GD11560-RA	Trehalase (Precursor) GN=Treh OS=Drosophila melanogaster (Fruit fly) PE=1 SV=1	PREDICTED: periplasmic trehalase-like [Ceratitis capitata]
all-11647	Biological Process: response to stimulus (GO:0050896);;	K11322|2e-77|bfo:BRAFLDRAFT_84982|hypothetical protein	Uncharacterized protein DDB_G0271670 (Precursor) GN=DDB_G0271670 OS=Dictyostelium discoideum (Slime mold) PE=4 SV=1	Enhancer of polycomb-like protein 1 [Crassostrea gigas]
all-11650	Biological Process: reproduction (GO:0000003);; Molecular Function: nucleotide binding (GO:0000166);; Biological Process: protein phosphorylation (GO:0006468);; Biological Process: multicellular organismal development (GO:0007275);; Biological Process: phosphorylation (GO:0016310);; Molecular Function: transferase activity (GO:0016740);; Molecular Function: cyclic nucleotide binding (GO:0030551);…	K04739|1e-173|bfo:BRAFLDRAFT_208819|hypothetical protein	cAMP-dependent protein kinase type II regulatory subunit OS=Strongylocentrotus purpuratus (Purple sea urchin) PE=2 SV=1	cAMP-dependent protein kinase type II regulatory subunit [Crassostrea gigas]
all-11658	Molecular Function: nucleotide binding (GO:0000166);; Cellular Component: plasma membrane (GO:0005886);; Cellular Component: membrane (GO:0016020);; Cellular Component: integral component of membrane (GO:0016021);; Molecular Function: ATPase activity (GO:0016887);; Molecular Function: ATPase activity, coupled to transmembrane movement of substances (GO:0042626);; Biological Process: transmembrane…	--	ABC transporter B family member 2 GN=abcB2 OS=Dictyostelium discoideum (Slime mold) PE=3 SV=1	ABCB/P-glycoprotein-like protein [Mytilus galloprovincialis]
all-1166	--	--	Perlucin OS=Haliotis laevigata (Abalone) PE=1 SV=3	C-type lectin 4 [Argopecten irradians]
all-11666	Molecular Function: magnesium ion binding (GO:0000287);; Molecular Function: phosphoglucomutase activity (GO:0004614);; Biological Process: carbohydrate metabolic process (GO:0005975);; Molecular Function: intramolecular transferase activity, phosphotransferases (GO:0016868);; Molecular Function: metal ion binding (GO:0046872);;	K01835|0.0|aml:100475139|phosphoglucomutase-1-like	Phosphoglucomutase GN=Pgm OS=Drosophila simulans (Fruit fly) PE=3 SV=1	Phosphoglucomutase-1 [Crassostrea gigas]
all-11671	Biological Process: cellular process (GO:0009987);; Molecular Function: transferase activity, transferring hexosyl groups (GO:0016758);; Biological Process: single-organism carbohydrate metabolic process (GO:0044723);; Biological Process: response to stimulus (GO:0050896);; Biological Process: organic substance biosynthetic process (GO:1901576);;	K02175|1e-54|tca:661418|similar to AGAP002097-PA	Beta-1,3-galactosyltransferase brn GN=brn OS=Drosophila melanogaster (Fruit fly) PE=1 SV=2	hypothetical protein DAPPUDRAFT_66289 [Daphnia pulex]
all-11679	--	K12828|0.0|ame:551331|similar to CG2807-PA	Ejaculatory bulb-specific protein 1 (Precursor) GN=Peb OS=Drosophila melanogaster (Fruit fly) PE=1 SV=1	Splicing factor 3B subunit 1 [Crassostrea gigas]
all-11680	Molecular Function: potassium channel activity (GO:0005267);; Biological Process: neuron projection morphogenesis (GO:0048812);;	--	--	Potassium channel subfamily T member 2 [Crassostrea gigas]
all-11686	Molecular Function: GTPase activator activity (GO:0005096);; Biological Process: cell-cell signaling (GO:0007267);; Biological Process: multicellular organismal development (GO:0007275);; Biological Process: positive regulation of Ras GTPase activity (GO:0032320);; Biological Process: single-organism developmental process (GO:0044767);; Biological Process: anatomical structure development (GO:004…	K07526|1e-157|isc:IscW_ISCW022762|slit-robo Rho GTPase activating protein 1,3, putative	Rho GTPase-activating protein gacY GN=gacY OS=Dictyostelium discoideum (Slime mold) PE=3 SV=1	SLIT-ROBO Rho GTPase-activating protein 1 [Crassostrea gigas]
all-11690	Molecular Function: binding (GO:0005488);; Biological Process: cell surface receptor signaling pathway (GO:0007166);; Biological Process: gamete generation (GO:0007276);; Biological Process: sensory organ development (GO:0007423);; Biological Process: imaginal disc morphogenesis (GO:0007560);; Biological Process: regulation of gene expression (GO:0010468);; Biological Process: neuron differentiat…	--	Ataxin-2 homolog GN=Atx2 OS=Drosophila melanogaster (Fruit fly) PE=1 SV=1	Ataxin-2 [Crassostrea gigas]
all-11692	Biological Process: cellular process (GO:0009987);;	--	--	PREDICTED: uracil permease-like [Ceratitis capitata]
all-1170	Biological Process: multicellular organismal development (GO:0007275);; Biological Process: sex determination (GO:0007530);; Biological Process: response to temperature stimulus (GO:0009266);; Biological Process: single-organism behavior (GO:0044708);;	--	Ankyrin repeat and KH domain-containing protein mask GN=mask OS=Drosophila melanogaster (Fruit fly) PE=1 SV=2	PREDICTED: ankyrin-1-like [Aplysia californica]
all-11708	--	--	--	Heat shock 70 kDa protein 12B [Crassostrea gigas]
all-11709	Molecular Function: protein binding (GO:0005515);;	--	Vacuolar protein sorting-associated protein 52 homolog GN=vps-52 OS=Caenorhabditis elegans PE=1 SV=2	Vacuolar protein sorting-associated protein 52-like protein [Crassostrea gigas]
all-11711	--	--	--	delta-like protein 2 [Crassostrea gigas]
all-11718	--	--	--	PREDICTED: UPF0118 inner membrane protein YhhT-like [Ceratitis capitata]
all-11719	Molecular Function: nucleic acid binding (GO:0003676);; Biological Process: cellular macromolecule metabolic process (GO:0044260);; Biological Process: single-organism process (GO:0044699);; Biological Process: nucleic acid metabolic process (GO:0090304);;	--	Probable splicing factor, arginine/serine-rich 7 GN=rsp-7 OS=Caenorhabditis elegans PE=3 SV=3	sperm acrosomal protein [Urechis caupo]
all-11727	--	--	--	RNA polymerase II-associated protein 2 [Crassostrea gigas]
all-11729	--	--	--	PREDICTED: similar to GA15493-PA [Tribolium castaneum]
all-11730	--	--	--	PREDICTED: UPF0226 membrane protein SNSL254_A2561-like [Ceratitis capitata]
all-11735	Molecular Function: signal transducer activity (GO:0004871);; Biological Process: cell surface receptor signaling pathway (GO:0007166);; Cellular Component: membrane (GO:0016020);;	--	--	predicted protein [Nematostella vectensis]
all-11736	--	--	--	hypothetical protein BRAFLDRAFT_67211 [Branchiostoma floridae]
all-11737	Biological Process: nematode larval development (GO:0002119);; Molecular Function: catalytic activity (GO:0003824);; Molecular Function: binding (GO:0005488);; Cellular Component: Golgi apparatus (GO:0005794);; Cellular Component: plasma membrane (GO:0005886);; Biological Process: cell communication (GO:0007154);; Cellular Component: synaptic vesicle (GO:0008021);; Biological Process: synaptic ve…	--	Putative ZDHHC-type palmitoyltransferase 6 GN=DDB_G0275149 OS=Dictyostelium discoideum (Slime mold) PE=2 SV=1	PREDICTED: palmitoyltransferase ZDHHC17-like [Aplysia californica]
all-11739	--	--	--	Hemicentin-1 [Crassostrea gigas]
all-11740	Molecular Function: catalytic activity (GO:0003824);; Molecular Function: binding (GO:0005488);; Biological Process: primary metabolic process (GO:0044238);; Biological Process: cellular macromolecule metabolic process (GO:0044260);; Biological Process: single-organism cellular process (GO:0044763);;	--	DNA ligase 1 GN=lig1 OS=Dictyostelium discoideum (Slime mold) PE=3 SV=1	Calpain-7-like protein [Crassostrea gigas]
all-11742	Molecular Function: catalytic activity (GO:0003824);; Molecular Function: sugar:hydrogen symporter activity (GO:0005351);; Cellular Component: cytoplasm (GO:0005737);; Molecular Function: phosphoenolpyruvate-protein phosphotransferase activity (GO:0008965);; Biological Process: phosphoenolpyruvate-dependent sugar phosphotransferase system (GO:0009401);; Biological Process: phosphorylation (GO:001…	--	Pyruvate, phosphate dikinase OS=Giardia intestinalis (Giardia lamblia) PE=3 SV=1	multiphosphoryl transfer protein 2, partial [Clonorchis sinensis]
all-11750	Biological Process: neurotransmitter uptake (GO:0001504);; Molecular Function: acetylcholine transmembrane transporter activity (GO:0005277);; Molecular Function: neurotransmitter:sodium symporter activity (GO:0005328);; Biological Process: neurotransmitter transport (GO:0006836);; Biological Process: serotonin transport (GO:0006837);; Molecular Function: monoamine transmembrane transporter activ…	K05041|4e-42|bfo:BRAFLDRAFT_281662|hypothetical protein	Sodium- and chloride-dependent GABA transporter ine GN=ine OS=Drosophila melanogaster (Fruit fly) PE=1 SV=1	taurine transporter [Crassostrea gigas]
all-11754	--	--	Protein FAM188A homolog GN=CG7332 OS=Drosophila melanogaster (Fruit fly) PE=1 SV=1	PREDICTED: protein FAM188A-like [Aplysia californica]
all-11756	--	--	Myeloid leukemia factor GN=Mlf OS=Drosophila melanogaster (Fruit fly) PE=1 SV=2	hypothetical protein CGI_10011394 [Crassostrea gigas]
all-11757	--	--	Probable serine/threonine-protein kinase fhkB GN=fhkB OS=Dictyostelium discoideum (Slime mold) PE=3 SV=1	hypothetical protein CRE_27449 [Caenorhabditis remanei]
all-11767	--	--	Putative ferric-chelate reductase 1 homolog GN=CG8399 OS=Drosophila melanogaster (Fruit fly) PE=2 SV=1	Pikachurin [Crassostrea gigas]
all-1177	Molecular Function: protein kinase activity (GO:0004672);; Biological Process: phosphorylation (GO:0016310);;	--	Probable serine/threonine-protein kinase vps15 GN=vps15 OS=Dictyostelium discoideum (Slime mold) PE=3 SV=1	Phosphoinositide 3-kinase regulatory subunit 4 [Crassostrea gigas]
all-11772	Biological Process: cellular process (GO:0009987);; Biological Process: single-organism process (GO:0044699);; Cellular Component: neuron part (GO:0097458);;	--	Phosphatidylinositide phosphatase SAC1 GN=Sac1 OS=Drosophila melanogaster (Fruit fly) PE=2 SV=1	Polyphosphoinositide phosphatase [Crassostrea gigas]
all-11773	Biological Process: mitotic cell cycle (GO:0000278);; Molecular Function: protein tyrosine phosphatase activity (GO:0004725);; Molecular Function: protein binding (GO:0005515);; Cellular Component: nucleus (GO:0005634);; Biological Process: germ-band extension (GO:0007377);; Biological Process: axon guidance (GO:0007411);; Biological Process: negative regulation of cell proliferation (GO:0008285)…	--	Tyrosine-protein phosphatase Lar (Precursor) GN=Lar OS=Drosophila melanogaster (Fruit fly) PE=1 SV=2	Receptor-type tyrosine-protein phosphatase kappa [Crassostrea gigas]
all-11774	--	--	--	PREDICTED: Smg-7 homolog, nonsense mediated mRNA decay factor (C. elegans)-like [Saccoglossus kowalevskii]
all-11779	Biological Process: lipid metabolic process (GO:0006629);;	--	Prostaglandin F synthase GN=Tc00.1047053511287.49 OS=Trypanosoma cruzi (strain CL Brener) PE=1 SV=2	Alcohol dehydrogenase [NADP+] A [Acromyrmex echinatior]
all-11782	--	--	--	PREDICTED: putative tyrosine-protein kinase in cps region-like [Ceratitis capitata]
all-11791	--	--	--	PREDICTED: uncharacterized protein LOC100892964 [Strongylocentrotus purpuratus]
all-11796	Molecular Function: peptidase activity (GO:0008233);; Molecular Function: hydrolase activity (GO:0016787);;	--	Trypsin-1 OS=Astacus astacus (Noble crayfish) PE=1 SV=1	trypsin-like protein [Hyriopsis cumingii]
all-11798	--	--	--	selenoprotein P [Saccoglossus kowalevskii]
all-118	--	--	--	PREDICTED: small heat shock protein IbpA-like [Ceratitis capitata]
all-11802	Molecular Function: nucleotide binding (GO:0000166);; Biological Process: carbohydrate metabolic process (GO:0005975);; Biological Process: phosphorylation (GO:0016310);; Molecular Function: phosphotransferase activity, alcohol group as acceptor (GO:0016773);; Molecular Function: carbohydrate kinase activity (GO:0019200);;	K00849|0.0|xtr:448280|galk2, MGC89048	Galactokinase GN=galK OS=Dictyostelium discoideum (Slime mold) PE=3 SV=1	N-acetylgalactosamine kinase [Crassostrea gigas]
all-11808	Molecular Function: transferase activity (GO:0016740);;	K14050|1e-105|bfo:BRAFLDRAFT_276668|hypothetical protein	Geranylgeranyl transferase type-2 subunit alpha GN=rabggta OS=Dictyostelium discoideum (Slime mold) PE=3 SV=2	Geranylgeranyl transferase type-2 subunit alpha [Crassostrea gigas]
all-11821	Biological Process: single-organism cellular process (GO:0044763);; Biological Process: single-organism transport (GO:0044765);;	K08202|2e-43|phu:Phum_PHUM284880|hypothetical protein	Organic cation transporter protein GN=Orct OS=Drosophila melanogaster (Fruit fly) PE=1 SV=1	PREDICTED: solute carrier family 22 member 3-like [Aplysia californica]
all-11822	Molecular Function: ATP binding (GO:0005524);; Biological Process: ATP catabolic process (GO:0006200);; Cellular Component: membrane (GO:0016020);; Cellular Component: integral component of membrane (GO:0016021);; Molecular Function: ATPase activity (GO:0016887);; Molecular Function: ATPase activity, coupled to transmembrane movement of substances (GO:0042626);; Biological Process: transmembrane …	K05655|0.0|bfo:BRAFLDRAFT_215834|hypothetical protein	ABC transporter B family member 4 GN=abcB4 OS=Dictyostelium discoideum (Slime mold) PE=3 SV=1	ATP-binding cassette sub-family B member 8, mitochondrial [Crassostrea gigas]
all-1183	Biological Process: sulfate assimilation (GO:0000103);; Molecular Function: adenylylsulfate kinase activity (GO:0004020);; Molecular Function: sulfate adenylyltransferase (ATP) activity (GO:0004781);; Molecular Function: ATP binding (GO:0005524);; Biological Process: phosphorylation (GO:0016310);;	K13811|0.0|spu:576349|bifunctional 3'-phosphoadenosine 5'-phosphosulfate synthase	Adenylyl-sulfate kinase OS=Urechis caupo (Innkeeper worm) PE=2 SV=1	Bifunctional 3&apos;-phosphoadenosine 5&apos;-phosphosulfate synthetase [Crassostrea gigas]
all-11843	--	--	--	PREDICTED: uncharacterized protein LOC101851673 [Aplysia californica]
all-11844	Molecular Function: iron ion binding (GO:0005506);; Cellular Component: cytoplasm (GO:0005737);; Biological Process: inositol catabolic process (GO:0019310);; Molecular Function: inositol oxygenase activity (GO:0050113);; Biological Process: oxidation-reduction process (GO:0055114);;	K00469|4e-44|bfo:BRAFLDRAFT_279934|hypothetical protein	Inositol oxygenase GN=miox OS=Dictyostelium discoideum (Slime mold) PE=3 SV=1	Inositol oxygenase [Crassostrea gigas]
all-11850	--	--	Probable phytanoyl-CoA dioxygenase GN=ZK550.6 OS=Caenorhabditis elegans PE=3 SV=2	PREDICTED: phytanoyl-CoA dioxygenase, peroxisomal-like [Aplysia californica]
all-11862	--	--	--	PREDICTED: putative tyrosine recombinase-like [Saccoglossus kowalevskii]
all-11867	Biological Process: cell-cell adhesion (GO:0016337);; Molecular Function: carbohydrate binding (GO:0030246);;	--	Techylectin-5B (Precursor) OS=Tachypleus tridentatus (Japanese horseshoe crab) PE=1 SV=1	Tenascin-R [Crassostrea gigas]
all-11869	--	K13112|3e-13|bfo:BRAFLDRAFT_63381|hypothetical protein	Uncharacterized protein DDB_G0283697 GN=DDB_G0283697 OS=Dictyostelium discoideum (Slime mold) PE=4 SV=1	hypothetical protein CGI_10011306 [Crassostrea gigas]
all-1187	Biological Process: RNA methylation (GO:0001510);; Biological Process: mRNA processing (GO:0006397);; Molecular Function: O-methyltransferase activity (GO:0008171);; Molecular Function: RNA methyltransferase activity (GO:0008173);; Molecular Function: S-adenosylmethionine-dependent methyltransferase activity (GO:0008757);;	K14589|0.0|dre:393102|ftsjd2, MGC55336, MTr1, zgc:55336	Cap-specific mRNA (nucleoside-2&apos;-O-)-methyltransferase 1 GN=CG6379 OS=Drosophila melanogaster (Fruit fly) PE=2 SV=1	S-adenosyl-L-methionine-dependent methyltransferase ftsjd2 [Crassostrea gigas]
all-11872	--	--	--	26S proteasome non-ATPase regulatory subunit 10 [Crassostrea gigas]
all-11874	Biological Process: mitochondrial fission (GO:0000266);; Molecular Function: binding (GO:0005488);; Biological Process: response to oxidative stress (GO:0006979);; Biological Process: gamete generation (GO:0007276);; Biological Process: regulation of mitochondrion organization (GO:0010821);; Biological Process: protein ubiquitination (GO:0016567);; Molecular Function: acid-amino acid ligase activ…	K04556|1e-116|bfo:BRAFLDRAFT_58355|hypothetical protein	Probable E3 ubiquitin-protein ligase rbrA GN=rbrA OS=Dictyostelium discoideum (Slime mold) PE=3 SV=1	PREDICTED: E3 ubiquitin-protein ligase parkin-like [Aplysia californica]
all-11875	--	K14348|3e-23|xtr:100491870|putative L-lactate dehydrogenase operon regulatory protein-like	--	PREDICTED: putative uncharacterized protein YghO-like [Ceratitis capitata]
all-11879	--	--	Arrestin domain-containing protein 15 GN=arrd-15 OS=Caenorhabditis elegans PE=3 SV=2	Arrestin domain-containing protein 2 [Crassostrea gigas]
all-11883	--	K10283|1e-79|bfo:BRAFLDRAFT_60670|hypothetical protein	Uncharacterized F-box/LRR-repeat protein C02F5.7 GN=C02F5.7 OS=Caenorhabditis elegans PE=4 SV=3	F-box/LRR-repeat protein 17 [Crassostrea gigas]
all-11884	--	--	--	hypothetical protein CGI_10027482 [Crassostrea gigas]
all-11891	Molecular Function: ion channel activity (GO:0005216);; Biological Process: ion transport (GO:0006811);;	--	Uncharacterized MFS-type transporter C09D4.1 GN=C09D4.1 OS=Caenorhabditis elegans PE=3 SV=2	hypothetical protein TRIADDRAFT_60867 [Trichoplax adhaerens]
all-11892	--	--	--	PREDICTED: uncharacterized protein LOC101863829 isoform X3 [Aplysia californica]
all-11896	Biological Process: cytokinesis, actomyosin contractile ring assembly (GO:0000915);; Biological Process: establishment of planar polarity (GO:0001736);; Biological Process: neuron migration (GO:0001764);; Biological Process: nematode larval development (GO:0002119);; Biological Process: immune response-regulating cell surface receptor signaling pathway involved in phagocytosis (GO:0002433);; Mole…	K04393|4e-51|dre:336839|cdc42, MGC63918, cdc42a, wu:fb07d08, wu:fj62g06, zgc:63918	Cdc42 homolog (Precursor) GN=Cdc42 OS=Aedes aegypti (Yellowfever mosquito) PE=3 SV=1	Cdc42-like protein [Crassostrea gigas]
all-1190	Biological Process: reproduction (GO:0000003);; Biological Process: nematode larval development (GO:0002119);; Molecular Function: translation elongation factor activity (GO:0003746);; Molecular Function: GTPase activity (GO:0003924);; Molecular Function: GTP binding (GO:0005525);; Cellular Component: cytoplasm (GO:0005737);; Biological Process: GTP catabolic process (GO:0006184);; Biological Pro…	--	Elongation factor 1-alpha OS=Hydra vulgaris (Hydra) PE=2 SV=1	elongation factor 1-alpha [Clytia hemisphaerica]
all-11902	Biological Process: ribosomal small subunit assembly (GO:0000028);; Molecular Function: structural constituent of ribosome (GO:0003735);; Biological Process: translation (GO:0006412);; Cellular Component: cytosolic small ribosomal subunit (GO:0022627);;	K02998|1e-143|hmg:100203239|similar to ribosomal protein SA	40S ribosomal protein SA OS=Hydra viridissima (Green hydra) PE=2 SV=1	RecName: Full=40S ribosomal protein SA; AltName: Full=33 kDa laminin-binding protein; AltName: Full=p40
all-11909	--	--	--	Coiled-coil domain-containing protein 41 [Crassostrea gigas]
all-11914	Molecular Function: catalytic activity (GO:0003824);; Biological Process: purine nucleotide biosynthetic process (GO:0006164);; Molecular Function: ion binding (GO:0043167);;	--	Phosphoribosylaminoimidazole carboxylase GN=purC/E OS=Dictyostelium discoideum (Slime mold) PE=1 SV=1	PREDICTED: phosphogluconate dehydratase-like [Ceratitis capitata]
all-1192	--	--	--	PREDICTED: uncharacterized MFS-type transporter YE1530-like [Ceratitis capitata]
all-11921	Molecular Function: hydrolase activity (GO:0016787);;	K11848|3e-85|oaa:100074962|similar to ubiquitin specific protease 33	--	Ubiquitin carboxyl-terminal hydrolase 20 [Crassostrea gigas]
all-11925	Biological Process: phagocytosis (GO:0006909);; Biological Process: pyrimidine ribonucleotide biosynthetic process (GO:0009220);; Molecular Function: transferase activity, transferring phosphorus-containing groups (GO:0016772);; Biological Process: pyrimidine ribonucleoside biosynthetic process (GO:0046132);;	--	Uridine-cytidine kinase B GN=udkB OS=Dictyostelium discoideum (Slime mold) PE=3 SV=2	PREDICTED: probable diguanylate cyclase YegE-like [Ceratitis capitata]
all-11928	--	--	--	Malcavernin [Crassostrea gigas]
all-11929	--	--	Charged multivesicular body protein 7 GN=chmp7 OS=Dictyostelium discoideum (Slime mold) PE=3 SV=1	PREDICTED: charged multivesicular body protein 7-like [Aplysia californica]
all-11931	--	--	--	hypothetical protein CAPTEDRAFT_114324 [Capitella teleta]
all-11933	--	--	--	hypothetical protein CGI_10017223 [Crassostrea gigas]
all-11937	Molecular Function: extracellular ligand-gated ion channel activity (GO:0005230);; Cellular Component: plasma membrane (GO:0005886);; Biological Process: ion transport (GO:0006811);; Cellular Component: integral component of membrane (GO:0016021);; Biological Process: multicellular organismal process (GO:0032501);; Biological Process: single-organism cellular process (GO:0044763);;	K04808|1e-41|rno:81721|Chrna6	Acetylcholine receptor subunit alpha-type unc-38 (Precursor) GN=unc-38 OS=Caenorhabditis elegans PE=2 SV=1	Neuronal acetylcholine receptor subunit alpha-6 [Crassostrea gigas]
all-11940	--	--	--	PREDICTED: acriflavine resistance protein B-like [Ceratitis capitata]
all-11941	--	--	--	hypothetical protein CLF_113422, partial [Clonorchis sinensis]
all-11943	Biological Process: response to heat (GO:0009408);; Biological Process: response to external stimulus (GO:0009605);; Biological Process: single-organism behavior (GO:0044708);; Biological Process: single-organism cellular process (GO:0044763);; Biological Process: single-organism transport (GO:0044765);; Biological Process: neurological system process (GO:0050877);;	K09454|2e-92|mdo:100026021|GABPAP, GABPB1	26S proteasome non-ATPase regulatory subunit 10 GN=psmD10 OS=Dictyostelium discoideum (Slime mold) PE=2 SV=1	GA-binding protein subunit beta-1 [Crassostrea gigas]
all-11944	--	--	Probable phytanoyl-CoA dioxygenase GN=ZK550.6 OS=Caenorhabditis elegans PE=3 SV=2	Ectoine hydroxylase [Crassostrea gigas]
all-11950	--	--	--	Sulfotransferase family cytosolic 1B member 1 [Crassostrea gigas]
all-11952	--	--	Transcription initiation factor TFIID subunit 1 GN=taf1 OS=Dictyostelium discoideum (Slime mold) PE=3 SV=1	PREDICTED: chromodomain-helicase-DNA-binding protein 2-like isoform X3 [Aplysia californica]
all-11953	--	--	--	PREDICTED: glucokinase regulatory protein-like [Aplysia californica]
all-11955	--	--	--	Otoancorin [Crassostrea gigas]
all-11959	Molecular Function: phosphoprotein phosphatase activity (GO:0004721);; Biological Process: protein dephosphorylation (GO:0006470);;	--	Putative protein phosphatase tag-83 GN=tag-83 OS=Caenorhabditis elegans PE=4 SV=2	PREDICTED: tensin-3-like [Aplysia californica]
all-11962	Biological Process: nematode larval development (GO:0002119);; Biological Process: embryo development ending in birth or egg hatching (GO:0009792);; Molecular Function: oxidoreductase activity (GO:0016491);; Molecular Function: oxidoreductase activity, acting on the aldehyde or oxo group of donors, NAD or NADP as acceptor (GO:0016620);; Biological Process: growth (GO:0040007);; Biological Process…	--	Aldehyde dehydrogenase, mitochondrial (Precursor) GN=ALDH2 OS=Leishmania tarentolae (Sauroleishmania tarentolae) PE=1 SV=1	PREDICTED: 5-carboxymethyl-2-hydroxymuconate semialdehyde dehydrogenase-like [Ceratitis capitata]
all-11963	--	--	--	Kyphoscoliosis peptidase [Crassostrea gigas]
all-11969	--	--	--	PREDICTED: calcium-activated chloride channel regulator 4-like [Aplysia californica]
all-11974	--	--	--	Radial spoke head 10-like protein B2 [Crassostrea gigas]
all-11975	Molecular Function: ubiquitin-protein ligase activity (GO:0004842);; Cellular Component: nucleus (GO:0005634);; Cellular Component: cytoplasm (GO:0005737);; Cellular Component: proteasome regulatory particle (GO:0005838);; Biological Process: protein ubiquitination involved in ubiquitin-dependent protein catabolic process (GO:0042787);; Molecular Function: metal ion binding (GO:0046872);;	K12231|1e-140|nve:NEMVE_v1g22099|hypothetical protein	--	E3 ubiquitin-protein ligase HECTD1 [Crassostrea gigas]
all-11979	Cellular Component: mitochondrion (GO:0005739);; Biological Process: nucleobase-containing compound metabolic process (GO:0006139);; Biological Process: phosphorylation (GO:0016310);; Molecular Function: phosphotransferase activity, phosphate group as acceptor (GO:0016776);; Molecular Function: nucleotide kinase activity (GO:0019201);; Biological Process: cellular metabolic process (GO:0044237);;	--	Adenylate kinase OS=Giardia intestinalis (Giardia lamblia) PE=3 SV=1	Putative adenylate kinase-like protein C9orf98-like protein [Crassostrea gigas]
all-11980	Biological Process: embryonic development via the syncytial blastoderm (GO:0001700);; Molecular Function: SH3/SH2 adaptor activity (GO:0005070);; Molecular Function: sevenless binding (GO:0005118);; Cellular Component: plasma membrane (GO:0005886);; Biological Process: receptor-mediated endocytosis (GO:0006898);; Biological Process: actin filament organization (GO:0007015);; Biological Process: n…	--	Myosin heavy chain IB GN=MIB OS=Acanthamoeba castellanii (Amoeba) PE=1 SV=2	Nostrin [Crassostrea gigas]
all-11982	Molecular Function: identical protein binding (GO:0042802);;	K07127|1e-22|spu:589020|similar to HIU hydrolase	Probable 5-hydroxyisourate hydrolase ZK697.8 (Precursor) GN=ZK697.8 OS=Caenorhabditis elegans PE=3 SV=2	PREDICTED: 5-hydroxyisourate hydrolase-like [Ceratitis capitata]
all-11987	Molecular Function: nucleotide binding (GO:0000166);; Molecular Function: helicase activity (GO:0004386);; Molecular Function: kinase activity (GO:0016301);; Biological Process: cellular metabolic process (GO:0044237);; Biological Process: primary metabolic process (GO:0044238);; Biological Process: organic substance metabolic process (GO:0071704);;	--	--	PREDICTED: DNA helicase II-like [Ceratitis capitata]
all-11988	--	--	--	vdg3 [Mytilus edulis]
all-11993	--	--	--	hypothetical protein CGI_10020458 [Crassostrea gigas]
all-11994	Molecular Function: hydrolase activity (GO:0016787);;	K01044|6e-13|mmu:67935|Ces5a, 1700081L16Rik, 1700122C07Rik, BB081581, Ces7, Gm503, cauxin	Acetylcholinesterase (Precursor) GN=ACHE1 OS=Culex pipiens (House mosquito) PE=2 SV=2	Neuroligin-4, X-linked [Crassostrea gigas]
all-11996	Molecular Function: acetylcholine-activated cation-selective channel activity (GO:0004889);; Cellular Component: plasma membrane (GO:0005886);; Cellular Component: integral component of plasma membrane (GO:0005887);; Biological Process: ion transport (GO:0006811);; Biological Process: neuromuscular synaptic transmission (GO:0007274);; Biological Process: multicellular organismal development (GO:0…	--	Acetylcholine receptor subunit alpha-like (Precursor) GN=ARA1 OS=Manduca sexta (Tobacco hawkmoth) PE=2 SV=1	Acetylcholine receptor subunit alpha-like protein [Crassostrea gigas]
all-11998	--	--	--	Oxalate:formate antiporter [Crassostrea gigas]
all-12000	--	--	--	PREDICTED: ferric iron reductase protein FhuF-like [Ceratitis capitata]
all-12002	Cellular Component: membrane (GO:0016020);; Molecular Function: hydrolase activity, acting on acid anhydrides (GO:0016817);; Molecular Function: nucleoside-triphosphatase activity (GO:0017111);; Biological Process: single-organism cellular process (GO:0044763);; Biological Process: single-organism transport (GO:0044765);;	--	ABC transporter H family member 2 GN=abcH2 OS=Dictyostelium discoideum (Slime mold) PE=3 SV=1	PREDICTED: glycine betaine/L-proline transport ATP-binding protein ProV-like [Ceratitis capitata]
all-12003	--	--	Scaffold protein salvador GN=sav OS=Drosophila melanogaster (Fruit fly) PE=1 SV=2	salvador-like protein 1 [Crassostrea gigas]
all-12004	--	--	--	Hemicentin-1 [Crassostrea gigas]
all-12006	Molecular Function: mannan endo-1,4-beta-mannosidase activity (GO:0016985);; Biological Process: mannan catabolic process (GO:0046355);;	--	Mannan endo-1,4-beta-mannosidase (Precursor) OS=Mytilus edulis (Blue mussel) PE=1 SV=1	RecName: Full=Mannan endo-1,4-beta-mannosidase; AltName: Full=Beta-mannanase; AltName: Full=Endo-beta-1,4-mannanase; Short=ManA; Flags: Precursor
all-12010	Molecular Function: catalytic activity (GO:0003824);; Biological Process: metabolic process (GO:0008152);;	--	--	unnamed protein product, partial [Crassostrea ariakensis]
all-12013	Molecular Function: protein binding (GO:0005515);; Biological Process: cellular component movement (GO:0006928);; Cellular Component: membrane (GO:0016020);; Biological Process: cellular component organization (GO:0016043);; Biological Process: locomotion (GO:0040011);; Cellular Component: cell part (GO:0044464);; Biological Process: embryonic morphogenesis (GO:0048598);; Biological Process: loca…	--	Protocadherin-like wing polarity protein stan (Precursor) GN=stan OS=Drosophila melanogaster (Fruit fly) PE=1 SV=4	Cadherin-87A [Crassostrea gigas]
all-12014	--	--	Myb-like protein U GN=mybU OS=Dictyostelium discoideum (Slime mold) PE=4 SV=1	proteophosphoglycan 5 [Leishmania major strain Friedlin]
all-12022	Biological Process: regulation of cellular process (GO:0050794);;	--	Hybrid signal transduction histidine kinase D GN=dhkD OS=Dictyostelium discoideum (Slime mold) PE=2 SV=1	PREDICTED: molecular chaperone Hsp31 and glyoxalase 3-like [Ceratitis capitata]
all-12029	--	--	--	hypothetical protein CGI_10013223 [Crassostrea gigas]
all-12035	Molecular Function: protein binding (GO:0005515);; Cellular Component: plasma membrane (GO:0005886);; Biological Process: cellular component movement (GO:0006928);; Biological Process: cell communication (GO:0007154);; Biological Process: cellular component organization (GO:0016043);; Biological Process: locomotion (GO:0040011);; Biological Process: single organism signaling (GO:0044700);; Biolog…	--	Fat-like cadherin-related tumor suppressor homolog (Precursor) GN=kug OS=Drosophila melanogaster (Fruit fly) PE=2 SV=2	hypothetical protein PTSG_11807 [Salpingoeca sp. ATCC 50818]
all-12036	--	--	--	PREDICTED: indole-3-acetyl-aspartic acid hydrolase-like [Ceratitis capitata]
all-1204	Biological Process: biosynthetic process (GO:0009058);; Molecular Function: oxo-acid-lyase activity (GO:0016833);;	--	--	PREDICTED: para-aminobenzoate synthase component 1-like [Ceratitis capitata]
all-12051	--	--	28S ribosomal protein S31, mitochondrial (Precursor) GN=mrps-31 OS=Caenorhabditis elegans PE=3 SV=2	PREDICTED: 28S ribosomal protein S31, mitochondrial-like [Acyrthosiphon pisum]
all-12054	--	K04511|2e-06|dgr:Dgri_GH21524|GH21524 gene product from transcript GH21524-RA	--	hypothetical protein [Monosiga brevicollis MX1]
all-1206	Biological Process: transport (GO:0006810);; Cellular Component: membrane (GO:0016020);;	--	Putative sodium-dependent multivitamin transporter GN=CG32669 OS=Drosophila melanogaster (Fruit fly) PE=2 SV=1	Sodium/glucose cotransporter 4 [Crassostrea gigas]
all-12060	--	--	--	PREDICTED: proteolipid protein DM beta-like [Aplysia californica]
all-12066	--	--	--	hypothetical protein CRE_13880 [Caenorhabditis remanei]
all-12067	Biological Process: transcription, DNA-templated (GO:0006351);; Biological Process: embryo development (GO:0009790);; Biological Process: cell differentiation (GO:0030154);; Biological Process: system development (GO:0048731);; Biological Process: regulation of biological process (GO:0050789);; Biological Process: response to stimulus (GO:0050896);;	K11757|0.0|mmu:66923|Pbrm1, 2610016F04Rik, AI507524, BAF180, Pb1	Non-histone chromosomal protein 6 homolog GN=nhp6 OS=Dictyostelium discoideum (Slime mold) PE=3 SV=1	PREDICTED: protein polybromo-1-like [Aplysia californica]
all-12081	--	--	--	Caprin-2 [Crassostrea gigas]
all-12082	--	--	Equistatin OS=Actinia equina (Beadlet anemone) PE=1 SV=1	hypothetical protein CGI_10010255 [Crassostrea gigas]
all-12091	Molecular Function: catalytic activity (GO:0003824);; Biological Process: metabolic process (GO:0008152);;	K04403|1e-112|bfo:BRAFLDRAFT_259980|hypothetical protein	Probable protein phosphatase 2C 2 GN=GSPATT00030171001 OS=Paramecium tetraurelia PE=3 SV=1	Mitogen-activated protein kinase kinase kinase 7-interacting protein 1 [Crassostrea gigas]
all-12093	Biological Process: developmental process involved in reproduction (GO:0003006);; Molecular Function: helicase activity (GO:0004386);; Molecular Function: protein binding (GO:0005515);; Cellular Component: nucleus (GO:0005634);; Cellular Component: cytoplasm (GO:0005737);; Biological Process: gamete generation (GO:0007276);; Biological Process: embryo development (GO:0009790);; Biological Process…	--	Probable ATP-dependent RNA helicase ddx27 GN=ddx27 OS=Dictyostelium discoideum (Slime mold) PE=3 SV=1	PREDICTED: DEAD (Asp-Glu-Ala-Asp) box polypeptide 28-like [Saccoglossus kowalevskii]
all-12095	Cellular Component: membrane (GO:0016020);;	--	Uncharacterized protein CG1161 GN=CG1161 OS=Drosophila melanogaster (Fruit fly) PE=3 SV=1	PREDICTED: transmembrane protein 9-like isoform X4 [Aplysia californica]
all-12100	Biological Process: ER to Golgi vesicle-mediated transport (GO:0006888);; Biological Process: intra-Golgi vesicle-mediated transport (GO:0006891);; Biological Process: male meiosis cytokinesis (GO:0007112);; Molecular Function: protein transporter activity (GO:0008565);; Biological Process: protein transport (GO:0015031);; Cellular Component: membrane (GO:0016020);; Cellular Component: Golgi tran…	--	Conserved oligomeric Golgi complex subunit 3 GN=Cog3 OS=Drosophila melanogaster (Fruit fly) PE=1 SV=1	Conserved oligomeric Golgi complex subunit 3, partial [Crassostrea gigas]
all-12102	--	--	--	Uncharacterized protein C9orf72 [Crassostrea gigas]
all-12107	--	--	--	PREDICTED: transmembrane protein 199-like [Aplysia californica]
all-12108	--	--	Uncharacterized protein DDB_G0271670 (Precursor) GN=DDB_G0271670 OS=Dictyostelium discoideum (Slime mold) PE=4 SV=1	hypothetical protein CGI_10011150 [Crassostrea gigas]
all-12109	--	--	5&apos;-tyrosyl-DNA phosphodiesterase GN=Y63D3A.4 OS=Caenorhabditis elegans PE=1 SV=1	TRAF and TNF receptor associated protein [Azumapecten farreri]
all-12140	Cellular Component: Golgi membrane (GO:0000139);; Cellular Component: endoplasmic reticulum membrane (GO:0005789);; Cellular Component: plasma membrane (GO:0005886);; Molecular Function: ceramide glucosyltransferase activity (GO:0008120);; Biological Process: negative regulation of apoptotic process (GO:0043066);;	K00720|1e-113|isc:IscW_ISCW015936|ceramide glucosyltransferase, putative (EC:2.4.1.80)	Ceramide glucosyltransferase 1 GN=cgt-1 OS=Caenorhabditis elegans PE=1 SV=2	ceramide glucosyltransferase, putative [Ixodes scapularis]
all-12143	Molecular Function: oxidoreductase activity (GO:0016491);; Molecular Function: 4 iron, 4 sulfur cluster binding (GO:0051539);; Biological Process: oxidation-reduction process (GO:0055114);;	--	--	PREDICTED: periplasmic nitrate reductase-like [Ceratitis capitata]
all-12146	--	--	--	hypothetical protein CAPTEDRAFT_146600, partial [Capitella teleta]
all-12151	--	K10586|6e-67|bfo:BRAFLDRAFT_65689|hypothetical protein	--	Baculoviral IAP repeat-containing protein 6 [Crassostrea gigas]
all-12156	Molecular Function: argininosuccinate synthase activity (GO:0004055);; Molecular Function: ATP binding (GO:0005524);; Biological Process: arginine biosynthetic process (GO:0006526);; Biological Process: cellular amino acid biosynthetic process (GO:0008652);; Molecular Function: ligase activity (GO:0016874);;	K01940|6e-96|bta:280726|ASS1, ASS	Argininosuccinate synthase GN=AGAP003015 OS=Anopheles gambiae (African malaria mosquito) PE=3 SV=3	PREDICTED: argininosuccinate synthetase 1-like [Saccoglossus kowalevskii]
all-12159	--	--	--	putative protein mbhA, partial [Clonorchis sinensis]
all-12160	Biological Process: reproduction (GO:0000003);; Biological Process: organelle organization (GO:0006996);; Biological Process: multicellular organismal development (GO:0007275);; Biological Process: anatomical structure morphogenesis (GO:0009653);; Cellular Component: actin cytoskeleton (GO:0015629);; Biological Process: cellular component assembly (GO:0022607);; Cellular Component: myofibril (GO:…	K13114|5e-73|spu:580354|similar to pinin	Myb-like protein X GN=mybX OS=Dictyostelium discoideum (Slime mold) PE=3 SV=1	Pinin [Crassostrea gigas]
all-12168	--	--	Uncharacterized protein DDB_G0271670 (Precursor) GN=DDB_G0271670 OS=Dictyostelium discoideum (Slime mold) PE=4 SV=1	Pericentriolar material 1 protein [Crassostrea gigas]
all-12175	--	--	--	PREDICTED: hypothetical protein LOC100632639 [Amphimedon queenslandica]
all-12184	Cellular Component: membrane (GO:0016020);; Biological Process: regulation of biological process (GO:0050789);; Biological Process: regulation of cellular process (GO:0050794);;	K04604|1e-105|rno:24414|Grm1, Gprc1a	Metabotropic glutamate receptor (Precursor) GN=mGluRA OS=Drosophila melanogaster (Fruit fly) PE=1 SV=2	hypothetical protein CAPTEDRAFT_89748 [Capitella teleta]
all-12192	Biological Process: cellular component movement (GO:0006928);; Biological Process: embryo development (GO:0009790);; Cellular Component: membrane (GO:0016020);; Biological Process: reproductive process (GO:0022414);; Biological Process: cellular component morphogenesis (GO:0032989);; Biological Process: locomotion (GO:0040011);; Biological Process: response to chemical (GO:0042221);; Cellular Com…	K08632|4e-50|cin:100180886|adamts18	A disintegrin and metalloproteinase with thrombospondin motifs gon-1 (Precursor) GN=gon-1 OS=Caenorhabditis elegans PE=1 SV=3	A disintegrin and metalloproteinase with thrombospondin motifs 1 [Crassostrea gigas]
all-12204	--	K12822|5e-06|cbr:CBG23510|Hypothetical protein CBG23510	--	hypothetical protein CGI_10024080 [Crassostrea gigas]
all-12206	Molecular Function: transporter activity (GO:0005215);; Biological Process: transport (GO:0006810);; Cellular Component: membrane (GO:0016020);;	--	--	uncharacterized outer membrane usher protein ybgQ, partial [Clonorchis sinensis]
all-1221	Biological Process: establishment of mitotic spindle orientation (GO:0000132);; Cellular Component: kinetochore (GO:0000776);; Cellular Component: microtubule organizing center (GO:0005815);; Cellular Component: aster (GO:0005818);; Cellular Component: kinetochore microtubule (GO:0005828);; Cellular Component: dynactin complex (GO:0005869);; Cellular Component: microtubule (GO:0005874);; Cellular…	K01062|0.0|oaa:100078186|similar to platelet-activating factor acetylhydrolase 45K chain	Lissencephaly-1 homolog GN=BRAFLDRAFT_59218 OS=Branchiostoma floridae (Florida lancelet) PE=3 SV=1	PREDICTED: lissencephaly-1 homolog [Aplysia californica]
all-12213	Molecular Function: nucleotide binding (GO:0000166);; Biological Process: morphogenesis of an epithelium (GO:0002009);; Biological Process: nematode larval development (GO:0002119);; Molecular Function: nucleic acid binding (GO:0003676);; Molecular Function: protein binding (GO:0005515);; Molecular Function: ATP binding (GO:0005524);; Biological Process: ATP catabolic process (GO:0006200);; Biolo…	K12813|0.0|hmg:100202565|similar to DEAH (Asp-Glu-Ala-His) box polypeptide 16	Probable pre-mRNA-splicing factor ATP-dependent RNA helicase mog-4 GN=mog-4 OS=Caenorhabditis elegans PE=1 SV=2	Putative pre-mRNA-splicing factor ATP-dependent RNA helicase DHX16 [Crassostrea gigas]
all-12221	Biological Process: oocyte maturation (GO:0001556);; Molecular Function: DNA binding (GO:0003677);; Molecular Function: RNA binding (GO:0003723);; Cellular Component: nucleoplasm (GO:0005654);; Biological Process: organelle organization (GO:0006996);; Biological Process: RNA modification (GO:0009451);; Cellular Component: membrane (GO:0016020);; Biological Process: cellular protein metabolic proc…	K11789|1e-114|cfa:476609|VPRBP	DDB1- and CUL4-associated factor-like 1 GN=CG10080 OS=Drosophila melanogaster (Fruit fly) PE=1 SV=2	hypothetical protein CAPTEDRAFT_224355 [Capitella teleta]
all-12224	--	--	--	hypothetical protein [Trichomonas vaginalis G3]
all-12225	Biological Process: reproduction (GO:0000003);; Biological Process: nematode larval development (GO:0002119);; Cellular Component: signal peptidase complex (GO:0005787);; Biological Process: signal peptide processing (GO:0006465);; Biological Process: receptor-mediated endocytosis (GO:0006898);; Biological Process: apoptotic process (GO:0006915);; Molecular Function: peptidase activity (GO:000823…	K12948|2e-89|isc:IscW_ISCW016779|signal peptidase, putative	Signal peptidase complex subunit 3 GN=Spase22-23 OS=Drosophila melanogaster (Fruit fly) PE=2 SV=1	Signal peptidase complex subunit 3 [Crassostrea gigas]
all-12226	--	--	--	hypothetical protein CGI_10019557 [Crassostrea gigas]
all-12229	Biological Process: potassium ion transport (GO:0006813);; Biological Process: behavior (GO:0007610);; Biological Process: circadian rhythm (GO:0007623);; Molecular Function: calcium-activated potassium channel activity (GO:0015269);; Cellular Component: membrane (GO:0016020);; Cellular Component: neuron part (GO:0097458);;	--	Calcium-activated potassium channel slowpoke GN=slo OS=Drosophila melanogaster (Fruit fly) PE=1 SV=3	Potassium channel subfamily T member 2 [Crassostrea gigas]
all-1223	Biological Process: single-organism cellular process (GO:0044763);;	--	Myb-like protein X GN=mybX OS=Dictyostelium discoideum (Slime mold) PE=3 SV=1	Dual specificity protein kinase shkC [Crassostrea gigas]
all-12236	--	--	--	Protein YIF1B-A [Crassostrea gigas]
all-12240	Molecular Function: transferase activity, transferring acyl groups (GO:0016746);;	--	Citrate synthase-related protein DDB_G0287281 GN=DDB_G0287281 OS=Dictyostelium discoideum (Slime mold) PE=3 SV=1	PREDICTED: 2-methylcitrate dehydratase-like [Ceratitis capitata]
all-12241	--	--	Granulin (Precursor) GN=grn OS=Dictyostelium discoideum (Slime mold) PE=3 SV=1	granulin-like peptide precursor [Mizuhopecten yessoensis]
all-12251	Cellular Component: intracellular organelle (GO:0043229);; Cellular Component: cytoplasmic part (GO:0044444);; Biological Process: response to stimulus (GO:0050896);;	--	Major heat shock 70 kDa protein Ba GN=Hsp70Ba OS=Drosophila simulans (Fruit fly) PE=2 SV=2	Heat shock 70 kDa protein 12B [Crassostrea gigas]
all-12259	--	--	--	hypothetical protein CGI_10012424 [Crassostrea gigas]
all-12263	Molecular Function: diacylglycerol kinase activity (GO:0004143);; Molecular Function: glycerol kinase activity (GO:0004370);; Molecular Function: calcium ion binding (GO:0005509);; Cellular Component: microtubule associated complex (GO:0005875);; Biological Process: actin filament organization (GO:0007015);; Biological Process: protein kinase C-activating G-protein coupled receptor signaling path…	K00901|0.0|xtr:100124765|dgkb, MGC122563	Diacylglycerol kinase 1 GN=Dgk OS=Drosophila melanogaster (Fruit fly) PE=2 SV=5	Diacylglycerol kinase beta [Crassostrea gigas]
all-12265	--	K14620|3e-46|bfo:BRAFLDRAFT_92596|hypothetical protein	--	hypothetical protein BRAFLDRAFT_92596 [Branchiostoma floridae]
all-12266	--	--	--	hypothetical protein BRAFLDRAFT_80496 [Branchiostoma floridae]
all-12268	Molecular Function: catalytic activity (GO:0003824);; Biological Process: aspartate family amino acid biosynthetic process (GO:0009067);; Molecular Function: pyridoxal phosphate binding (GO:0030170);;	K06037|2e-44|dre:641568|thnsl2, MGC123281, zgc:123281	--	PREDICTED: bifunctional aspartokinase/homoserine dehydrogenase 1-like [Ceratitis capitata]
all-12272	Cellular Component: ELL-EAF complex (GO:0032783);; Biological Process: wound healing (GO:0042060);; Biological Process: regulation of DNA-templated transcription in response to stress (GO:0043620);; Biological Process: positive regulation of transcription, DNA-templated (GO:0045893);;	--	Ell-associated factor Eaf GN=Eaf OS=Drosophila yakuba (Fruit fly) PE=3 SV=1	ELL-associated factor 1 [Crassostrea gigas]
all-12284	--	--	--	Speriolin [Crassostrea gigas]
all-12288	Biological Process: metabolic process (GO:0008152);; Biological Process: cellular process (GO:0009987);; Molecular Function: kinase activity (GO:0016301);;	K08872|1e-173|aml:100479709|RIOK3	Putative RIO-type serine/threonine-protein kinase 3 GN=riok-3 OS=Caenorhabditis elegans PE=3 SV=1	Serine/threonine-protein kinase RIO3 [Crassostrea gigas]
all-12298	Molecular Function: transferase activity, transferring phosphorus-containing groups (GO:0016772);; Molecular Function: organic cyclic compound binding (GO:0097159);; Molecular Function: heterocyclic compound binding (GO:1901363);;	K08857|2e-26|aml:100464712|serine/threonine-protein kinase Nek8-like	Probable E3 ubiquitin-protein ligase HERC2 GN=HERC2 OS=Drosophila melanogaster (Fruit fly) PE=1 SV=3	Serine/threonine-protein kinase Nek8 [Crassostrea gigas]
all-12309	Molecular Function: protein serine/threonine kinase activity (GO:0004674);; Molecular Function: signal transducer activity (GO:0004871);; Molecular Function: transforming growth factor beta-activated receptor activity (GO:0005024);; Molecular Function: protein binding (GO:0005515);; Molecular Function: ATP binding (GO:0005524);; Biological Process: protein phosphorylation (GO:0006468);; Biologica…	K04674|1e-130|ptr:472992|TGFBR1	Cell surface receptor daf-1 (Precursor) GN=daf-1 OS=Caenorhabditis elegans PE=1 SV=1	TGF-beta type 1 receptor [Azumapecten farreri]
all-1231	--	--	RING finger protein nhl-1 GN=nhl-1 OS=Caenorhabditis elegans PE=1 SV=2	Tripartite motif-containing protein 3 [Crassostrea gigas]
all-12312	--	--	--	hypothetical protein CGI_10008361 [Crassostrea gigas]
all-12314	Molecular Function: nucleic acid binding (GO:0003676);; Molecular Function: aminopeptidase activity (GO:0004177);; Cellular Component: cytoplasm (GO:0005737);; Biological Process: proteolysis (GO:0006508);; Molecular Function: metal ion binding (GO:0046872);;	--	--	PREDICTED: expressed hypothetical protein-like [Saccoglossus kowalevskii]
all-12322	--	--	--	Uncharacterized protein C7orf50 [Crassostrea gigas]
all-12326	--	--	--	PREDICTED: putative glutathione-s-transferase-like [Saccoglossus kowalevskii]
all-12327	--	--	Hatching enzyme 18 kDa form (Precursor) OS=Paracentrotus lividus (Common sea urchin) PE=1 SV=1	Matrix metalloproteinase-19 [Crassostrea gigas]
all-12329	--	K06560|3e-95|cin:100186027|similar to mannose receptor C1	Lectin BRA-3 (Precursor) OS=Megabalanus rosa (Acorn barnacle) PE=1 SV=2	PREDICTED: macrophage mannose receptor 1-like isoform 2 [Strongylocentrotus purpuratus]
all-12332	--	--	--	hypothetical protein CGI_10020892 [Crassostrea gigas]
all-12334	Biological Process: multicellular organismal development (GO:0007275);; Biological Process: macromolecule localization (GO:0033036);; Biological Process: single-organism cellular process (GO:0044763);; Biological Process: single-organism transport (GO:0044765);; Biological Process: organic substance transport (GO:0071702);;	--	Conserved oligomeric Golgi complex subunit 2 GN=ldlCp OS=Drosophila melanogaster (Fruit fly) PE=2 SV=1	Conserved oligomeric Golgi complex subunit 2 [Crassostrea gigas]
all-12347	--	--	--	PREDICTED: putative phosphoethanolamine transferase YbiP-like [Ceratitis capitata]
all-12351	--	--	--	hypothetical protein CGI_10009678 [Crassostrea gigas]
all-12352	--	--	GATA zinc finger domain-containing protein 14 GN=gtaN OS=Dictyostelium discoideum (Slime mold) PE=4 SV=1	U88 [Brugia malayi]
all-12354	--	--	--	PREDICTED: uncharacterized protein YgaC-like [Ceratitis capitata]
all-1236	Molecular Function: osmosensor activity (GO:0005034);; Molecular Function: cation channel activity (GO:0005261);; Molecular Function: acetylcholine transmembrane transporter activity (GO:0005277);; Cellular Component: plasma membrane (GO:0005886);; Biological Process: amino acid transport (GO:0006865);; Biological Process: phagocytosis (GO:0006909);; Molecular Function: amino acid transmembrane t…	--	Sodium-dependent serotonin transporter GN=SerT OS=Drosophila melanogaster (Fruit fly) PE=2 SV=1	Sodium- and chloride-dependent glycine transporter 2 [Crassostrea gigas]
all-12361	--	--	Hyalin (Fragment) OS=Strongylocentrotus purpuratus (Purple sea urchin) PE=2 SV=1	Sushi, von Willebrand factor type A, EGF and pentraxin domain-containing protein 1 [Crassostrea gigas]
all-12367	Biological Process: multicellular organismal process (GO:0032501);; Cellular Component: cell part (GO:0044464);; Biological Process: single-organism cellular process (GO:0044763);; Biological Process: single-organism transport (GO:0044765);;	K14710|1e-70|xtr:100485091|zinc transporter ZIP4-like	Zinc transporter foi (Precursor) GN=foi OS=Drosophila melanogaster (Fruit fly) PE=1 SV=3	Zinc transporter ZIP12 [Crassostrea gigas]
all-12382	Biological Process: reproduction (GO:0000003);; Biological Process: translation (GO:0006412);; Biological Process: embryo development ending in birth or egg hatching (GO:0009792);; Molecular Function: transferase activity (GO:0016740);; Biological Process: positive regulation of growth rate (GO:0040010);;	K03233|1e-178|bfo:BRAFLDRAFT_115434|hypothetical protein	Elongation factor 1-gamma OS=Artemia salina (Brine shrimp) PE=1 SV=3	hypothetical protein BRAFLDRAFT_115434 [Branchiostoma floridae]
all-12395	Molecular Function: microtubule motor activity (GO:0003777);; Molecular Function: protein binding (GO:0005515);; Molecular Function: ATP binding (GO:0005524);; Cellular Component: kinesin complex (GO:0005871);; Cellular Component: microtubule (GO:0005874);; Cellular Component: microtubule associated complex (GO:0005875);; Biological Process: microtubule-based movement (GO:0007018);; Biological Pr…	--	Kinesin-II 85 kDa subunit GN=KRP85 OS=Strongylocentrotus purpuratus (Purple sea urchin) PE=1 SV=1	Kinesin-4 [Crassostrea gigas]
all-12397	Molecular Function: catalytic activity (GO:0003824);; Biological Process: vesicle coating (GO:0006901);; Biological Process: protein localization (GO:0008104);; Molecular Function: protein transporter activity (GO:0008565);; Biological Process: neurogenesis (GO:0022008);; Cellular Component: AP-2 adaptor complex (GO:0030122);; Biological Process: nucleobase-containing compound biosynthetic proces…	K01500|8e-91|dre:619263|adal, MGC109912, zgc:109912	Adenosine deaminase-like protein GN=Ada OS=Drosophila melanogaster (Fruit fly) PE=2 SV=1	hypothetical protein BRAFLDRAFT_94089 [Branchiostoma floridae]
all-12402	--	--	Uncharacterized protein PF11_0207 GN=PF11_0207 OS=Plasmodium falciparum (isolate 3D7) PE=4 SV=2	hypothetical protein CGI_10002476 [Crassostrea gigas]
all-12406	--	--	--	PREDICTED: kelch-like protein 7-like [Aplysia californica]
all-12410	Biological Process: metabolic process (GO:0008152);; Molecular Function: zinc ion binding (GO:0008270);; Molecular Function: hydrolase activity (GO:0016787);;	--	--	PREDICTED: tRNA-specific adenosine deaminase 3-like [Saccoglossus kowalevskii]
all-12412	Molecular Function: nucleotide binding (GO:0000166);; Biological Process: transport (GO:0006810);; Cellular Component: membrane (GO:0016020);; Molecular Function: nucleoside-triphosphatase activity (GO:0017111);; Biological Process: single-organism process (GO:0044699);;	K05648|1e-115|phu:Phum_PHUM214970|hypothetical protein	ABC transporter A family member 4 GN=abcA4 OS=Dictyostelium discoideum (Slime mold) PE=3 SV=1	ATP-binding cassette sub-family A member 5 [Crassostrea gigas]
all-12413	Biological Process: single-organism process (GO:0044699);;	--	Chondroitin proteoglycan-2 (Precursor) GN=cpg-2 OS=Caenorhabditis elegans PE=1 SV=3	hypothetical protein CGI_10011118 [Crassostrea gigas]
all-1243	Biological Process: transport (GO:0006810);; Biological Process: single-organism cellular process (GO:0044763);; Molecular Function: metal ion binding (GO:0046872);;	--	Vacuolar protein sorting-associated protein 41 homolog GN=vps-41 OS=Caenorhabditis briggsae PE=3 SV=1	Vacuolar protein sorting-associated protein 41-like protein [Crassostrea gigas]
all-12431	Molecular Function: L-tyrosine transmembrane transporter activity (GO:0005302);; Cellular Component: integral component of membrane (GO:0016021);; Biological Process: transmembrane transport (GO:0055085);;	--	Putative transporter arsB GN=arsB OS=Dictyostelium discoideum (Slime mold) PE=2 SV=1	P protein [Crassostrea gigas]
all-12444	Molecular Function: binding (GO:0005488);; Molecular Function: choline dehydrogenase activity (GO:0008812);; Molecular Function: oxidoreductase activity, acting on the aldehyde or oxo group of donors, NAD or NADP as acceptor (GO:0016620);; Biological Process: glycine betaine biosynthetic process from choline (GO:0019285);; Biological Process: cellular metabolic process (GO:0044237);; Biological P…	K00108|1e-179|hmg:100206241|similar to choline dehydrogenase	Aldehyde dehydrogenase, mitochondrial (Precursor) GN=ALDH2 OS=Leishmania tarentolae (Sauroleishmania tarentolae) PE=1 SV=1	choline dehydrogenase [Clonorchis sinensis]
all-12445	--	K11543|9e-34|nve:NEMVE_v1g246128|hypothetical protein	--	MIS12-like protein [Crassostrea gigas]
all-12457	Biological Process: signal transduction (GO:0007165);;	--	Latrophilin-like protein LAT-2 (Precursor) GN=lat-2 OS=Caenorhabditis elegans PE=2 SV=1	Latrophilin-2 [Crassostrea gigas]
all-12459	Molecular Function: nucleotide binding (GO:0000166);; Molecular Function: RNA binding (GO:0003723);; Molecular Function: protein binding (GO:0005515);; Cellular Component: nucleus (GO:0005634);; Molecular Function: zinc ion binding (GO:0008270);; Biological Process: RNA splicing (GO:0008380);; Biological Process: embryo development ending in birth or egg hatching (GO:0009792);;	--	Probable splicing factor, arginine/serine-rich 3 GN=rsp-3 OS=Caenorhabditis elegans PE=1 SV=2	Splicing factor, arginine/serine-rich 4 [Crassostrea gigas]
all-1246	--	--	Calcium-binding protein P GN=cbpP OS=Dictyostelium discoideum (Slime mold) PE=2 SV=2	Tumor necrosis factor, alpha-induced protein 3 [Crassostrea gigas]
all-12464	--	--	Activating signal cointegrator 1 complex subunit 2 homolog GN=ascc2 OS=Dictyostelium discoideum (Slime mold) PE=3 SV=2	hypothetical protein CAPTEDRAFT_220768 [Capitella teleta]
all-12470	Molecular Function: histone acetyltransferase activity (GO:0004402);; Cellular Component: Ada2/Gcn5/Ada3 transcription activator complex (GO:0005671);; Cellular Component: microtubule associated complex (GO:0005875);; Biological Process: chromatin remodeling (GO:0006338);; Biological Process: regulation of transcription, DNA-templated (GO:0006355);; Biological Process: transcription from RNA poly…	--	Protein will die slowly GN=wds OS=Drosophila melanogaster (Fruit fly) PE=2 SV=1	PREDICTED: protein will die slowly-like [Nasonia vitripennis]
all-12474	--	--	--	hypothetical protein BRAFLDRAFT_130002 [Branchiostoma floridae]
all-12475	Biological Process: morphogenesis of an epithelium (GO:0002009);; Molecular Function: cAMP-dependent protein kinase activity (GO:0004691);; Molecular Function: protein kinase C activity (GO:0004697);; Molecular Function: protein binding (GO:0005515);; Molecular Function: ATP binding (GO:0005524);; Biological Process: protein phosphorylation (GO:0006468);; Biological Process: insulin receptor sign…	K08793|3e-82|mdo:100018660|similar to Serine/threonine kinase 32B	Probable serine/threonine-protein kinase DDB_G0277449 GN=DDB_G0277449 OS=Dictyostelium discoideum (Slime mold) PE=3 SV=1	hypothetical protein CAPTEDRAFT_92464 [Capitella teleta]
all-12478	--	--	Uncharacterized protein DDB_G0271670 (Precursor) GN=DDB_G0271670 OS=Dictyostelium discoideum (Slime mold) PE=4 SV=1	PREDICTED: magnesium transport protein CorA-like [Ceratitis capitata]
all-12480	--	--	--	hypothetical protein CGI_10025720 [Crassostrea gigas]
all-12486	--	--	LWVPGMV-amide (Precursor) GN=MRP OS=Aplysia californica (California sea hare) PE=1 SV=1	hypothetical protein CGI_10007081 [Crassostrea gigas]
all-12488	--	--	FK506-binding protein 5 GN=fkbp5 OS=Dictyostelium discoideum (Slime mold) PE=1 SV=1	hypothetical protein [Trichomonas vaginalis G3]
all-12503	--	--	--	Kyphoscoliosis peptidase [Crassostrea gigas]
all-12508	Biological Process: nematode larval development (GO:0002119);; Biological Process: cytoskeleton organization (GO:0007010);; Biological Process: signal transduction (GO:0007165);; Biological Process: multicellular organismal development (GO:0007275);; Biological Process: anatomical structure morphogenesis (GO:0009653);; Biological Process: single-organism developmental process (GO:0044767);; Biolo…	--	Leucine-rich repeat protein soc-2 GN=soc-2 OS=Caenorhabditis briggsae PE=3 SV=1	hypothetical protein CAPTEDRAFT_171747 [Capitella teleta]
all-12513	Molecular Function: nucleotide binding (GO:0000166);; Biological Process: transport (GO:0006810);; Biological Process: cellular process (GO:0009987);; Cellular Component: membrane (GO:0016020);; Molecular Function: ATPase activity (GO:0016887);;	--	ABC transporter B family member 2 GN=abcB2 OS=Dictyostelium discoideum (Slime mold) PE=3 SV=1	ABCB/P-glycoprotein-like protein [Mytilus galloprovincialis]
all-12516	Molecular Function: substrate-specific transmembrane transporter activity (GO:0022891);; Biological Process: single-organism process (GO:0044699);; Biological Process: single-organism transport (GO:0044765);; Biological Process: organic substance transport (GO:0071702);;	K08202|8e-67|dme:Dmel_CG6331|Orct	Organic cation transporter protein GN=Orct OS=Drosophila melanogaster (Fruit fly) PE=1 SV=1	Organic cation transporter protein [Crassostrea gigas]
all-12519	--	--	--	PREDICTED: electron transport protein HydN-like [Ceratitis capitata]
all-12522	Molecular Function: protein dimerization activity (GO:0046983);;	--	--	hypothetical protein CGI_10007269 [Crassostrea gigas]
all-12528	--	--	--	hypothetical protein CGI_10007880 [Crassostrea gigas]
all-12532	--	--	Methyltransferase-like protein 13 GN=GA15401 OS=Drosophila pseudoobscura pseudoobscura (Fruit fly) PE=3 SV=1	Methyltransferase-like protein 12, mitochondrial [Crassostrea gigas]
all-12535	--	K03352|1e-138|bfo:BRAFLDRAFT_100007|hypothetical protein	Anaphase-promoting complex subunit 5 GN=anapc5 OS=Dictyostelium discoideum (Slime mold) PE=3 SV=1	PREDICTED: anaphase-promoting complex subunit 5-like [Aplysia californica]
all-12541	--	--	Putative 1-acyl-sn-glycerol-3-phosphate acyltransferase acl-12 GN=acl-12 OS=Caenorhabditis elegans PE=3 SV=1	1-acyl-sn-glycerol-3-phosphate acyltransferase epsilon [Crassostrea gigas]
all-12547	Molecular Function: nucleotide binding (GO:0000166);; Biological Process: neuron migration (GO:0001764);; Molecular Function: nucleic acid binding (GO:0003676);; Molecular Function: binding (GO:0005488);; Cellular Component: cytoplasm (GO:0005737);; Biological Process: transcription, DNA-templated (GO:0006351);; Biological Process: proteolysis (GO:0006508);; Biological Process: defense response (…	--	G8 domain-containing protein DDB_G0286311 (Precursor) GN=DDB_G0286311 OS=Dictyostelium discoideum (Slime mold) PE=3 SV=1	conserved hypothetical protein [Perkinsus marinus ATCC 50983]
all-12552	--	--	--	Protein FAM48A [Crassostrea gigas]
all-12559	Biological Process: cell-cell adhesion (GO:0016337);; Molecular Function: carbohydrate binding (GO:0030246);;	K10104|7e-19|nve:NEMVE_v1g90597|hypothetical protein	Fibrinogen-like protein A (Precursor) OS=Parastichopus parvimensis (Warty sea cucumber) PE=2 SV=1	hypothetical protein CGI_10004658 [Crassostrea gigas]
all-12563	--	K00515|1e-117|dre:393580|MGC63614	--	hypothetical protein BRAFLDRAFT_66862 [Branchiostoma floridae]
all-12564	Molecular Function: binding (GO:0005488);; Biological Process: cellular process (GO:0009987);; Molecular Function: hydrolase activity (GO:0016787);; Cellular Component: intracellular membrane-bounded organelle (GO:0043231);; Biological Process: male mating behavior (GO:0060179);;	--	Uncharacterized protein DDB_G0271670 (Precursor) GN=DDB_G0271670 OS=Dictyostelium discoideum (Slime mold) PE=4 SV=1	DNA mismatch repair protein, putative [Toxoplasma gondii VEG]
all-12571	--	--	--	PREDICTED: serine/arginine repetitive matrix protein 2-like [Aplysia californica]
all-12574	--	--	--	hypothetical protein CGI_10015743 [Crassostrea gigas]
all-12578	--	--	--	PREDICTED: acriflavine resistance protein A-like [Ceratitis capitata]
all-12580	--	--	--	hypothetical protein CAPTEDRAFT_114045 [Capitella teleta]
all-12593	Molecular Function: protein binding (GO:0005515);; Biological Process: determination of adult lifespan (GO:0008340);; Cellular Component: striated muscle dense body (GO:0055120);;	K13953|6e-11|cbr:CBG23238|Hypothetical protein CBG23238	Alcohol dehydrogenase 2 GN=sodh-2 OS=Caenorhabditis elegans PE=3 SV=1	PREDICTED: alcohol dehydrogenase, propanol-preferring-like [Ceratitis capitata]
all-12602	--	--	--	PREDICTED: uncharacterized protein LOC101856596 [Aplysia californica]
all-12604	--	--	Short-chain collagen C4 (Fragment) OS=Ephydatia muelleri (Mueller&apos;s freshwater sponge) PE=2 SV=1	hypothetical protein CGI_10016482 [Crassostrea gigas]
all-12609	--	--	Ankyrin repeat-containing protein DDB_G0279043 GN=DDB_G0279043 OS=Dictyostelium discoideum (Slime mold) PE=4 SV=1	Ankyrin repeat domain-containing protein 46 [Crassostrea gigas]
all-12611	--	--	--	PREDICTED: uncharacterized HTH-type transcriptional regulator YfiE-like [Ceratitis capitata]
all-12613	--	--	--	Growth inhibition and differentiation-related protein 88-like protein [Crassostrea gigas]
all-12615	--	--	--	hypothetical protein CGI_10001829 [Crassostrea gigas]
all-12618	--	--	Actin-2 OS=Schistosoma mansoni (Blood fluke) PE=2 SV=1	--
all-1262	--	K11320|4e-06|cfa:486227|EP400	--	Dual specificity tyrosine-phosphorylation-regulated kinase 1A [Crassostrea gigas]
all-12620	Cellular Component: integral component of membrane (GO:0016021);; Biological Process: single-organism transport (GO:0044765);; Biological Process: transmembrane transport (GO:0055085);;	K13577|1e-130|cel:K11G12.5|hypothetical protein	Probable mitochondrial 2-oxoglutarate/malate carrier protein GN=ucpC OS=Dictyostelium discoideum (Slime mold) PE=3 SV=1	Mitochondrial dicarboxylate carrier [Crassostrea gigas]
all-12622	--	--	--	hypothetical protein CGI_10004968 [Crassostrea gigas]
all-1263	--	--	--	hypothetical protein CGI_10010988 [Crassostrea gigas]
all-12637	Molecular Function: monooxygenase activity (GO:0004497);; Molecular Function: binding (GO:0005488);; Molecular Function: iron ion binding (GO:0005506);; Cellular Component: lipid particle (GO:0005811);; Biological Process: mating (GO:0007618);; Molecular Function: electron carrier activity (GO:0009055);; Cellular Component: membrane (GO:0016020);; Molecular Function: oxidoreductase activity (GO:0…	K07426|1e-39|tgu:100231862|similar to Cytochrome P450, family 4, subfamily b, polypeptide 1	Cytochrome P450 4C1 GN=CYP4C1 OS=Blaberus discoidalis (Tropical cockroach) PE=2 SV=1	cytochrome P450 family 4 [Azumapecten farreri]
all-12639	Molecular Function: oxidoreductase activity, acting on the aldehyde or oxo group of donors, NAD or NADP as acceptor (GO:0016620);; Biological Process: small molecule metabolic process (GO:0044281);; Biological Process: oxidation-reduction process (GO:0055114);; Biological Process: organic substance metabolic process (GO:0071704);;	--	Aldehyde dehydrogenase GN=ALDH OS=Enchytraeus buchholzi (Grindal worm) PE=2 SV=1	PREDICTED: aldehyde dehydrogenase B-like [Ceratitis capitata]
all-12645	--	--	--	SJCHGC01957 protein [Schistosoma japonicum]
all-12647	--	--	--	PREDICTED: uncharacterized protein LOC101847926 [Aplysia californica]
all-12649	--	K07393|3e-11|bfo:BRAFLDRAFT_122160|hypothetical protein	--	PREDICTED: uncharacterized protein yqjG-like [Strongylocentrotus purpuratus]
all-12655	Molecular Function: RNA binding (GO:0003723);; Cellular Component: nucleus (GO:0005634);; Cellular Component: cytoplasm (GO:0005737);; Biological Process: rRNA processing (GO:0006364);; Biological Process: ribosome biogenesis (GO:0042254);; Biological Process: ribosomal large subunit biogenesis (GO:0042273);;	K14574|1e-112|nve:NEMVE_v1g95856|hypothetical protein	Ribosome maturation protein SBDS GN=sbds-1 OS=Caenorhabditis elegans PE=3 SV=2	Ribosome maturation protein SBDS [Crassostrea gigas]
all-12656	--	K02183|1e-07|pon:100436811|calmodulin-like protein 3-like	Calmodulin GN=CALA2 OS=Trypanosoma cruzi PE=3 SV=2	calmodulin [Capsaspora owczarzaki ATCC 30864]
all-1266	--	--	RING finger protein PFF0165c GN=PFF0165c OS=Plasmodium falciparum (isolate 3D7) PE=2 SV=1	PREDICTED: zinc finger protein 313-like [Saccoglossus kowalevskii]
all-12661	--	--	--	PREDICTED: rhamnulokinase-like [Ceratitis capitata]
all-12663	Molecular Function: binding (GO:0005488);; Cellular Component: nucleus (GO:0005634);; Biological Process: gene expression (GO:0010467);; Biological Process: primary metabolic process (GO:0044238);; Biological Process: cellular macromolecule metabolic process (GO:0044260);; Biological Process: single-multicellular organism process (GO:0044707);; Biological Process: single-organism developmental pr…	--	U1 small nuclear ribonucleoprotein 70 kDa GN=snrnp70 OS=Dictyostelium discoideum (Slime mold) PE=3 SV=1	Putative RNA-binding protein 16 [Crassostrea gigas]
all-12666	--	--	Putative protein tag-278 GN=tag-278 OS=Caenorhabditis elegans PE=4 SV=1	Lamin-B receptor [Crassostrea gigas]
all-12669	Molecular Function: glutathione transferase activity (GO:0004364);; Molecular Function: protein binding (GO:0005515);; Biological Process: defense response (GO:0006952);; Molecular Function: transferase activity (GO:0016740);;	K00799|5e-59|bta:281806|GSTP1	Glutathione S-transferase OS=Dirofilaria immitis (Canine heartworm) PE=2 SV=1	pi-glutathione S-transferase [Cristaria plicata]
all-12670	--	--	--	DEP domain-containing protein 5 [Crassostrea gigas]
all-12671	--	--	Autophagy-related protein 18 GN=atg18 OS=Dictyostelium discoideum (Slime mold) PE=3 SV=1	WD repeat domain phosphoinositide-interacting protein 3 [Crassostrea gigas]
all-12678	Biological Process: single-organism cellular process (GO:0044763);; Biological Process: regulation of cellular process (GO:0050794);; Biological Process: response to stimulus (GO:0050896);;	--	--	TNF receptor-associated factor 3 [Crassostrea gigas]
all-12685	Biological Process: multicellular organismal development (GO:0007275);; Biological Process: epithelial cell migration (GO:0010631);; Biological Process: molybdopterin cofactor biosynthetic process (GO:0032324);; Biological Process: single-organism transport (GO:0044765);; Cellular Component: synapse (GO:0045202);; Biological Process: oogenesis (GO:0048477);; Biological Process: anatomical structu…	K03750|1e-134|bfo:BRAFLDRAFT_202591|hypothetical protein	Molybdopterin molybdenumtransferase GN=gphn OS=Dictyostelium discoideum (Slime mold) PE=3 SV=1	PREDICTED: gephyrin-like [Aplysia californica]
all-12687	--	--	Futsch light chain LC(f) GN=futsch OS=Drosophila melanogaster (Fruit fly) PE=1 SV=4	hypothetical protein CGI_10009700 [Crassostrea gigas]
all-12690	Molecular Function: catalytic activity (GO:0003824);; Molecular Function: peptidase activity (GO:0008233);; Biological Process: single-multicellular organism process (GO:0044707);;	--	U21-ctenitoxin-Pn1a OS=Phoneutria nigriventer (Brazilian armed spider) PE=1 SV=2	Transmembrane protease, serine 6 [Crassostrea gigas]
all-12691	--	--	--	PREDICTED: probable cadaverine/lysine antiporter-like [Ceratitis capitata]
all-12694	Cellular Component: cell part (GO:0044464);;	--	Uncharacterized protein DDB_G0271670 (Precursor) GN=DDB_G0271670 OS=Dictyostelium discoideum (Slime mold) PE=4 SV=1	expressed protein [Dictyostelium purpureum]
all-12698	--	--	--	hypothetical protein BRAFLDRAFT_73440 [Branchiostoma floridae]
all-12702	Biological Process: regionalization (GO:0003002);; Cellular Component: plasma membrane (GO:0005886);; Biological Process: synaptic transmission (GO:0007268);; Biological Process: nervous system development (GO:0007399);; Biological Process: imaginal disc-derived wing morphogenesis (GO:0007476);; Biological Process: neuromuscular junction development (GO:0007528);; Biological Process: growth (GO:0…	K04662|1e-95|bfo:BRAFLDRAFT_129112|hypothetical protein	Protein decapentaplegic (Precursor) GN=dpp OS=Tribolium castaneum (Red flour beetle) PE=3 SV=1	bone morphogenetic protein-2 [Pinctada fucata]
all-12706	--	K14079|9e-07|dmo:Dmoj_GI15889|GI15889 gene product from transcript GI15889-RA	--	GI15889 [Drosophila mojavensis]
all-12707	--	--	--	Regulator of G-protein signaling 22 [Crassostrea gigas]
all-12709	--	--	--	hypothetical protein CGI_10012353 [Crassostrea gigas]
all-12710	--	--	Mediator of RNA polymerase II transcription subunit 12 GN=dpy-22 OS=Caenorhabditis elegans PE=1 SV=2	Inactive ubiquitin carboxyl-terminal hydrolase 54 [Crassostrea gigas]
all-12721	--	--	Uncharacterized protein DDB_G0271670 (Precursor) GN=DDB_G0271670 OS=Dictyostelium discoideum (Slime mold) PE=4 SV=1	Calumenin-B [Crassostrea gigas]
all-12726	--	--	5&apos;-AMP-activated serine/threonine-protein kinase catalytic subunit alpha GN=snfA OS=Dictyostelium discoideum (Slime mold) PE=2 SV=1	Paired box protein Pax-2-A [Crassostrea gigas]
all-12728	--	--	--	hypothetical protein CGI_10017873 [Crassostrea gigas]
all-12737	--	K01135|1e-77|bfo:BRAFLDRAFT_206928|hypothetical protein	--	Arylsulfatase B [Crassostrea gigas]
all-12739	Molecular Function: GTPase activity (GO:0003924);; Molecular Function: NAD(P)+-protein-arginine ADP-ribosyltransferase activity (GO:0003956);; Molecular Function: GTP binding (GO:0005525);; Cellular Component: early endosome (GO:0005769);; Cellular Component: endoplasmic reticulum (GO:0005783);; Cellular Component: Golgi apparatus (GO:0005794);; Cellular Component: cytosol (GO:0005829);; Cellular…	K07941|1e-106|phu:Phum_PHUM217810|ADP-ribosylation factor, putative	ADP-ribosylation factor 3 GN=Arf51F OS=Drosophila melanogaster (Fruit fly) PE=2 SV=3	ADP-ribosylation factor 6 [Harpegnathos saltator]
all-12744	Molecular Function: p53 binding (GO:0002039);; Biological Process: negative regulation of apoptotic process (GO:0043066);;	--	Acyl-CoA-binding domain-containing protein 6 homolog GN=acbd6 OS=Dictyostelium discoideum (Slime mold) PE=3 SV=1	PREDICTED: acyl-CoA-binding domain-containing protein 6-like [Aplysia californica]
all-12745	Molecular Function: protein binding (GO:0005515);; Cellular Component: cilium (GO:0005929);; Biological Process: response to hermaphrodite contact (GO:0034606);; Biological Process: vulval location (GO:0034608);; Biological Process: single-organism cellular process (GO:0044763);;	--	Salivary glue protein Sgs-3 (Precursor) GN=Sgs3 OS=Drosophila melanogaster (Fruit fly) PE=2 SV=1	hypothetical protein EAI_13325 [Harpegnathos saltator]
all-12746	Biological Process: developmental process involved in reproduction (GO:0003006);; Biological Process: multicellular organismal development (GO:0007275);; Molecular Function: nucleoside-triphosphatase activity (GO:0017111);; Biological Process: single-organism cellular process (GO:0044763);; Biological Process: single-organism developmental process (GO:0044767);; Biological Process: anatomical str…	--	Putative U5 small nuclear ribonucleoprotein 200 kDa helicase GN=Y46G5A.4 OS=Caenorhabditis elegans PE=3 SV=1	PREDICTED: probable ATP-dependent helicase lhr-like [Acyrthosiphon pisum]
all-1275	--	K06980|3e-94|bfo:BRAFLDRAFT_75724|hypothetical protein	Putative transferase caf17 homolog, mitochondrial (Precursor) GN=caf17 OS=Dictyostelium discoideum (Slime mold) PE=3 SV=1	hypothetical protein BRAFLDRAFT_75724 [Branchiostoma floridae]
all-12751	Molecular Function: catalytic activity (GO:0003824);; Molecular Function: glutamate decarboxylase activity (GO:0004351);; Biological Process: glutamate metabolic process (GO:0006536);; Biological Process: cellular process (GO:0009987);; Molecular Function: pyridoxal phosphate binding (GO:0030170);; Biological Process: developmental process (GO:0032502);; Biological Process: single-organism proces…	K01580|2e-58|tad:TRIADDRAFT_35024|hypothetical protein	Glutamate decarboxylase B GN=gadB OS=Dictyostelium discoideum (Slime mold) PE=2 SV=1	glutamate decarboxylase beta [Clonorchis sinensis]
all-12756	--	--	Exportin-2 GN=Cas OS=Drosophila melanogaster (Fruit fly) PE=2 SV=2	Exportin-2 [Crassostrea gigas]
all-12761	--	--	--	hypothetical protein CLF_113510, partial [Clonorchis sinensis]
all-12767	--	--	Septin and tuftelin-interacting protein 1 homolog GN=stip-2 OS=Dictyostelium discoideum (Slime mold) PE=2 SV=1	Protein SON [Crassostrea gigas]
all-12770	--	--	--	hypothetical protein CAPTEDRAFT_149354 [Capitella teleta]
all-12785	--	--	--	Period circadian protein [Crassostrea gigas]
all-1279	Molecular Function: ATP citrate synthase activity (GO:0003878);; Molecular Function: succinate-CoA ligase activity (GO:0004774);; Molecular Function: succinate-CoA ligase (ADP-forming) activity (GO:0004775);; Cellular Component: mitochondrion (GO:0005739);; Biological Process: metabolic process (GO:0008152);; Biological Process: embryo development ending in birth or egg hatching (GO:0009792);; Mo…	K01899|0.0|dre:436850|suclg1, MGC103729, zgc:103729, zgc:92738	Succinyl-CoA ligase [ADP/GDP-forming] subunit alpha, mitochondrial (Precursor) GN=Scsalpha OS=Drosophila melanogaster (Fruit fly) PE=2 SV=3	hypothetical protein BRAFLDRAFT_124275 [Branchiostoma floridae]
all-128	--	--	--	hypothetical protein CGI_10002773 [Crassostrea gigas]
all-12808	Biological Process: morphogenesis of an epithelium (GO:0002009);; Biological Process: nematode larval development (GO:0002119);; Molecular Function: catalytic activity (GO:0003824);; Molecular Function: protein binding (GO:0005515);; Cellular Component: Golgi-associated vesicle (GO:0005798);; Biological Process: body morphogenesis (GO:0010171);; Molecular Function: sterol transporter activity (GO…	--	Putative vitellogenin receptor (Precursor) GN=yl OS=Drosophila melanogaster (Fruit fly) PE=1 SV=2	adhesive serine protease [Culex quinquefasciatus]
all-12812	--	--	--	Penicillin-binding protein 4 [Crassostrea gigas]
all-12816	--	--	--	PREDICTED: apolipoprotein D-like, partial [Saccoglossus kowalevskii]
all-12820	Molecular Function: catalytic activity (GO:0003824);; Molecular Function: binding (GO:0005488);; Molecular Function: protein binding (GO:0005515);; Biological Process: synaptic transmission (GO:0007268);; Biological Process: synapse assembly (GO:0007416);; Biological Process: cellular process (GO:0009987);; Cellular Component: intracellular part (GO:0044424);; Biological Process: multi-organism p…	--	Neurexin-4 (Precursor) GN=Nrx-IV OS=Drosophila melanogaster (Fruit fly) PE=1 SV=2	Neurexin-1-alpha [Crassostrea gigas]
all-12821	--	--	Extracellular domains-containing protein CG31004 (Precursor) GN=CG31004 OS=Drosophila melanogaster (Fruit fly) PE=1 SV=1	hypothetical protein CGI_10005750 [Crassostrea gigas]
all-12828	Molecular Function: protein binding (GO:0005515);; Biological Process: multicellular organismal development (GO:0007275);; Molecular Function: kinase activity (GO:0016301);; Molecular Function: phosphotransferase activity, alcohol group as acceptor (GO:0016773);; Biological Process: reproductive process (GO:0022414);; Biological Process: cellular metabolic process (GO:0044237);; Cellular Componen…	--	Paramyosin GN=unc-15 OS=Caenorhabditis elegans PE=1 SV=1	Testis-expressed sequence 9 protein [Crassostrea gigas]
all-1283	Molecular Function: 5-methyltetrahydropteroyltriglutamate-homocysteine S-methyltransferase activity (GO:0003871);; Biological Process: methionine biosynthetic process (GO:0009086);; Biological Process: methylation (GO:0032259);;	K00549|3e-98|nve:NEMVE_v1g148225|hypothetical protein	5-methyltetrahydropteroyltriglutamate--homocysteine methyltransferase GN=metE OS=Dictyostelium discoideum (Slime mold) PE=1 SV=1	PREDICTED: 5-methyltetrahydropteroyltriglutamate--homocysteine methyltransferase-like [Ceratitis capitata]
all-12834	--	--	--	Tetratricopeptide repeat protein 17 [Crassostrea gigas]
all-12835	Molecular Function: nucleotide binding (GO:0000166);; Molecular Function: magnesium ion binding (GO:0000287);; Cellular Component: nuclear chromatin (GO:0000790);; Biological Process: morphogenesis of an epithelium (GO:0002009);; Molecular Function: protein serine/threonine kinase activity (GO:0004674);; Molecular Function: cAMP-dependent protein kinase activity (GO:0004691);; Molecular Function:…	K04373|5e-93|bfo:BRAFLDRAFT_89962|hypothetical protein	Putative ribosomal protein S6 kinase alpha-1 GN=rskn-1 OS=Caenorhabditis elegans PE=2 SV=4	PREDICTED: ribosomal protein S6 kinase alpha-1-like isoform X2 [Aplysia californica]
all-12847	--	--	--	Complement C1q-like protein 4 [Crassostrea gigas]
all-12852	--	--	DDRGK domain-containing protein 1 (Precursor) GN=TRIADDRAFT_58679 OS=Trichoplax adhaerens (Trichoplax reptans) PE=3 SV=1	DDRGK domain-containing protein 1 [Crassostrea gigas]
all-12861	Molecular Function: metal ion binding (GO:0046872);;	--	Probable serine/threonine-protein kinase dyrk2 GN=dyrk2 OS=Dictyostelium discoideum (Slime mold) PE=3 SV=1	RNA-binding protein MEX3C [Crassostrea gigas]
all-12869	--	--	--	hypothetical protein [Plasmodium berghei strain ANKA]
all-12872	Molecular Function: protein binding (GO:0005515);; Cellular Component: inaD signaling complex (GO:0016027);; Biological Process: peptidyl-proline modification (GO:0018208);; Biological Process: detection of light stimulus involved in visual perception (GO:0050908);; Biological Process: regulation of calcium ion transport (GO:0051924);;	--	Macrophage infectivity potentiator (Precursor) GN=MIP OS=Trypanosoma cruzi PE=1 SV=1	PREDICTED: FKBP-type peptidyl-prolyl cis-trans isomerase FkpA-like [Ceratitis capitata]
all-12874	Molecular Function: catalytic activity (GO:0003824);; Cellular Component: intracellular membrane-bounded organelle (GO:0043231);; Cellular Component: cytoplasmic part (GO:0044444);;	--	Glutathione s-transferase kappa 2 GN=gstk-2 OS=Caenorhabditis elegans PE=2 SV=1	hypothetical protein BRAFLDRAFT_281070 [Branchiostoma floridae]
all-12875	--	--	Enolase-phosphatase E1 GN=AAEL000109 OS=Aedes aegypti (Yellowfever mosquito) PE=3 SV=1	hypothetical protein CGI_10012646 [Crassostrea gigas]
all-12882	--	--	Uncharacterized protein DDB_G0271670 (Precursor) GN=DDB_G0271670 OS=Dictyostelium discoideum (Slime mold) PE=4 SV=1	hypothetical protein CAPTEDRAFT_205386 [Capitella teleta]
all-12884	Molecular Function: glutathione peroxidase activity (GO:0004602);; Biological Process: response to oxidative stress (GO:0006979);; Biological Process: multicellular organismal development (GO:0007275);; Molecular Function: oxidoreductase activity (GO:0016491);; Biological Process: single-organism metabolic process (GO:0044710);; Biological Process: oxidation-reduction process (GO:0055114);;	K00432|5e-44|ssc:396598|GPX3	Glutathione peroxidase 3 (Precursor) GN=gpx-3 OS=Caenorhabditis elegans PE=3 SV=1	GPX1 [Azumapecten farreri]
all-12887	--	--	--	Calcium-activated chloride channel regulator 4 [Crassostrea gigas]
all-1289	--	--	Serine protease inhibitor Cvsi-2 (Precursor) GN=CVSI2 OS=Crassostrea virginica (Eastern oyster) PE=1 SV=1	RecName: Full=Serine protease inhibitor Cvsi-2; Flags: Precursor
all-12898	Biological Process: DNA metabolic process (GO:0006259);; Biological Process: mitochondrion organization (GO:0007005);; Biological Process: gene expression (GO:0010467);; Biological Process: cellular macromolecule biosynthetic process (GO:0034645);;	--	--	PREDICTED: similar to CG5047 CG5047-PA [Tribolium castaneum]
all-12901	--	--	--	hypothetical protein CAPTEDRAFT_100383, partial [Capitella teleta]
all-12902	Molecular Function: nucleotide binding (GO:0000166);; Biological Process: cellular process (GO:0009987);; Molecular Function: nucleoside-triphosphatase activity (GO:0017111);;	K07588|1e-129|bfo:BRAFLDRAFT_214970|hypothetical protein	Methylmalonic aciduria type A homolog, mitochondrial (Precursor) GN=mmaa-1 OS=Caenorhabditis elegans PE=3 SV=2	Methylmalonic aciduria type A protein, mitochondrial [Crassostrea gigas]
all-12907	Cellular Component: ubiquitin ligase complex (GO:0000151);; Biological Process: protein peptidyl-prolyl isomerization (GO:0000413);; Molecular Function: peptidyl-prolyl cis-trans isomerase activity (GO:0003755);; Molecular Function: ubiquitin-protein ligase activity (GO:0004842);; Molecular Function: protein binding (GO:0005515);; Biological Process: protein folding (GO:0006457);; Biological Proc…	K10598|1e-118|isc:IscW_ISCW000776|cyclophilin, putative (EC:5.2.1.8)	Peptidyl-prolyl cis-trans isomerase 4 GN=cyn-4 OS=Caenorhabditis elegans PE=1 SV=3	PREDICTED: peptidyl-prolyl cis-trans isomerase-like 2-like [Aplysia californica]
all-12909	--	--	WD repeat-containing protein 5 homolog GN=wdr5 OS=Dictyostelium discoideum (Slime mold) PE=3 SV=1	WD repeat-containing protein 44 [Crassostrea gigas]
all-12919	Biological Process: reproduction (GO:0000003);; Biological Process: eye development (GO:0001654);; Molecular Function: cysteine-type endopeptidase activity (GO:0004197);; Biological Process: apoptotic process (GO:0006915);; Biological Process: cytoskeleton organization (GO:0007010);; Biological Process: nervous system development (GO:0007399);; Biological Process: metamorphosis (GO:0007552);; Bio…	--	Cell death protein 3 subunit 2 (Precursor) GN=ced-3 OS=Caenorhabditis elegans PE=1 SV=2	caspase 3 [Geodia cydonium]
all-1292	--	K12478|9e-11|oaa:100079644|EEA1	Myosin-J heavy chain GN=myoJ OS=Dictyostelium discoideum (Slime mold) PE=4 SV=2	hypothetical protein CGI_10028666 [Crassostrea gigas]
all-12927	--	--	Perlucin OS=Haliotis laevigata (Abalone) PE=1 SV=3	Perlucin [Crassostrea gigas]
all-12931	Molecular Function: nucleotide binding (GO:0000166);; Molecular Function: guanyl-nucleotide exchange factor activity (GO:0005085);; Biological Process: intracellular signal transduction (GO:0035556);; Molecular Function: anion binding (GO:0043168);; Biological Process: single-organism process (GO:0044699);; Biological Process: regulation of biological process (GO:0050789);;	--	Myosin-M heavy chain GN=myoM OS=Dictyostelium discoideum (Slime mold) PE=1 SV=1	Puratrophin-1 [Crassostrea gigas]
all-12934	Biological Process: nematode larval development (GO:0002119);; Molecular Function: protein binding (GO:0005515);; Molecular Function: ATP binding (GO:0005524);; Cellular Component: mitochondrion (GO:0005739);; Biological Process: protein folding (GO:0006457);; Biological Process: spermatogenesis (GO:0007283);; Biological Process: response to heat (GO:0009408);; Biological Process: embryo developm…	K09504|2e-16|tad:TRIADDRAFT_64241|expressed hypothetical protein	Protein tumorous imaginal discs, mitochondrial (Precursor) GN=l(2)tid OS=Drosophila virilis (Fruit fly) PE=2 SV=1	PREDICTED: hypothetical protein LOC100635852 [Amphimedon queenslandica]
all-12935	--	--	--	PREDICTED: gamma-glutamyltranspeptidase-like [Ceratitis capitata]
all-12940	--	--	--	AP1 subunit gamma-binding protein 1 [Crassostrea gigas]
all-12949	Molecular Function: Rab GTPase activator activity (GO:0005097);; Biological Process: gene expression (GO:0010467);; Molecular Function: hydrolase activity (GO:0016787);; Biological Process: developmental process (GO:0032502);; Biological Process: positive regulation of Rab GTPase activity (GO:0032851);; Cellular Component: macromolecular complex (GO:0032991);; Biological Process: cellular macromo…	--	Reticulocyte-binding protein 2 homolog a GN=PF13_0198 OS=Plasmodium falciparum (isolate 3D7) PE=3 SV=1	WD repeat-containing protein 67 [Crassostrea gigas]
all-12950	--	--	--	hypothetical protein PTSG_05000 [Salpingoeca sp. ATCC 50818]
all-12956	--	--	--	TPA: TPA_exp: putative tyrosine recombinase [Lytechinus variegatus]
all-12961	Cellular Component: cytoplasm (GO:0005737);; Biological Process: pyrimidine nucleobase catabolic process (GO:0006208);; Molecular Function: hydrolase activity, acting on carbon-nitrogen (but not peptide) bonds (GO:0016810);; Molecular Function: hydrolase activity, acting on carbon-nitrogen (but not peptide) bonds, in cyclic amides (GO:0016812);;	K01464|3e-09|phu:Phum_PHUM513380|dihydropyrimidinase, putative (EC:3.5.2.2)	Dihydropyrimidinase GN=pyd2 OS=Dictyostelium discoideum (Slime mold) PE=1 SV=1	PREDICTED: D-phenylhydantoinase-like [Ceratitis capitata]
all-12962	--	--	Sphingomyelinase phosphodiesterase C (Precursor) GN=sgmC OS=Dictyostelium discoideum (Slime mold) PE=3 SV=1	Acid sphingomyelinase-like phosphodiesterase 3b [Crassostrea gigas]
all-12965	Molecular Function: catalytic activity (GO:0003824);; Molecular Function: binding (GO:0005488);; Biological Process: multicellular organismal process (GO:0032501);; Cellular Component: cell part (GO:0044464);; Biological Process: single-organism cellular process (GO:0044763);; Biological Process: response to stimulus (GO:0050896);; Biological Process: multi-organism process (GO:0051704);;	--	Uncharacterized protein DDB_G0271670 (Precursor) GN=DDB_G0271670 OS=Dictyostelium discoideum (Slime mold) PE=4 SV=1	FH2 domain-containing protein 1 [Crassostrea gigas]
all-12968	--	--	Uncharacterized transmembrane protein DDB_G0289901 (Precursor) GN=DDB_G0289901 OS=Dictyostelium discoideum (Slime mold) PE=4 SV=1	hypothetical protein [Plasmodium chabaudi chabaudi]
all-12969	Molecular Function: nucleic acid binding (GO:0003676);; Cellular Component: chromosome (GO:0005694);; Biological Process: regulation of transcription, DNA-templated (GO:0006355);; Biological Process: transcription from RNA polymerase II promoter (GO:0006366);; Biological Process: multicellular organismal development (GO:0007275);; Biological Process: gamete generation (GO:0007276);; Biological Pr…	--	Zinc finger protein rotund GN=rn OS=Drosophila melanogaster (Fruit fly) PE=1 SV=2	hypothetical protein BRAFLDRAFT_249147 [Branchiostoma floridae]
all-12974	--	K10062|1e-12|mdo:100013648|similar to collectin sub-family member 12	Perlucin OS=Haliotis laevigata (Abalone) PE=1 SV=3	putative perlucin 8 [Haliotis discus discus]
all-12976	Molecular Function: ATP binding (GO:0005524);; Biological Process: DNA metabolic process (GO:0006259);; Biological Process: mismatch repair (GO:0006298);; Biological Process: cell cycle process (GO:0022402);; Molecular Function: mismatched DNA binding (GO:0030983);; Cellular Component: intracellular part (GO:0044424);; Biological Process: cellular process involved in reproduction (GO:0048610);; M…	K08737|0.0|bfo:BRAFLDRAFT_283756|hypothetical protein	Probable DNA mismatch repair protein Msh6 GN=Msh6 OS=Drosophila melanogaster (Fruit fly) PE=1 SV=2	DNA mismatch repair protein Msh6 [Crassostrea gigas]
all-1298	--	--	--	PREDICTED: nucleoside-specific channel-forming protein tsx-like [Ceratitis capitata]
all-12990	Biological Process: anatomical structure morphogenesis (GO:0009653);; Molecular Function: transferase activity (GO:0016740);; Molecular Function: transferase activity, transferring hexosyl groups (GO:0016758);; Biological Process: multicellular organismal process (GO:0032501);; Biological Process: single-organism cellular process (GO:0044763);; Biological Process: response to stimulus (GO:0050896…	--	Beta-1,3-galactosyltransferase brn GN=brn OS=Drosophila melanogaster (Fruit fly) PE=1 SV=2	Beta-1,3-galactosyltransferase 1 [Crassostrea gigas]
all-12992	--	--	--	PREDICTED: microtubule-associated protein futsch-like [Aplysia californica]
all-12999	--	--	Muscle M-line assembly protein unc-89 GN=unc-89 OS=Caenorhabditis elegans PE=1 SV=3	PREDICTED: uncharacterized protein LOC576916 [Strongylocentrotus purpuratus]
all-1300	--	--	--	PREDICTED: P2X purinoceptor 7-like [Strongylocentrotus purpuratus]
all-13016	--	--	--	Protein rogdi [Crassostrea gigas]
all-13021	--	--	Cell death-inducing p53-target protein 1 homolog GN=litaf OS=Dictyostelium discoideum (Slime mold) PE=3 SV=1	Lipopolysaccharide-induced tumor necrosis factor-alpha factor-like protein [Crassostrea gigas]
all-13025	--	--	--	hypothetical protein CGI_10012938 [Crassostrea gigas]
all-13027	Molecular Function: S-methyltransferase activity (GO:0008172);;	--	Methionine synthase GN=mtr OS=Dictyostelium discoideum (Slime mold) PE=3 SV=1	Betaine--homocysteine S-methyltransferase 2 [Crassostrea gigas]
all-13040	--	--	--	hypothetical protein CGI_10025562 [Crassostrea gigas]
all-13041	Biological Process: response to reactive oxygen species (GO:0000302);; Molecular Function: MAP kinase activity (GO:0004707);; Molecular Function: protein binding (GO:0005515);; Molecular Function: ATP binding (GO:0005524);; Cellular Component: cytoplasm (GO:0005737);; Cellular Component: cilium (GO:0005929);; Biological Process: protein phosphorylation (GO:0006468);; Biological Process: defense r…	K03097|0.0|bfo:BRAFLDRAFT_113587|hypothetical protein	Casein kinase II subunit alpha OS=Spodoptera frugiperda (Fall armyworm) PE=2 SV=1	PREDICTED: casein kinase II subunit alpha-like isoform X1 [Aplysia californica]
all-13043	--	--	--	Heat shock 70 kDa protein 12B [Crassostrea gigas]
all-13044	--	--	Putative leucine-rich repeat-containing protein DDB_G0290503 GN=DDB_G0290503 OS=Dictyostelium discoideum (Slime mold) PE=4 SV=1	A-kinase anchor protein 9 [Crassostrea gigas]
all-13047	Molecular Function: binding (GO:0005488);; Molecular Function: hydrolase activity (GO:0016787);; Biological Process: male mating behavior (GO:0060179);;	--	Salivary glue protein Sgs-3 (Precursor) GN=Sgs3 OS=Drosophila yakuba (Fruit fly) PE=2 SV=3	GP900 [Cryptosporidium parvum]
all-13048	--	--	--	PREDICTED: L-arabinose transport system permease protein AraH-like [Ceratitis capitata]
all-1305	Biological Process: apoptotic process (GO:0006915);; Molecular Function: organic cation transmembrane transporter activity (GO:0015101);; Biological Process: organic cation transport (GO:0015695);;	--	Organic cation transporter protein GN=Orct OS=Drosophila melanogaster (Fruit fly) PE=1 SV=1	Organic cation transporter protein [Crassostrea gigas]
all-13061	Molecular Function: catalytic activity (GO:0003824);;	K08654|8e-14|xla:446297|pcsk5, MGC98915, PC6, fur2, spc6, spc6A	Proprotein convertase subtilisin/kexin type 5 (Precursor) GN=PC6 OS=Branchiostoma californiense (California lancelet) PE=2 SV=1	hypothetical protein CGI_10024397 [Crassostrea gigas]
all-13063	Biological Process: protein homooligomerization (GO:0051260);;	K10482|1e-165|bfo:BRAFLDRAFT_230247|hypothetical protein	--	BTB/POZ domain-containing protein 10 [Crassostrea gigas]
all-13067	--	--	--	Ran GTPase-activating protein 1 [Crassostrea gigas]
all-13072	--	K08964|1e-05|dgr:Dgri_GH11851|GH11851 gene product from transcript GH11851-RA	Probable methylthioribulose-1-phosphate dehydratase GN=GH11851 OS=Drosophila grimshawi (Fruit fly) PE=3 SV=1	PREDICTED: L-ribulose-5-phosphate 4-epimerase-like [Ceratitis capitata]
all-13074	Molecular Function: hydrolase activity (GO:0016787);;	K08342|1e-89|aag:AaeL_AAEL010516|hypothetical protein	Cysteine protease atg4 GN=atg4-2 OS=Dictyostelium discoideum (Slime mold) PE=3 SV=1	Leucine-rich repeat-containing protein 6 [Crassostrea gigas]
all-13075	--	--	--	WD repeat-containing protein 87 [Crassostrea gigas]
all-13085	Molecular Function: RNA polymerase II core promoter proximal region sequence-specific DNA binding transcription factor activity involved in positive regulation of transcription (GO:0001077);; Biological Process: oocyte maturation (GO:0001556);; Molecular Function: DNA binding (GO:0003677);; Cellular Component: nucleus (GO:0005634);; Biological Process: regulation of transcription from RNA polymer…	K09365|1e-118|tca:656764|Vvl	Silk gland factor 3 GN=SGF3 OS=Bombyx mori (Silk moth) PE=2 SV=1	POU domain, class 3, transcription factor 4 [Crassostrea gigas]
all-13092	--	K08876|1e-16|spu:592987|SCYL1	--	N-terminal kinase-like protein [Crassostrea gigas]
all-13095	--	--	--	PREDICTED: fe(3+) dicitrate transport protein FecA-like, partial [Strongylocentrotus purpuratus]
all-13099	--	--	--	PREDICTED: uncharacterized HTH-type transcriptional regulator YijO-like [Ceratitis capitata]
all-131	--	--	--	L-lactate dehydrogenase [Capsaspora owczarzaki ATCC 30864]
all-13103	--	--	--	PREDICTED: protein FimH-like [Ceratitis capitata]
all-13108	--	--	--	PREDICTED: uncharacterized protein LOC101847799 [Aplysia californica]
all-13113	--	--	--	Spermatogenesis-associated protein 6 [Crassostrea gigas]
all-13118	Molecular Function: sequence-specific DNA binding RNA polymerase II transcription factor activity (GO:0000981);; Molecular Function: binding (GO:0005488);; Molecular Function: protein binding (GO:0005515);; Biological Process: regulation of transcription from RNA polymerase II promoter (GO:0006357);; Biological Process: phagocytosis (GO:0006909);; Biological Process: cell surface receptor signali…	--	Zinc finger protein weckle GN=wek OS=Drosophila melanogaster (Fruit fly) PE=1 SV=1	Zinc finger and BTB domain-containing protein 17 [Crassostrea gigas]
all-13119	--	--	--	Fatty acid synthase [Crassostrea gigas]
all-13122	--	--	--	hypothetical protein BRAFLDRAFT_242466 [Branchiostoma floridae]
all-13123	Biological Process: nematode larval development (GO:0002119);; Molecular Function: ATP binding (GO:0005524);; Biological Process: ER to Golgi vesicle-mediated transport (GO:0006888);; Biological Process: receptor-mediated endocytosis (GO:0006898);; Biological Process: phagocytosis (GO:0006909);; Biological Process: apoptotic process (GO:0006915);; Biological Process: Golgi organization (GO:000703…	K06027|0.0|bfo:BRAFLDRAFT_118310|hypothetical protein	Vesicle-fusing ATPase 2 GN=Nsf2 OS=Drosophila melanogaster (Fruit fly) PE=2 SV=2	Vesicle-fusing ATPase 1 [Crassostrea gigas]
all-13125	--	--	--	Monocarboxylate transporter 12 [Crassostrea gigas]
all-13126	Molecular Function: catalytic activity (GO:0003824);; Molecular Function: hydrolase activity (GO:0016787);; Biological Process: single-multicellular organism process (GO:0044707);;	--	Chymotrypsin-1 OS=Solenopsis invicta (Red imported fire ant) PE=1 SV=1	hypothetical protein CAPTEDRAFT_153991 [Capitella teleta]
all-13129	--	--	--	hypothetical protein CGI_10027912 [Crassostrea gigas]
all-1313	Cellular Component: nuclear chromosome (GO:0000228);; Molecular Function: structural constituent of ribosome (GO:0003735);; Molecular Function: protein binding (GO:0005515);; Cellular Component: nucleolus (GO:0005730);; Cellular Component: ribosome (GO:0005840);; Biological Process: translation (GO:0006412);; Cellular Component: cytosolic large ribosomal subunit (GO:0022625);;	K02920|4e-37|tca:660705|similar to ribosomal protein L36e	60S ribosomal protein L36 GN=RpL36 OS=Ixodes scapularis (Black-legged tick) PE=3 SV=1	60S ribosomal protein L36 [Crassostrea gigas]
all-13131	--	--	--	SAP domain-containing ribonucleoprotein [Crassostrea gigas]
all-13143	Molecular Function: peptidase activity (GO:0008233);;	--	Calpain-D GN=sol OS=Drosophila melanogaster (Fruit fly) PE=1 SV=2	Calpain-15 [Crassostrea gigas]
all-13146	Molecular Function: binding (GO:0005488);;	--	Histone-lysine N-methyltransferase ash1 GN=ash1 OS=Drosophila melanogaster (Fruit fly) PE=1 SV=3	PREDICTED: HORMA domain containing 1-like [Saccoglossus kowalevskii]
all-13147	Molecular Function: catalytic activity (GO:0003824);;	K08654|8e-61|tgu:100219573|proprotein convertase subtilisin/kexin type 5	Furin-like protease 2 (Precursor) GN=Fur2 OS=Drosophila melanogaster (Fruit fly) PE=2 SV=2	Proprotein convertase subtilisin/kexin type 5 [Crassostrea gigas]
all-1316	--	--	WD repeat-containing protein 5 homolog GN=wdr5 OS=Dictyostelium discoideum (Slime mold) PE=3 SV=1	hypothetical protein CGI_10028782 [Crassostrea gigas]
all-13162	--	--	--	hypothetical protein CGI_10012758 [Crassostrea gigas]
all-13167	Molecular Function: metal ion binding (GO:0046872);;	--	Putative ZDHHC-type palmitoyltransferase 4 GN=DDB_G0274251 OS=Dictyostelium discoideum (Slime mold) PE=3 SV=1	hypothetical protein CAPTEDRAFT_226578 [Capitella teleta]
all-13185	Biological Process: cell fate specification (GO:0001708);; Biological Process: morphogenesis of an epithelium (GO:0002009);; Molecular Function: nucleic acid binding (GO:0003676);; Cellular Component: cytoplasm (GO:0005737);; Biological Process: dosage compensation (GO:0007549);; Biological Process: oviposition (GO:0018991);; Biological Process: regulation of development, heterochronic (GO:004003…	--	Protein lin-28 homolog GN=lin-28 OS=Drosophila melanogaster (Fruit fly) PE=2 SV=2	PREDICTED: cold shock protein 1-like [Ceratitis capitata]
all-13187	Molecular Function: CoA hydrolase activity (GO:0016289);;	--	Peroxisomal coenzyme A diphosphatase ndx-8 GN=ndx-8 OS=Caenorhabditis elegans PE=1 SV=1	hypothetical protein BRAFLDRAFT_63505 [Branchiostoma floridae]
all-13196	--	--	Something about silencing protein 10 GN=Sas10 OS=Drosophila melanogaster (Fruit fly) PE=1 SV=2	Something about silencing protein 10 [Crassostrea gigas]
all-13200	--	--	--	hypothetical protein CGI_10004148 [Crassostrea gigas]
all-13201	Molecular Function: endoribonuclease activity (GO:0004521);; Biological Process: mRNA processing (GO:0006397);; Biological Process: neurogenesis (GO:0022008);; Molecular Function: metal ion binding (GO:0046872);;	K14404|1e-143|isc:IscW_ISCW021476|cleavage and polyadenylation specificity factor, putative	Cleavage and polyadenylation specificity factor subunit 4 GN=Clp OS=Drosophila melanogaster (Fruit fly) PE=1 SV=1	hypothetical protein CAPTEDRAFT_180092 [Capitella teleta]
all-13202	--	K08630|7e-40|spu:574964|ADAMTS16	A disintegrin and metalloproteinase with thrombospondin motifs gon-1 (Precursor) GN=gon-1 OS=Caenorhabditis elegans PE=1 SV=3	A disintegrin and metalloproteinase with thrombospondin motifs 7 [Crassostrea gigas]
all-13209	Molecular Function: actin binding (GO:0003779);; Molecular Function: protein tyrosine kinase activity (GO:0004713);; Cellular Component: cytoplasm (GO:0005737);; Biological Process: neuromuscular synaptic transmission (GO:0007274);; Biological Process: border follicle cell migration (GO:0007298);; Biological Process: chaeta morphogenesis (GO:0008407);; Biological Process: regulation of lamellipod…	K08870|1e-130|tgu:100225082|similar to twinfilin, actin-binding protein, homolog 1	Twinfilin GN=twf OS=Anopheles gambiae (African malaria mosquito) PE=3 SV=2	Twinfilin-2 [Crassostrea gigas]
all-13210	--	--	Uncharacterized protein DDB_G0271670 (Precursor) GN=DDB_G0271670 OS=Dictyostelium discoideum (Slime mold) PE=4 SV=1	PREDICTED: uncharacterized protein C17orf85 homolog [Aplysia californica]
all-13215	--	--	Myosin-M heavy chain GN=myoM OS=Dictyostelium discoideum (Slime mold) PE=1 SV=1	Junction-mediating and -regulatory protein [Crassostrea gigas]
all-13216	--	K12383|2e-36|bfo:BRAFLDRAFT_124972|hypothetical protein	--	Ganglioside GM2 activator [Crassostrea gigas]
all-13219	Molecular Function: oxidoreductase activity (GO:0016491);;	--	--	Transmembrane protein 63B [Crassostrea gigas]
all-13222	--	K06692|2e-40|bfo:BRAFLDRAFT_114978|hypothetical protein	--	26S proteasome non-ATPase regulatory subunit 5 [Crassostrea gigas]
all-13225	Cellular Component: histone acetyltransferase complex (GO:0000123);; Biological Process: microtubule cytoskeleton organization (GO:0000226);; Biological Process: mRNA splicing, via spliceosome (GO:0000398);; Biological Process: developmental process involved in reproduction (GO:0003006);; Molecular Function: RNA binding (GO:0003723);; Molecular Function: catalytic activity (GO:0003824);; Molecula…	K12862|0.0|xtr:394977|plrg1	Protein will die slowly GN=wds OS=Drosophila melanogaster (Fruit fly) PE=2 SV=1	PREDICTED: pleiotropic regulator 1-like [Aplysia californica]
all-13227	--	--	--	hypothetical protein CGI_10021104 [Crassostrea gigas]
all-13229	Molecular Function: nucleotide binding (GO:0000166);; Molecular Function: nucleoside-triphosphatase activity (GO:0017111);;	--	--	PREDICTED: high-affinity branched-chain amino acid transport ATP-binding protein LivF-like [Ceratitis capitata]
all-13238	--	--	--	PREDICTED: insertion element IS600 uncharacterized 31 kDa protein-like [Strongylocentrotus purpuratus]
all-13261	--	--	--	Eukaryotic translation initiation factor 4B [Crassostrea gigas]
all-13262	Biological Process: instar larval development (GO:0002168);; Cellular Component: nucleus (GO:0005634);; Biological Process: nucleobase-containing compound metabolic process (GO:0006139);; Molecular Function: methyltransferase activity (GO:0008168);; Biological Process: histone H3-K36 methylation (GO:0010452);; Biological Process: methylation (GO:0032259);; Biological Process: ecdysone receptor-me…	K11424|1e-39|bfo:BRAFLDRAFT_99284|hypothetical protein	Histone-lysine N-methyltransferase ash1 GN=ash1 OS=Drosophila melanogaster (Fruit fly) PE=1 SV=3	Histone-lysine N-methyltransferase, H3 lysine-36 and H4 lysine-20 specific [Crassostrea gigas]
all-13265	Molecular Function: catalytic activity (GO:0003824);; Molecular Function: binding (GO:0005488);;	K01513|2e-56|tgu:100219928|ENPP3	Ectonucleotide pyrophosphatase/phosphodiesterase C27A7.1 GN=C27A7.1 OS=Caenorhabditis elegans PE=1 SV=1	Ectonucleotide pyrophosphatase/phosphodiesterase family member 3 [Crassostrea gigas]
all-13270	Molecular Function: protein binding (GO:0005515);; Cellular Component: nucleus (GO:0005634);; Biological Process: transcription, DNA-templated (GO:0006351);; Molecular Function: methyltransferase activity (GO:0008168);; Biological Process: peptidyl-lysine hydroxylation to 5-hydroxy-L-lysine (GO:0018395);; Biological Process: methylation (GO:0032259);; Biological Process: cell competition in a mul…	--	Bifunctional arginine demethylase and lysyl-hydroxylase PSR GN=PSR OS=Drosophila melanogaster (Fruit fly) PE=2 SV=1	Bifunctional arginine demethylase and lysyl-hydroxylase JMJD6 [Crassostrea gigas]
all-13278	--	--	--	hypothetical protein CGI_10013312 [Crassostrea gigas]
all-13289	Molecular Function: binding (GO:0005488);;	K03469|3e-59|bta:613354|RNASEH1, MGC137747	Ribonuclease H GN=RNH1 OS=Crithidia fasciculata PE=3 SV=1	PREDICTED: ribonuclease H1-like [Aplysia californica]
all-13295	Molecular Function: protein binding (GO:0005515);; Cellular Component: nucleus (GO:0005634);; Biological Process: glycolipid metabolic process (GO:0006664);;	--	RING finger protein 113 homolog GN=rnf113 OS=Dictyostelium discoideum (Slime mold) PE=4 SV=1	PREDICTED: predicted protein-like [Saccoglossus kowalevskii]
all-13296	--	--	--	hypothetical protein CGI_10004871 [Crassostrea gigas]
all-13299	--	--	Zinc metalloproteinase nas-13 (Precursor) GN=nas-13 OS=Caenorhabditis elegans PE=2 SV=5	hypothetical protein BRAFLDRAFT_245310 [Branchiostoma floridae]
all-13304	Biological Process: transport (GO:0006810);;	--	Exportin-6 GN=xpo6 OS=Dictyostelium discoideum (Slime mold) PE=3 SV=1	Exportin-6 [Crassostrea gigas]
all-13312	--	--	--	hypothetical protein CGI_10006567 [Crassostrea gigas]
all-13316	Molecular Function: binding (GO:0005488);; Cellular Component: intracellular (GO:0005622);; Biological Process: multicellular organismal development (GO:0007275);; Biological Process: anatomical structure morphogenesis (GO:0009653);; Molecular Function: transferase activity (GO:0016740);; Molecular Function: transferase activity, transferring phosphorus-containing groups (GO:0016772);; Biological…	K00907|1e-40|spu:581963|similar to myosin light chain kinase	Muscle M-line assembly protein unc-89 GN=unc-89 OS=Caenorhabditis elegans PE=1 SV=3	Myosin light chain kinase, smooth muscle [Crassostrea gigas]
all-13317	Biological Process: multicellular organismal process (GO:0032501);; Cellular Component: intracellular part (GO:0044424);; Biological Process: single-organism cellular process (GO:0044763);; Biological Process: localization (GO:0051179);;	--	Liprin-alpha GN=syd-2 OS=Caenorhabditis elegans PE=2 SV=1	hypothetical protein CGI_10007431 [Crassostrea gigas]
all-13319	Molecular Function: zinc ion binding (GO:0008270);;	--	--	hypothetical protein CGI_10011150 [Crassostrea gigas]
all-13321	--	--	--	Threonine synthase-like 2 [Crassostrea gigas]
all-13325	--	--	Uncharacterized protein DDB_G0271670 (Precursor) GN=DDB_G0271670 OS=Dictyostelium discoideum (Slime mold) PE=4 SV=1	proteophosphoglycan ppg4 [Leishmania infantum JPCM5]
all-1333	Molecular Function: calcium ion binding (GO:0005509);; Molecular Function: tropomyosin binding (GO:0005523);; Cellular Component: troponin complex (GO:0005861);; Biological Process: cellular calcium ion homeostasis (GO:0006874);; Biological Process: mitochondrion organization (GO:0007005);; Biological Process: mesoderm development (GO:0007498);; Biological Process: skeletal muscle thin filament a…	K09140|5e-94|bfo:BRAFLDRAFT_68128|hypothetical protein	Uncharacterized protein DDB_G0271670 (Precursor) GN=DDB_G0271670 OS=Dictyostelium discoideum (Slime mold) PE=4 SV=1	UPF0293 protein C16orf42-like protein [Crassostrea gigas]
all-13337	--	--	--	Armadillo repeat-containing protein 4 [Crassostrea gigas]
all-13343	--	--	--	hypothetical protein CGI_10004765 [Crassostrea gigas]
all-13344	--	--	Uncharacterized protein DDB_G0271670 (Precursor) GN=DDB_G0271670 OS=Dictyostelium discoideum (Slime mold) PE=4 SV=1	PREDICTED: UPF0053 inner membrane protein YoaE-like [Ceratitis capitata]
all-13345	Cellular Component: chromosome (GO:0005694);; Biological Process: multicellular organismal development (GO:0007275);; Molecular Function: cytoskeletal protein binding (GO:0008092);; Cellular Component: microtubule cytoskeleton (GO:0015630);; Cellular Component: protein complex (GO:0043234);; Cellular Component: cytoskeletal part (GO:0044430);; Cellular Component: cytoplasmic part (GO:0044444);; B…	--	Putative protein tag-278 GN=tag-278 OS=Caenorhabditis elegans PE=4 SV=1	viral A-type inclusion protein [Trichomonas vaginalis G3]
all-13349	--	--	Procyclic form-specific polypeptide (Precursor) GN=PROA OS=Trypanosoma brucei brucei PE=2 SV=1	GA22269 [Drosophila pseudoobscura pseudoobscura]
all-13353	--	--	Spore coat protein SP96 GN=cotA OS=Dictyostelium discoideum (Slime mold) PE=1 SV=2	mucin-associated surface protein (MASP) [Trypanosoma cruzi strain CL Brener]
all-13354	Cellular Component: nucleus (GO:0005634);; Biological Process: mRNA 3'-end processing (GO:0031124);;	K06100|1e-118|hsa:8189|SYMPK, FLJ27092, SPK, SYM	Symplekin GN=Sym OS=Drosophila melanogaster (Fruit fly) PE=1 SV=1	PREDICTED: symplekin-like [Aplysia californica]
all-13360	--	--	--	hypothetical protein CGI_10016341 [Crassostrea gigas]
all-13362	--	--	--	hypothetical protein CGI_10005976 [Crassostrea gigas]
all-13363	Biological Process: neurotransmitter uptake (GO:0001504);; Biological Process: serotonin transport (GO:0006837);; Molecular Function: cation transmembrane transporter activity (GO:0008324);; Molecular Function: monoamine transmembrane transporter activity (GO:0008504);; Cellular Component: membrane (GO:0016020);; Cellular Component: axon (GO:0030424);;	--	Sodium-dependent nutrient amino acid transporter 1 GN=NAAT1 OS=Drosophila grimshawi (Fruit fly) PE=3 SV=2	hypothetical protein CAPTEDRAFT_174707 [Capitella teleta]
all-13366	--	--	--	PREDICTED: meiotic recombination protein REC114-like [Aplysia californica]
all-13372	--	K11343|2e-42|spu:588659|similar to chromosome 20 open reading frame 20	--	MRG-binding protein [Crassostrea gigas]
all-13375	Cellular Component: intracellular organelle (GO:0043229);; Biological Process: primary metabolic process (GO:0044238);; Biological Process: cellular macromolecule metabolic process (GO:0044260);;	K13168|4e-56|nvi:100169978|Sfrs16	Serine/threonine-protein kinase fray2 GN=fray2 OS=Dictyostelium discoideum (Slime mold) PE=3 SV=1	splicing factor, arginine/serine-rich 16 [Nasonia vitripennis]
all-13376	--	K06963|9e-24|tgu:100219356|similar to THUMP domain containing 1	THUMP domain-containing protein 1 homolog GN=CG15014 OS=Drosophila melanogaster (Fruit fly) PE=1 SV=2	THUMP domain-containing protein 1 [Crassostrea gigas]
all-13378	Molecular Function: catalytic activity (GO:0003824);; Biological Process: metabolic process (GO:0008152);;	--	Acyl-CoA synthetase family member 4 homolog GN=U26 OS=Drosophila melanogaster (Fruit fly) PE=2 SV=3	PREDICTED: enterobactin synthase component F-like [Ceratitis capitata]
all-13381	--	--	--	Growth arrest-specific protein 2 [Crassostrea gigas]
all-13383	--	--	--	Chloride channel protein D [Crassostrea gigas]
all-13386	Biological Process: cellular process (GO:0009987);;	--	ABC transporter B family member 5 GN=abcB5 OS=Dictyostelium discoideum (Slime mold) PE=3 SV=1	PREDICTED: ABC transporter ATP-binding protein YojI-like [Ceratitis capitata]
all-1339	Cellular Component: cytoplasm (GO:0005737);; Biological Process: one-carbon metabolic process (GO:0006730);; Molecular Function: methyltransferase activity (GO:0008168);; Biological Process: biosynthetic process (GO:0009058);; Biological Process: 10-formyltetrahydrofolate catabolic process (GO:0009258);; Molecular Function: formyltetrahydrofolate dehydrogenase activity (GO:0016155);; Molecular Fu…	K00289|0.0|xtr:100127737|aldh1l2	Aldehyde dehydrogenase GN=ALDH OS=Enchytraeus buchholzi (Grindal worm) PE=2 SV=1	PREDICTED: cytosolic 10-formyltetrahydrofolate dehydrogenase-like isoform X1 [Aplysia californica]
all-13395	--	--	Probable arylamine N-acetyltransferase 2 GN=DDB_G0288507 OS=Dictyostelium discoideum (Slime mold) PE=3 SV=1	PREDICTED: N-hydroxyarylamine O-acetyltransferase-like [Ceratitis capitata]
all-1340	Molecular Function: nucleotide binding (GO:0000166);; Biological Process: nematode larval development (GO:0002119);; Molecular Function: aminoacyl-tRNA ligase activity (GO:0004812);; Molecular Function: glutamine-tRNA ligase activity (GO:0004819);; Molecular Function: ATP binding (GO:0005524);; Cellular Component: microtubule associated complex (GO:0005875);; Biological Process: tRNA aminoacylati…	K01886|0.0|xla:379670|qars, MGC69128	Probable glutamine--tRNA ligase GN=Aats-gln OS=Drosophila melanogaster (Fruit fly) PE=1 SV=1	Glutaminyl-tRNA synthetase, partial [Crassostrea gigas]
all-13401	Biological Process: mitotic cell cycle (GO:0000278);; Molecular Function: binding (GO:0005488);; Molecular Function: protein binding (GO:0005515);; Cellular Component: cytoskeleton (GO:0005856);; Biological Process: chromatin organization (GO:0006325);; Biological Process: nervous system development (GO:0007399);; Biological Process: RNA metabolic process (GO:0016070);; Biological Process: RNA in…	K10395|1e-115|hsa:55605|KIF21A, CFEOM1, DKFZp779C159, FEOM1, FEOM3A, FLJ20052, KIAA1708	Lissencephaly-1 homolog GN=Lis-1 OS=Drosophila willistoni (Fruit fly) PE=3 SV=1	Kinesin-like protein KIF21A [Crassostrea gigas]
all-13415	Cellular Component: membrane (GO:0016020);; Cellular Component: cytoplasmic part (GO:0044444);; Cellular Component: plasma membrane part (GO:0044459);; Cellular Component: cell part (GO:0044464);;	K06278|3e-27|dre:323695|cav1, fc07c04, wu:fc07c04	Caveolin-1 GN=cav-1 OS=Caenorhabditis elegans PE=2 SV=1	PREDICTED: caveolin-1-like [Aplysia californica]
all-13418	Molecular Function: protein binding (GO:0005515);; Cellular Component: cell part (GO:0044464);; Biological Process: single-organism process (GO:0044699);;	--	Moesin/ezrin/radixin homolog 1 GN=Moe OS=Aedes aegypti (Yellowfever mosquito) PE=3 SV=1	PREDICTED: uncharacterized protein LOC101862331 isoform X5 [Aplysia californica]
all-13419	--	K12385|8e-38|cfa:403698|NPC1	Niemann-Pick C1 protein homolog 2 (Precursor) GN=ncr-2 OS=Caenorhabditis elegans PE=3 SV=2	Niemann-Pick C1 protein [Crassostrea gigas]
all-13420	--	--	Lectin BRA-3 (Precursor) OS=Megabalanus rosa (Acorn barnacle) PE=1 SV=2	Aggrecan core protein, partial [Crassostrea gigas]
all-13421	Molecular Function: catalytic activity (GO:0003824);; Biological Process: signal transduction (GO:0007165);; Biological Process: cellular metabolic process (GO:0044237);; Biological Process: primary metabolic process (GO:0044238);; Biological Process: organic substance metabolic process (GO:0071704);;	--	TNF receptor-associated factor family protein DDB_G0273433/DDB_G0273509 GN=DDB_G0273509 OS=Dictyostelium discoideum (Slime mold) PE=3 SV=1	hypothetical protein BRAFLDRAFT_97096 [Branchiostoma floridae]
all-13427	Biological Process: synaptic transmission (GO:0007268);;	--	Synapse-associated protein of 47 kDa GN=Sap47 OS=Drosophila melanogaster (Fruit fly) PE=1 SV=1	Synapse-associated protein 1 [Crassostrea gigas]
all-13428	--	--	--	hypothetical protein CGI_10009276 [Crassostrea gigas]
all-13431	Biological Process: negative regulation of transcription from RNA polymerase II promoter (GO:0000122);; Biological Process: gastrulation with mouth forming first (GO:0001703);; Biological Process: embryo development ending in birth or egg hatching (GO:0009792);; Biological Process: body morphogenesis (GO:0010171);; Biological Process: protein localization to chromosome (GO:0034502);; Biological P…	K12160|8e-40|nvi:100113962|NV12229	Small ubiquitin-related modifier (Precursor) GN=smo-1 OS=Caenorhabditis elegans PE=1 SV=1	hypothetical protein DAPPUDRAFT_231336 [Daphnia pulex]
all-13434	Molecular Function: protein binding (GO:0005515);;	--	Calponin homolog OV9M OS=Onchocerca volvulus PE=2 SV=2	calponin-3, partial [Pinctada fucata]
all-13437	--	--	Uncharacterized protein DDB_G0271670 (Precursor) GN=DDB_G0271670 OS=Dictyostelium discoideum (Slime mold) PE=4 SV=1	Translin-associated factor X-interacting protein 1 [Crassostrea gigas]
all-13438	--	--	Extracellular domains-containing protein CG31004 (Precursor) GN=CG31004 OS=Drosophila melanogaster (Fruit fly) PE=1 SV=1	Sushi, nidogen and EGF-like domain-containing protein 1 [Crassostrea gigas]
all-13442	--	--	--	PREDICTED: glucans biosynthesis protein D-like [Ceratitis capitata]
all-13448	--	--	--	hypothetical protein CAPTEDRAFT_206198 [Capitella teleta]
all-13451	--	--	--	PREDICTED: enterobactin synthase component F-like [Ceratitis capitata]
all-13454	Molecular Function: hydrolase activity (GO:0016787);; Molecular Function: nucleoside-triphosphatase activity (GO:0017111);;	K05666|3e-28|ssc:397535|ABCC2, MRP2	ABC transporter C family member 3 GN=abcC3 OS=Dictyostelium discoideum (Slime mold) PE=3 SV=1	Multidrug resistance-associated protein 1 [Crassostrea gigas]
all-13455	Molecular Function: nucleotide binding (GO:0000166);; Molecular Function: helicase activity (GO:0004386);; Cellular Component: nucleus (GO:0005634);; Biological Process: male meiosis (GO:0007140);; Biological Process: spermatogenesis (GO:0007283);; Biological Process: fertilization (GO:0009566);; Biological Process: piRNA metabolic process (GO:0034587);; Biological Process: DNA methylation involv…	--	Probable ATP-dependent RNA helicase spindle-E GN=spn-E OS=Culex quinquefasciatus (Southern house mosquito) PE=3 SV=1	hypothetical protein CAPTEDRAFT_117270, partial [Capitella teleta]
all-13459	--	--	--	PREDICTED: uncharacterized protein YhjG-like [Ceratitis capitata]
all-13462	--	--	--	Serine/threonine-protein phosphatase 6 regulatory subunit 3 [Crassostrea gigas]
all-13468	Molecular Function: nucleotide binding (GO:0000166);; Molecular Function: metal ion binding (GO:0046872);; Molecular Function: NADHX epimerase activity (GO:0052856);;	--	NAD(P)H-hydrate epimerase GN=BRAFLDRAFT_104103 OS=Branchiostoma floridae (Florida lancelet) PE=3 SV=1	PREDICTED: NAD(P)H-hydrate epimerase-like isoform 2 [Strongylocentrotus purpuratus]
all-13469	--	--	--	Putative ammonium transporter 1 [Crassostrea gigas]
all-13481	--	--	--	Homeotic protein distal-less [Crassostrea gigas]
all-13483	Molecular Function: protein binding (GO:0005515);; Biological Process: cellular component movement (GO:0006928);; Biological Process: cell communication (GO:0007154);; Cellular Component: membrane (GO:0016020);; Biological Process: cellular component organization (GO:0016043);; Biological Process: locomotion (GO:0040011);; Cellular Component: cell part (GO:0044464);; Biological Process: single or…	--	Fat-like cadherin-related tumor suppressor homolog (Precursor) GN=kug OS=Drosophila melanogaster (Fruit fly) PE=2 SV=2	hypothetical protein DAPPUDRAFT_6 [Daphnia pulex]
all-13494	--	K14611|1e-120|bfo:BRAFLDRAFT_90196|hypothetical protein	--	PREDICTED: CG6293-like [Saccoglossus kowalevskii]
all-13500	Biological Process: oocyte maturation (GO:0001556);; Molecular Function: helicase activity (GO:0004386);; Molecular Function: binding (GO:0005488);; Cellular Component: nucleus (GO:0005634);; Biological Process: chromatin silencing (GO:0006342);; Biological Process: mitotic chromosome condensation (GO:0007076);; Biological Process: germarium-derived oocyte fate determination (GO:0007294);; Biolog…	--	Dosage compensation regulator GN=mle OS=Drosophila melanogaster (Fruit fly) PE=2 SV=2	PREDICTED: ATP-dependent RNA helicase DHX29-like [Strongylocentrotus purpuratus]
all-13503	Biological Process: morphogenesis of an epithelium (GO:0002009);; Biological Process: nematode larval development (GO:0002119);; Molecular Function: nucleic acid binding (GO:0003676);; Molecular Function: ATP binding (GO:0005524);; Biological Process: germ cell development (GO:0007281);; Molecular Function: ATP-dependent helicase activity (GO:0008026);; Biological Process: embryo development endi…	K12599|1e-142|nve:NEMVE_v1g210670|hypothetical protein	mRNA transport homolog 4 GN=mtr-4 OS=Caenorhabditis elegans PE=3 SV=1	Helicase SKI2W [Crassostrea gigas]
all-13510	Molecular Function: guanyl-nucleotide exchange factor activity (GO:0005085);; Biological Process: intracellular signal transduction (GO:0035556);; Biological Process: single-organism process (GO:0044699);; Biological Process: regulation of biological process (GO:0050789);;	K05769|1e-119|xtr:100487089|rho guanine nucleotide exchange factor 4-like	Myosin-M heavy chain GN=myoM OS=Dictyostelium discoideum (Slime mold) PE=1 SV=1	Spermatogenesis-associated protein 13 [Crassostrea gigas]
all-13511	Cellular Component: mitochondrion (GO:0005739);; Biological Process: molecular hydrogen transport (GO:0015993);; Molecular Function: oxidoreductase activity (GO:0016491);; Biological Process: single-organism metabolic process (GO:0044710);; Molecular Function: metal ion binding (GO:0046872);; Molecular Function: hydroxyacid-oxoacid transhydrogenase activity (GO:0047988);; Biological Process: oxid…	K11173|1e-121|spu:575433|hypothetical LOC575433	Probable hydroxyacid-oxoacid transhydrogenase, mitochondrial (Precursor) GN=AAEL003729 OS=Aedes aegypti (Yellowfever mosquito) PE=3 SV=1	PREDICTED: hydroxyacid-oxoacid transhydrogenase, mitochondrial-like isoform 1 [Strongylocentrotus purpuratus]
all-13514	Biological Process: metabolic process (GO:0008152);; Molecular Function: oxidoreductase activity, acting on paired donors, with incorporation or reduction of molecular oxygen (GO:0016705);; Molecular Function: ion binding (GO:0043167);;	--	--	PREDICTED: 2-oxoglutarate and iron-dependent oxygenase domain-containing protein 1-like [Aplysia californica]
all-13517	Cellular Component: integral component of plasma membrane (GO:0005887);; Biological Process: chloride transport (GO:0006821);; Biological Process: synaptic transmission, cholinergic (GO:0007271);; Molecular Function: chloride transmembrane transporter activity (GO:0015108);; Molecular Function: anion:anion antiporter activity (GO:0015301);; Biological Process: regulation of synaptic transmission,…	K13858|1e-60|mcc:701925|SLC4A7	--	Sodium-driven chloride bicarbonate exchanger [Crassostrea gigas]
all-13521	Molecular Function: protein kinase activity (GO:0004672);; Molecular Function: binding (GO:0005488);; Cellular Component: cell part (GO:0044464);; Biological Process: single-organism cellular process (GO:0044763);; Biological Process: response to stimulus (GO:0050896);;	K12567|7e-30|gga:770789|similar to titin isoform N2-A	Muscle M-line assembly protein unc-89 GN=unc-89 OS=Caenorhabditis elegans PE=1 SV=3	hypothetical protein LOAG_01021 [Loa loa]
all-13524	Molecular Function: dopamine neurotransmitter receptor activity (GO:0004952);; Biological Process: signal transduction (GO:0007165);; Biological Process: adenylate cyclase-activating G-protein coupled receptor signaling pathway (GO:0007189);; Biological Process: serotonin receptor signaling pathway (GO:0007210);; Biological Process: dopamine receptor signaling pathway (GO:0007212);; Molecular Fun…	--	Tachykinin-like peptides receptor 86C GN=Takr86C OS=Drosophila melanogaster (Fruit fly) PE=2 SV=2	5-hydroxytryptamine receptor 1A-alpha [Crassostrea gigas]
all-13525	Molecular Function: oxidoreductase activity (GO:0016491);;	--	Fibulin-1 (Precursor) GN=fbl-1 OS=Caenorhabditis elegans PE=1 SV=3	hypothetical protein PTSG_11668 [Salpingoeca sp. ATCC 50818]
all-13535	--	--	--	PREDICTED: maltose transport system permease protein MalG-like [Ceratitis capitata]
all-13542	--	--	Protein VASP homolog GN=vasp OS=Dictyostelium discoideum (Slime mold) PE=1 SV=1	predicted protein [Naegleria gruberi]
all-13543	Biological Process: vacuolar transport (GO:0007034);; Cellular Component: retromer complex (GO:0030904);;	--	Down syndrome critical region protein 3 homolog GN=DDB_G0292212 OS=Dictyostelium discoideum (Slime mold) PE=3 SV=1	Down syndrome critical region protein 3-like protein [Crassostrea gigas]
all-13548	Molecular Function: hydrolase activity (GO:0016787);; Molecular Function: ATPase activity (GO:0016887);;	K06158|3e-81|cin:100184335|similar to ATP-binding cassette, sub-family F (GCN20), member 3	ABC transporter F family member 2 GN=abcF2 OS=Dictyostelium discoideum (Slime mold) PE=3 SV=1	PREDICTED: uncharacterized ABC transporter ATP-binding protein YbiT-like [Ceratitis capitata]
all-13563	Cellular Component: intracellular part (GO:0044424);;	--	Interaptin GN=abpD OS=Dictyostelium discoideum (Slime mold) PE=1 SV=1	Pleckstrin-like protein domain family B member 2 [Crassostrea gigas]
all-13570	Molecular Function: catalytic activity (GO:0003824);;	--	Beta-galactosidase 1 (Precursor) GN=glb1 OS=Dictyostelium discoideum (Slime mold) PE=3 SV=1	Beta-galactosidase-1-like protein 2 [Crassostrea gigas]
all-13572	Molecular Function: binding (GO:0005488);; Molecular Function: oxidoreductase activity (GO:0016491);; Biological Process: cellular metabolic process (GO:0044237);; Biological Process: primary metabolic process (GO:0044238);; Biological Process: small molecule metabolic process (GO:0044281);; Biological Process: nucleobase-containing small molecule metabolic process (GO:0055086);; Biological Proce…	--	Probable dihydropyrimidine dehydrogenase [NADP(+)] GN=dpyd-1 OS=Caenorhabditis briggsae PE=3 SV=2	hypothetical protein CAPTEDRAFT_139921, partial [Capitella teleta]
all-13582	Biological Process: optic lobe placode formation (GO:0001744);; Biological Process: Bolwig's organ morphogenesis (GO:0001746);; Biological Process: compound eye photoreceptor cell differentiation (GO:0001751);; Molecular Function: sequence-specific DNA binding transcription factor activity (GO:0003700);; Molecular Function: RNA polymerase II distal enhancer sequence-specific DNA binding transcrip…	--	Protein sine oculis GN=so OS=Drosophila melanogaster (Fruit fly) PE=2 SV=1	Homeobox protein SIX4 [Crassostrea gigas]
all-13584	Molecular Function: fatty-acyl-CoA binding (GO:0000062);; Biological Process: transport (GO:0006810);; Cellular Component: integral component of membrane (GO:0016021);;	--	--	Golgi resident protein GCP60 [Crassostrea gigas]
all-1359	--	--	--	hypothetical protein CGI_10014978 [Crassostrea gigas]
all-13595	Molecular Function: oxidoreductase activity (GO:0016491);; Biological Process: oxidation-reduction process (GO:0055114);;	--	Putative sarcosine oxidase GN=C15B12.1 OS=Caenorhabditis elegans PE=3 SV=2	Monomeric sarcosine oxidase [Crassostrea gigas]
all-13602	Biological Process: tRNA processing (GO:0008033);; Molecular Function: methyltransferase activity (GO:0008168);;	K00555|1e-140|spu:585741|hypothetical LOC585741	Probable tRNA (guanine(26)-N(2))-dimethyltransferase GN=CG6388 OS=Drosophila melanogaster (Fruit fly) PE=2 SV=1	PREDICTED: tRNA (guanine(26)-N(2))-dimethyltransferase-like [Aplysia californica]
all-13606	Molecular Function: transferase activity, transferring phosphorus-containing groups (GO:0016772);; Molecular Function: organic cyclic compound binding (GO:0097159);; Molecular Function: heterocyclic compound binding (GO:1901363);;	K06642|5e-19|tgu:100224961|protein kinase, DNA-activated, catalytic polypeptide	DNA-dependent protein kinase catalytic subunit GN=dnapkcs OS=Dictyostelium discoideum (Slime mold) PE=3 SV=2	PREDICTED: DNA-dependent protein kinase catalytic subunit-like [Aplysia californica]
all-13608	Molecular Function: zinc ion binding (GO:0008270);; Biological Process: positive regulation of Wnt signaling pathway (GO:0030177);;	K11862|1e-140|bfo:BRAFLDRAFT_115441|hypothetical protein	Ubiquitin thioesterase trabid GN=trbd OS=Drosophila melanogaster (Fruit fly) PE=1 SV=1	Ubiquitin thioesterase Zranb1 [Crassostrea gigas]
all-1361	Cellular Component: vacuolar proton-transporting V-type ATPase, V1 domain (GO:0000221);; Biological Process: nematode larval development (GO:0002119);; Biological Process: apoptotic process (GO:0006915);; Biological Process: regulation of juvenile hormone biosynthetic process (GO:0007557);; Biological Process: embryo development ending in birth or egg hatching (GO:0009792);; Molecular Function: h…	K02148|0.0|tca:661302|similar to CG8048-PA, isoform A	V-type proton ATPase subunit C OS=Manduca sexta (Tobacco hawkmoth) PE=2 SV=1	V-type proton ATPase subunit C 1 [Crassostrea gigas]
all-13616	--	--	--	PREDICTED: glycerophosphoryl diester phosphodiesterase-like [Ceratitis capitata]
all-1362	--	--	--	predicted protein [Nematostella vectensis]
all-13622	Molecular Function: sphinganine-1-phosphate aldolase activity (GO:0008117);; Biological Process: determination of adult lifespan (GO:0008340);; Biological Process: gonad development (GO:0008406);; Biological Process: embryo development (GO:0009790);; Biological Process: sphingolipid catabolic process (GO:0030149);; Cellular Component: integral component of endoplasmic reticulum membrane (GO:00301…	K01634|0.0|bfo:BRAFLDRAFT_277711|hypothetical protein	Sphingosine-1-phosphate lyase GN=Sply OS=Drosophila melanogaster (Fruit fly) PE=2 SV=1	Sphingosine-1-phosphate lyase 1 [Crassostrea gigas]
all-13624	Biological Process: propionate catabolic process, 2-methylcitrate cycle (GO:0019629);; Molecular Function: 2-methylcitrate dehydratase activity (GO:0047547);; Molecular Function: 2 iron, 2 sulfur cluster binding (GO:0051537);;	--	Probable 2-methylcitrate dehydratase GN=prpD OS=Dictyostelium discoideum (Slime mold) PE=2 SV=1	2-methylcitrate dehydratase, partial [Clonorchis sinensis]
all-13629	Molecular Function: transporter activity (GO:0005215);; Biological Process: transport (GO:0006810);; Cellular Component: membrane (GO:0016020);;	--	--	PREDICTED: multidrug resistance protein MdtB-like [Ceratitis capitata]
all-13632	Molecular Function: oxidoreductase activity (GO:0016491);;	--	Glucose dehydrogenase [acceptor] short protein (Precursor) GN=Gld OS=Drosophila melanogaster (Fruit fly) PE=3 SV=3	Glucose dehydrogenase [acceptor] [Crassostrea gigas]
all-13633	--	K10728|2e-59|bfo:BRAFLDRAFT_82314|hypothetical protein	--	DNA topoisomerase 2-binding protein 1 [Crassostrea gigas]
all-13640	Molecular Function: catalytic activity (GO:0003824);; Biological Process: cellular process (GO:0009987);; Biological Process: cellular metabolic process (GO:0044237);; Biological Process: primary metabolic process (GO:0044238);; Biological Process: organic substance metabolic process (GO:0071704);;	--	Uncharacterized protein DDB_G0283357 GN=DDB_G0283357 OS=Dictyostelium discoideum (Slime mold) PE=4 SV=1	hypothetical protein TGME49_028700 [Toxoplasma gondii ME49]
all-13648	--	K14303|3e-73|bfo:BRAFLDRAFT_122633|hypothetical protein	Nuclear pore complex protein Nup160 homolog GN=Nup160 OS=Drosophila melanogaster (Fruit fly) PE=1 SV=1	hypothetical protein CGI_10011338 [Crassostrea gigas]
all-1365	--	--	--	Heat shock 70 kDa protein 12B [Crassostrea gigas]
all-13651	--	--	Oxysterol-binding protein 4 GN=osbD OS=Dictyostelium discoideum (Slime mold) PE=3 SV=2	Oxysterol-binding protein-related protein 8 [Crassostrea gigas]
all-13654	--	--	Dolichol-phosphate mannosyltransferase subunit 3 GN=dpm3 OS=Dictyostelium discoideum (Slime mold) PE=3 SV=1	PREDICTED: dolichol-phosphate mannosyltransferase subunit 3-like [Aplysia californica]
all-13657	--	--	--	PREDICTED: cubilin-like [Saccoglossus kowalevskii]
all-13663	Molecular Function: transferase activity (GO:0016740);;	K00787|1e-138|spu:576515|similar to farnesyl diphosphate synthase	Farnesyl diphosphate synthase GN=fps OS=Dictyostelium discoideum (Slime mold) PE=2 SV=1	Farnesyl pyrophosphate synthetase [Crassostrea gigas]
all-13664	--	--	Perlucin-like protein (Precursor) OS=Mytilus galloprovincialis (Mediterranean mussel) PE=1 SV=1	putative perlucin 6 [Haliotis discus discus]
all-13671	--	--	--	Lymphoid-restricted membrane protein [Crassostrea gigas]
all-13672	Molecular Function: catalytic activity (GO:0003824);; Biological Process: phosphate-containing compound metabolic process (GO:0006796);; Biological Process: dorsal closure (GO:0007391);; Cellular Component: membrane (GO:0016020);; Biological Process: primary metabolic process (GO:0044238);; Biological Process: cellular macromolecule metabolic process (GO:0044260);; Cellular Component: cell part (…	--	Tyrosine-protein kinase Fps85D GN=Fps85D OS=Drosophila melanogaster (Fruit fly) PE=2 SV=3	SH2 domain-containing protein 3C [Crassostrea gigas]
all-13677	Biological Process: imaginal disc morphogenesis (GO:0007560);; Biological Process: imaginal disc-derived appendage morphogenesis (GO:0035114);; Biological Process: post-embryonic appendage morphogenesis (GO:0035120);; Biological Process: wing disc development (GO:0035220);; Biological Process: single-organism cellular process (GO:0044763);; Biological Process: regulation of cellular process (GO:0…	--	Uncharacterized protein DDB_G0271670 (Precursor) GN=DDB_G0271670 OS=Dictyostelium discoideum (Slime mold) PE=4 SV=1	hypothetical protein DICPUDRAFT_79541 [Dictyostelium purpureum]
all-13678	--	--	--	PREDICTED: multidrug resistance protein MdtN-like [Ceratitis capitata]
all-13679	Molecular Function: serine-type peptidase activity (GO:0008236);; Cellular Component: membrane (GO:0016020);;	K01359|0.0|xtr:100496933|pcsk1	Furin-like protease 1, isoform 1-CRR (Precursor) GN=Fur1 OS=Drosophila melanogaster (Fruit fly) PE=2 SV=2	prohormone convertase 1 [Haliotis diversicolor supertexta]
all-13680	--	--	--	Mammalian ependymin-related protein 1 [Crassostrea gigas]
all-13685	--	--	Spectrin alpha chain GN=alpha-Spec OS=Drosophila melanogaster (Fruit fly) PE=1 SV=2	Microtubule-actin cross-linking factor 1, isoforms 1/2/3/5, partial [Crassostrea gigas]
all-13687	--	--	--	Centriolin [Crassostrea gigas]
all-13688	Molecular Function: binding (GO:0005488);;	--	--	hypothetical protein TcasGA2_TC008498 [Tribolium castaneum]
all-13699	--	--	--	conserved hypothetical protein [Perkinsus marinus ATCC 50983]
all-13706	--	--	--	Titin [Crassostrea gigas]
all-13708	--	K09188|5e-84|hsa:58508|MLL3, DKFZp686C08112, FLJ12625, FLJ38309, HALR, KIAA1506, KMT2C, MGC119851, MGC119852, MGC119853	Histone-lysine N-methyltransferase trr GN=trr OS=Drosophila melanogaster (Fruit fly) PE=1 SV=2	Histone-lysine N-methyltransferase MLL3 [Crassostrea gigas]
all-13714	--	K09216|3e-07|dvi:Dvir_GJ15791|Dvir_ovo	Myb-like protein Q GN=mybQ OS=Dictyostelium discoideum (Slime mold) PE=3 SV=1	PREDICTED: uncharacterized ABC transporter permease YbbP-like [Ceratitis capitata]
all-13723	Biological Process: reproduction (GO:0000003);; Biological Process: nematode larval development (GO:0002119);; Molecular Function: fumarate hydratase activity (GO:0004333);; Cellular Component: mitochondrion (GO:0005739);; Biological Process: tricarboxylic acid cycle (GO:0006099);; Biological Process: fumarate metabolic process (GO:0006106);; Biological Process: receptor-mediated endocytosis (GO:…	K01679|0.0|tgu:100217618|fumarate hydratase	Probable fumarate hydratase, mitochondrial (Precursor) GN=fum-1 OS=Caenorhabditis elegans PE=1 SV=1	fumarase [Ascaris suum]
all-13725	Molecular Function: binding (GO:0005488);; Biological Process: cellular component movement (GO:0006928);; Biological Process: locomotion (GO:0040011);; Cellular Component: cell part (GO:0044464);; Biological Process: organ development (GO:0048513);; Biological Process: cell morphogenesis involved in neuron differentiation (GO:0048667);; Biological Process: neuron projection morphogenesis (GO:0048…	--	Tyrosine-protein phosphatase Lar (Precursor) GN=Lar OS=Drosophila melanogaster (Fruit fly) PE=1 SV=2	Neogenin [Crassostrea gigas]
all-13734	Molecular Function: ATP binding (GO:0005524);; Cellular Component: plasma membrane (GO:0005886);; Biological Process: ATP catabolic process (GO:0006200);; Cellular Component: integral component of membrane (GO:0016021);; Molecular Function: ATPase activity, coupled to transmembrane movement of substances (GO:0042626);; Biological Process: transmembrane transport (GO:0055085);;	--	Multidrug resistance protein homolog 65 GN=Mdr65 OS=Drosophila melanogaster (Fruit fly) PE=1 SV=2	multixenobiotic resistance protein [Crassostrea virginica]
all-13736	--	--	--	hypothetical protein CGI_10021965 [Crassostrea gigas]
all-13738	--	--	--	PREDICTED: uncharacterized protein YbjD-like [Ceratitis capitata]
all-13739	--	--	--	PREDICTED: von Willebrand factor A domain-containing protein 3B-like [Aplysia californica]
all-13740	Biological Process: imaginal disc morphogenesis (GO:0007560);; Molecular Function: ligase activity (GO:0016874);; Biological Process: imaginal disc-derived appendage morphogenesis (GO:0035114);; Biological Process: post-embryonic appendage morphogenesis (GO:0035120);; Biological Process: cellular macromolecule metabolic process (GO:0044260);; Biological Process: regulation of biological process (…	K10590|0.0|pon:100450670|TRIP12	E3 ubiquitin-protein ligase Su(dx) GN=Su(dx) OS=Drosophila melanogaster (Fruit fly) PE=1 SV=1	Putative E3 ubiquitin-protein ligase TRIP12 [Crassostrea gigas]
all-13746	Biological Process: establishment of imaginal disc-derived wing hair orientation (GO:0001737);; Molecular Function: protein binding (GO:0005515);; Cellular Component: extracellular region (GO:0005576);; Cellular Component: endoplasmic reticulum (GO:0005783);; Cellular Component: plasma membrane (GO:0005886);; Biological Process: pattern specification process (GO:0007389);; Biological Process: per…	--	Putative ZDHHC-type palmitoyltransferase 1 GN=DDB_G0276997 OS=Dictyostelium discoideum (Slime mold) PE=3 SV=3	Putative palmitoyltransferase ZDHHC14 [Crassostrea gigas]
all-13749	Cellular Component: mitochondrion (GO:0005739);; Biological Process: intracellular protein transport (GO:0006886);; Molecular Function: 3-oxoacid CoA-transferase activity (GO:0008260);; Molecular Function: CoA-transferase activity (GO:0008410);; Biological Process: ketone body catabolic process (GO:0046952);;	K01027|2e-94|bfo:BRAFLDRAFT_131252|hypothetical protein	Probable succinyl-CoA:3-ketoacid coenzyme A transferase, mitochondrial (Precursor) GN=oxct1 OS=Dictyostelium discoideum (Slime mold) PE=3 SV=1	PREDICTED: succinyl-CoA:3-ketoacid coenzyme A transferase 1, mitochondrial-like [Aplysia californica]
all-1375	--	--	--	PREDICTED: soluble aldose sugar dehydrogenase YliI-like [Ceratitis capitata]
all-13752	--	--	--	PREDICTED: UPF0229 protein Ent638_1670-like [Ceratitis capitata]
all-13758	Biological Process: gastrulation (GO:0007369);; Biological Process: open tracheal system development (GO:0007424);; Biological Process: mesoderm development (GO:0007498);; Biological Process: tube morphogenesis (GO:0035239);; Biological Process: single-organism cellular process (GO:0044763);; Biological Process: tissue morphogenesis (GO:0048729);; Biological Process: tissue migration (GO:0090130)…	K12230|9e-16|rno:294048|Pik3ap1	--	Phosphoinositide 3-kinase adapter protein 1 [Crassostrea gigas]
all-13762	--	--	Putative uncharacterized protein DDB_G0290521 (Precursor) GN=DDB_G0290521 OS=Dictyostelium discoideum (Slime mold) PE=4 SV=2	IgGFc-binding protein [Crassostrea gigas]
all-13768	--	K12878|1e-131|pon:100431839|THO complex subunit 1-like	--	THO complex subunit 1 [Crassostrea gigas]
all-1377	--	--	--	PREDICTED: protease 4-like [Ceratitis capitata]
all-13778	Molecular Function: nucleotide binding (GO:0000166);; Molecular Function: protein kinase activity (GO:0004672);; Molecular Function: binding (GO:0005488);; Cellular Component: cytoplasm (GO:0005737);; Biological Process: multicellular organismal development (GO:0007275);; Biological Process: gamete generation (GO:0007276);; Cellular Component: membrane (GO:0016020);; Molecular Function: kinase ac…	K06632|1e-147|ame:551677|wee	Wee1-like protein kinase GN=wee OS=Drosophila melanogaster (Fruit fly) PE=1 SV=2	Wee1-like protein kinase [Crassostrea gigas]
all-1378	Biological Process: gene expression (GO:0010467);; Biological Process: reproductive process (GO:0022414);; Biological Process: cellular macromolecule biosynthetic process (GO:0034645);; Biological Process: primary metabolic process (GO:0044238);; Cellular Component: nuclear part (GO:0044428);; Biological Process: single-multicellular organism process (GO:0044707);; Biological Process: single-orga…	--	Uncharacterized protein DDB_G0290685 GN=DDB_G0290685 OS=Dictyostelium discoideum (Slime mold) PE=2 SV=2	BAT2 domain-containing protein 1 [Crassostrea gigas]
all-13784	Molecular Function: ATP binding (GO:0005524);; Biological Process: ATP catabolic process (GO:0006200);; Biological Process: carbohydrate transport (GO:0008643);; Cellular Component: membrane (GO:0016020);; Molecular Function: carbohydrate-transporting ATPase activity (GO:0043211);;	--	--	hypothetical protein CRE_26900 [Caenorhabditis remanei]
all-13791	Molecular Function: binding (GO:0005488);; Biological Process: signal transduction (GO:0007165);; Biological Process: imaginal disc development (GO:0007444);; Cellular Component: intracellular membrane-bounded organelle (GO:0043231);;	--	Annexin A7 GN=nxnA OS=Dictyostelium discoideum (Slime mold) PE=1 SV=1	hypothetical protein CGI_10020445 [Crassostrea gigas]
all-13797	Molecular Function: catalytic activity (GO:0003824);;	--	Probable beta-eliminating lyase GN=TVAG_054490 OS=Trichomonas vaginalis PE=3 SV=1	PREDICTED: predicted protein-like [Saccoglossus kowalevskii]
all-13802	--	--	--	hypothetical protein CGI_10016416 [Crassostrea gigas]
all-13803	--	--	Nose resistant to fluoxetine protein 6 (Precursor) GN=nrf-6 OS=Caenorhabditis elegans PE=1 SV=3	PREDICTED: nose resistant to fluoxetine protein 6-like [Aplysia californica]
all-13806	Cellular Component: cytoplasm (GO:0005737);; Cellular Component: intracellular non-membrane-bounded organelle (GO:0043232);; Cellular Component: organelle part (GO:0044422);; Biological Process: single-organism process (GO:0044699);;	--	Reticulocyte-binding protein 2 homolog a GN=PF13_0198 OS=Plasmodium falciparum (isolate 3D7) PE=3 SV=1	IQ domain-containing protein D [Crassostrea gigas]
all-13809	Cellular Component: nucleus (GO:0005634);; Cellular Component: cytoplasm (GO:0005737);; Molecular Function: ubiquitin binding (GO:0043130);; Biological Process: protein neddylation (GO:0045116);;	--	DCN1-like protein GN=CG7427 OS=Drosophila melanogaster (Fruit fly) PE=1 SV=2	PREDICTED: DCN1-like protein 1-like [Aplysia californica]
all-1381	Molecular Function: transporter activity (GO:0005215);; Biological Process: transport (GO:0006810);; Cellular Component: membrane (GO:0016020);;	--	--	PREDICTED: acriflavine resistance protein B-like [Ceratitis capitata]
all-13819	--	--	--	hypothetical protein CGI_10023883 [Crassostrea gigas]
all-13826	--	--	--	hypothetical protein CGI_10013840 [Crassostrea gigas]
all-13830	Cellular Component: membrane (GO:0016020);; Biological Process: single-organism cellular process (GO:0044763);; Biological Process: single-organism transport (GO:0044765);;	K13354|1e-122|bfo:BRAFLDRAFT_125172|hypothetical protein	Mitochondrial substrate carrier family protein Q GN=mcfQ OS=Dictyostelium discoideum (Slime mold) PE=2 SV=1	Peroxisomal membrane protein PMP34 [Crassostrea gigas]
all-13832	--	--	--	Disks large-like protein 5 [Crassostrea gigas]
all-13834	Cellular Component: histone acetyltransferase complex (GO:0000123);; Molecular Function: RNA binding (GO:0003723);; Molecular Function: catalytic activity (GO:0003824);; Molecular Function: protein binding (GO:0005515);; Biological Process: chromatin silencing (GO:0006342);; Biological Process: translation (GO:0006412);; Biological Process: transport (GO:0006810);; Biological Process: cellular co…	K11887|1e-120|bfo:BRAFLDRAFT_104267|hypothetical protein	Probable proteasomal ATPase-associated factor 1 GN=paaf1 OS=Dictyostelium discoideum (Slime mold) PE=3 SV=1	PREDICTED: proteasomal ATPase-associated factor 1-like [Aplysia californica]
all-13837	Molecular Function: protein kinase activity (GO:0004672);; Molecular Function: protein binding (GO:0005515);;	K07198|1e-105|nvi:100120450|NV13517	5&apos;-AMP-activated protein kinase catalytic subunit alpha-2 GN=aak-2 OS=Caenorhabditis elegans PE=1 SV=2	protein kinase AMP-activated alpha-catalytic subunit-like protein [Crassostrea gigas]
all-13848	--	--	--	hypothetical protein BRAFLDRAFT_284225 [Branchiostoma floridae]
all-13854	--	K06468|5e-19|ssc:100037942|FCER2, CD23A	Perlucin OS=Haliotis laevigata (Abalone) PE=1 SV=3	perlucin 5 [Haliotis diversicolor]
all-13857	Molecular Function: mannosyl-oligosaccharide 1,2-alpha-mannosidase activity (GO:0004571);; Molecular Function: calcium ion binding (GO:0005509);; Cellular Component: membrane (GO:0016020);;	K10085|0.0|aag:AaeL_AAEL005639|hypothetical protein	Mannosyl-oligosaccharide alpha-1,2-mannosidase isoform A GN=alpha-Man-I OS=Drosophila melanogaster (Fruit fly) PE=1 SV=2	ER degradation-enhancing alpha-mannosidase-like 2 [Crassostrea gigas]
all-13860	--	--	--	PREDICTED: LOW QUALITY PROTEIN: UPF0234 protein CKO_02735-like [Ceratitis capitata]
all-13871	--	--	--	UPF0462 protein C4orf33-like protein [Crassostrea gigas]
all-13872	Biological Process: positive regulation of antimicrobial peptide biosynthetic process (GO:0002807);; Molecular Function: protein binding (GO:0005515);; Cellular Component: endosome (GO:0005768);; Biological Process: nervous system development (GO:0007399);; Biological Process: dorsal/ventral axis specification (GO:0009950);; Biological Process: antifungal humoral response (GO:0019732);; Biologica…	--	Protein toll (Precursor) GN=Tl OS=Drosophila melanogaster (Fruit fly) PE=1 SV=1	Toll-like receptor 2 type-2 [Crassostrea gigas]
all-13874	Biological Process: multicellular organismal development (GO:0007275);; Biological Process: sex determination (GO:0007530);; Biological Process: response to temperature stimulus (GO:0009266);; Biological Process: single-organism behavior (GO:0044708);; Biological Process: single-organism cellular process (GO:0044763);;	--	Ankyrin repeat, PH and SEC7 domain containing protein secG GN=secG OS=Dictyostelium discoideum (Slime mold) PE=2 SV=1	DnaJ-like protein subfamily C member 13 [Crassostrea gigas]
all-13875	Molecular Function: receptor activity (GO:0004872);; Molecular Function: protein binding (GO:0005515);; Cellular Component: plasma membrane (GO:0005886);; Biological Process: endocytosis (GO:0006897);; Biological Process: multicellular organismal development (GO:0007275);; Biological Process: spermatogenesis (GO:0007283);; Biological Process: anatomical structure morphogenesis (GO:0009653);; Cell…	--	Low-density lipoprotein receptor-related protein (Precursor) GN=lrp-1 OS=Caenorhabditis elegans PE=1 SV=1	Deleted in malignant brain tumors 1 protein [Crassostrea gigas]
all-13883	--	--	Location of vulva defective 1 (Precursor) GN=lov-1 OS=Caenorhabditis elegans PE=1 SV=4	hypothetical protein DAPPUDRAFT_262008 [Daphnia pulex]
all-13885	--	K01783|2e-27|gga:770045|RPE	Uncharacterized protein F13E9.13, mitochondrial (Precursor) GN=F13E9.13 OS=Caenorhabditis elegans PE=3 SV=1	PREDICTED: putative permease IIC component-like [Ceratitis capitata]
all-13894	--	--	--	hypothetical protein CAPTEDRAFT_109932 [Capitella teleta]
all-13895	Molecular Function: protein binding (GO:0005515);; Cellular Component: inaD signaling complex (GO:0016027);; Biological Process: peptidyl-proline modification (GO:0018208);; Biological Process: detection of light stimulus involved in visual perception (GO:0050908);; Biological Process: regulation of calcium ion transport (GO:0051924);;	--	Macrophage infectivity potentiator (Precursor) GN=MIP OS=Trypanosoma cruzi PE=1 SV=1	PREDICTED: FKBP-type 22 kDa peptidyl-prolyl cis-trans isomerase-like [Ceratitis capitata]
all-13908	--	--	Uncharacterized protein R10E11.6 GN=R10E11.6 OS=Caenorhabditis elegans PE=4 SV=2	AP1 subunit gamma-binding protein 1 [Crassostrea gigas]
all-13909	Cellular Component: ESCRT I complex (GO:0000813);; Biological Process: morphogenesis of an epithelium (GO:0002009);; Biological Process: nematode larval development (GO:0002119);; Molecular Function: protein binding (GO:0005515);; Cellular Component: cytosol (GO:0005829);; Biological Process: receptor-mediated endocytosis (GO:0006898);; Biological Process: determination of adult lifespan (GO:0008…	K12185|1e-41|isc:IscW_ISCW002857|vacuolar protein-sorting protein, putative	--	PREDICTED: vacuolar protein sorting-associated protein 37B-like isoform X1 [Aplysia californica]
all-13914	--	--	23 kDa integral membrane protein OS=Schistosoma japonicum (Blood fluke) PE=2 SV=1	Tetraspanin-3 [Crassostrea gigas]
all-13922	--	--	--	hypothetical protein CGI_10009251 [Crassostrea gigas]
all-13931	--	--	ADIPOR-like receptor CG5315 GN=CG5315 OS=Drosophila melanogaster (Fruit fly) PE=2 SV=2	Membrane progestin receptor beta [Crassostrea gigas]
all-13934	Biological Process: meiotic spindle organization (GO:0000212);; Biological Process: morphogenesis of an epithelium (GO:0002009);; Biological Process: nematode larval development (GO:0002119);; Molecular Function: GTPase activity (GO:0003924);; Molecular Function: structural constituent of cytoskeleton (GO:0005200);; Molecular Function: GTP binding (GO:0005525);; Cellular Component: cytoplasm (GO:…	--	Tubulin beta chain (Fragment) OS=Lytechinus pictus (Painted sea urchin) PE=2 SV=1	tubulin beta-2C chain [Culex quinquefasciatus]
all-13939	Biological Process: response to oxidative stress (GO:0006979);; Biological Process: response to metal ion (GO:0010038);; Molecular Function: transferase activity (GO:0016740);; Biological Process: response to starvation (GO:0042594);;	--	--	Carnitine O-palmitoyltransferase 1, liver isoform [Crassostrea gigas]
all-13940	--	K14386|4e-51|spu:582008|hypothetical LOC582008	Putative sodium-dependent multivitamin transporter GN=CG32669 OS=Drosophila melanogaster (Fruit fly) PE=2 SV=1	Sodium-dependent multivitamin transporter [Crassostrea gigas]
all-13943	--	--	--	hypothetical protein CGI_10013876 [Crassostrea gigas]
all-13948	--	K14611|3e-29|api:100166184|similar to solute carrier family 23 member 2	--	Solute carrier family 23 member 2 [Crassostrea gigas]
all-13950	--	--	--	hypothetical protein CGI_10023735 [Crassostrea gigas]
all-13952	Cellular Component: mitochondrion (GO:0005739);; Cellular Component: mitochondrial matrix (GO:0005759);; Molecular Function: 3-oxoacid CoA-transferase activity (GO:0008260);; Biological Process: ketone body catabolic process (GO:0046952);;	K01027|3e-29|gga:427190|OXCT1	Probable succinyl-CoA:3-ketoacid coenzyme A transferase, mitochondrial (Precursor) GN=oxct1 OS=Dictyostelium discoideum (Slime mold) PE=3 SV=1	PREDICTED: succinyl-CoA:3-ketoacid coenzyme A transferase 1, mitochondrial-like [Aplysia californica]
all-13956	--	--	--	Complement C1q tumor necrosis factor-related protein 3 [Crassostrea gigas]
all-13958	Molecular Function: oxidoreductase activity, acting on the CH-OH group of donors, NAD or NADP as acceptor (GO:0016616);; Biological Process: cellular metabolic process (GO:0044237);; Biological Process: primary metabolic process (GO:0044238);; Biological Process: small molecule metabolic process (GO:0044281);; Molecular Function: coenzyme binding (GO:0050662);; Biological Process: oxidation-reduc…	K00020|3e-64|bfo:BRAFLDRAFT_270300|hypothetical protein	Probable 3-hydroxyisobutyrate dehydrogenase, mitochondrial (Precursor) GN=hibA OS=Dictyostelium discoideum (Slime mold) PE=3 SV=1	3-hydroxyisobutyrate dehydrogenase, mitochondrial [Crassostrea gigas]
all-13961	--	--	--	hypothetical protein BRAFLDRAFT_90418 [Branchiostoma floridae]
all-13962	Molecular Function: acyl-CoA dehydrogenase activity (GO:0003995);; Molecular Function: acyl-CoA oxidase activity (GO:0003997);; Cellular Component: peroxisome (GO:0005777);; Biological Process: fatty acid beta-oxidation (GO:0006635);; Molecular Function: oxidoreductase activity, acting on the CH-CH group of donors (GO:0016627);; Biological Process: single-organism metabolic process (GO:0044710);;…	K00232|0.0|bfo:BRAFLDRAFT_278832|hypothetical protein	Probable peroxisomal acyl-coenzyme A oxidase 1 GN=CG5009 OS=Drosophila melanogaster (Fruit fly) PE=1 SV=1	palmitoyl-CoA oxidase [Mytilus galloprovincialis]
all-13963	Biological Process: transport (GO:0006810);; Molecular Function: symporter activity (GO:0015293);; Cellular Component: membrane (GO:0016020);;	K03308|8e-09|ame:411181|NT-7	--	Sodium- and chloride-dependent glycine transporter 2 [Crassostrea gigas]
all-13967	Molecular Function: voltage-gated potassium channel activity (GO:0005249);; Biological Process: potassium ion transport (GO:0006813);; Cellular Component: voltage-gated potassium channel complex (GO:0008076);; Biological Process: sleep (GO:0030431);; Biological Process: regulation of ion transmembrane transport (GO:0034765);; Biological Process: protein homooligomerization (GO:0051260);; Biologic…	--	Potassium voltage-gated channel protein Shab GN=Shab OS=Drosophila melanogaster (Fruit fly) PE=1 SV=2	predicted protein [Nematostella vectensis]
all-13974	Biological Process: microtubule bundle formation (GO:0001578);; Molecular Function: motor activity (GO:0003774);; Molecular Function: microtubule motor activity (GO:0003777);; Molecular Function: ATP binding (GO:0005524);; Cellular Component: spindle (GO:0005819);; Cellular Component: kinesin complex (GO:0005871);; Cellular Component: microtubule (GO:0005874);; Cellular Component: microtubule ass…	--	Kinesin-related protein 2 GN=kif2 OS=Dictyostelium discoideum (Slime mold) PE=2 SV=1	Kinesin-4 [Crassostrea gigas]
all-13983	Molecular Function: protein tyrosine phosphatase activity (GO:0004725);; Biological Process: peptidyl-tyrosine dephosphorylation (GO:0035335);;	--	Myotubularin-related protein 3 GN=mtm-3 OS=Caenorhabditis elegans PE=1 SV=2	Myotubularin-related protein 2 [Crassostrea gigas]
all-13986	--	K13163|1e-51|bfo:BRAFLDRAFT_130981|hypothetical protein	Protein male-specific lethal-1 GN=msl-1 OS=Drosophila melanogaster (Fruit fly) PE=1 SV=2	Male-specific lethal 1-like protein [Crassostrea gigas]
all-13988	--	--	Gametogenetin-binding protein 2-like GN=CG2182 OS=Drosophila melanogaster (Fruit fly) PE=2 SV=3	Gametogenetin-binding protein 2 [Crassostrea gigas]
all-13991	Biological Process: developmental process involved in reproduction (GO:0003006);; Molecular Function: nucleic acid binding (GO:0003676);; Molecular Function: aminopeptidase activity (GO:0004177);; Cellular Component: chromosome (GO:0005694);; Cellular Component: cytoplasm (GO:0005737);; Biological Process: RNA processing (GO:0006396);; Biological Process: proteolysis (GO:0006508);; Biological Pro…	K01265|0.0|dre:323452|metap2, wu:fb98h06, zgc:66250	Methionine aminopeptidase 2 GN=metap2 OS=Dictyostelium discoideum (Slime mold) PE=3 SV=3	Methionine aminopeptidase 2 [Crassostrea gigas]
all-13994	Biological Process: purine ribonucleotide metabolic process (GO:0009150);; Biological Process: purine ribonucleoside triphosphate metabolic process (GO:0009205);; Cellular Component: membrane (GO:0016020);; Molecular Function: pyrophosphatase activity (GO:0016462);; Cellular Component: cytoplasmic part (GO:0044444);; Biological Process: single-organism process (GO:0044699);; Biological Process: p…	K01510|1e-109|dre:436652|entpd8, si:ch211-10e8.4, zC10E8.4, zgc:92065	Nucleoside-diphosphatase mig-23 GN=mig-23 OS=Caenorhabditis elegans PE=1 SV=2	PREDICTED: ectonucleoside triphosphate diphosphohydrolase 2-like [Aplysia californica]
all-13995	--	--	--	PREDICTED: interferon-related developmental regulator 2-like [Strongylocentrotus purpuratus]
all-13998	--	K14317|7e-82|xla:379353|MGC52541	Nuclear pore complex protein Nup214 GN=Nup214 OS=Drosophila melanogaster (Fruit fly) PE=1 SV=2	hypothetical protein CGI_10011562 [Crassostrea gigas]
all-14001	--	--	--	PREDICTED: uncharacterized lipoprotein YgeR-like [Ceratitis capitata]
all-14005	Molecular Function: transferase activity (GO:0016740);;	--	--	PREDICTED: histone-lysine N-methyltransferase setd3-like isoform X2 [Aplysia californica]
all-14016	--	--	Uncharacterized protein DDB_G0271670 (Precursor) GN=DDB_G0271670 OS=Dictyostelium discoideum (Slime mold) PE=4 SV=1	hypothetical protein CGI_10007458 [Crassostrea gigas]
all-14018	Biological Process: transport (GO:0006810);; Cellular Component: membrane (GO:0016020);;	--	Aquaporin OS=Haematobia irritans exigua (Buffalo fly) PE=2 SV=1	Aquaporin-9 [Crassostrea gigas]
all-14020	--	--	--	PREDICTED: low-density lipoprotein receptor-related protein 2-like [Metaseiulus occidentalis]
all-14027	Biological Process: lipid metabolic process (GO:0006629);; Biological Process: single-organism cellular process (GO:0044763);;	--	Protein patched homolog 1 GN=ptc-1 OS=Caenorhabditis elegans PE=1 SV=2	Niemann-Pick C1 protein [Crassostrea gigas]
all-14031	--	--	--	PREDICTED: alpha-glucosidase 2-like [Ceratitis capitata]
all-14032	Cellular Component: mitochondrion (GO:0005739);; Biological Process: cellular amino acid metabolic process (GO:0006520);; Molecular Function: transaminase activity (GO:0008483);;	--	Probable ornithine aminotransferase, mitochondrial (Precursor) GN=C16A3.10 OS=Caenorhabditis elegans PE=2 SV=3	PREDICTED: putrescine aminotransferase-like [Ceratitis capitata]
all-14042	Cellular Component: Golgi apparatus (GO:0005794);; Biological Process: phagocytosis (GO:0006909);; Biological Process: terminal branching, open tracheal system (GO:0007430);; Biological Process: embryo development ending in birth or egg hatching (GO:0009792);; Biological Process: trachea morphogenesis (GO:0060439);;	K08496|2e-94|dre:324569|gosr2, wu:fc33b02, zgc:64068	Probable Golgi SNAP receptor complex member 2 GN=membrin OS=Drosophila melanogaster (Fruit fly) PE=2 SV=1	PREDICTED: golgi SNAP receptor complex member 2-like [Saccoglossus kowalevskii]
all-14044	--	--	--	PREDICTED: protein FAM154B-like [Aplysia californica]
all-14045	--	--	--	PREDICTED: inner membrane transport protein YnfM-like [Ceratitis capitata]
all-14046	--	--	Protein bcn92 GN=bcn92 OS=Drosophila melanogaster (Fruit fly) PE=3 SV=1	PREDICTED: LYR motif-containing protein 4-like [Aplysia californica]
all-14047	Molecular Function: hydrolase activity (GO:0016787);;	--	Uncharacterized protein C05D11.7 GN=C05D11.7 OS=Caenorhabditis elegans PE=2 SV=2	Patatin-like phospholipase domain-containing protein 2 [Crassostrea gigas]
all-14049	Biological Process: canonical Wnt signaling pathway (GO:0060070);; Biological Process: positive regulation of Wnt protein secretion (GO:0061357);;	--	--	hypothetical protein NEMVEDRAFT_v1g225460 [Nematostella vectensis]
all-14061	--	--	--	Actinorhodin polyketide dimerase [Crassostrea gigas]
all-14062	Molecular Function: hydrolase activity (GO:0016787);;	--	--	mesoderm-specific transcript protein [Crassostrea ariakensis]
all-14067	Molecular Function: hydrolase activity (GO:0016787);; Biological Process: primary metabolic process (GO:0044238);; Biological Process: organic substance metabolic process (GO:0071704);;	K01047|0.0|cin:100177702|similar to Cytosolic phospholipase A2 (cPLA2) (Phospholipase A2 group IVA)	--	Cytosolic phospholipase A2 [Crassostrea gigas]
all-14069	--	K06564|5e-54|bfo:BRAFLDRAFT_216256|hypothetical protein	--	Cation-independent mannose-6-phosphate receptor [Crassostrea gigas]
all-1408	--	--	Perlucin OS=Haliotis laevigata (Abalone) PE=1 SV=3	Low affinity immunoglobulin epsilon Fc receptor [Crassostrea gigas]
all-14086	Molecular Function: nucleotide binding (GO:0000166);; Biological Process: morphogenesis of an epithelium (GO:0002009);; Molecular Function: protein binding (GO:0005515);; Biological Process: translation (GO:0006412);; Biological Process: lipid metabolic process (GO:0006629);; Biological Process: determination of adult lifespan (GO:0008340);; Biological Process: RNA interference (GO:0016246);; Mol…	K00789|1e-146|rno:25331|Mat1a, AdoMet, MGC108563, SADE, SAS	Probable S-adenosylmethionine synthase 4 GN=sams-4 OS=Caenorhabditis elegans PE=1 SV=1	PREDICTED: uncharacterized protein LOC101460210 [Ceratitis capitata]
all-14088	Biological Process: metabolic process (GO:0008152);; Molecular Function: sulfuric ester hydrolase activity (GO:0008484);;	--	--	Protein FAM65C [Crassostrea gigas]
all-14089	--	--	--	hypothetical protein DAPPUDRAFT_317026 [Daphnia pulex]
all-14094	Molecular Function: proline-tRNA ligase activity (GO:0004827);; Molecular Function: ATP binding (GO:0005524);; Cellular Component: cytoplasm (GO:0005737);; Biological Process: ATP catabolic process (GO:0006200);; Biological Process: prolyl-tRNA aminoacylation (GO:0006433);; Biological Process: methionine transport (GO:0015821);; Cellular Component: membrane (GO:0016020);; Molecular Function: ATPa…	--	ABC transporter H family member 2 GN=abcH2 OS=Dictyostelium discoideum (Slime mold) PE=3 SV=1	PREDICTED: hypothetical protein LOC100740199 [Bombus impatiens]
all-14099	Molecular Function: opsin binding (GO:0002046);; Cellular Component: cytoplasm (GO:0005737);; Biological Process: endocytosis (GO:0006897);; Biological Process: signal transduction (GO:0007165);; Cellular Component: rhabdomere (GO:0016028);; Biological Process: metarhodopsin inactivation (GO:0016060);; Biological Process: photoreceptor cell maintenance (GO:0045494);;	K04439|0.0|tca:661293|krz	Probable beta-arrestin GN=arr-1 OS=Caenorhabditis elegans PE=3 SV=2	arrestin [Argopecten irradians]
all-14103	--	--	--	hypothetical protein NEMVEDRAFT_v1g143332 [Nematostella vectensis]
all-14111	--	--	Beta-lactamase-like protein 2 homolog GN=CG12375 OS=Drosophila melanogaster (Fruit fly) PE=1 SV=1	conserved hypothetical protein [Ixodes scapularis]
all-14117	--	--	Histone H3.v1 GN=H3v1 OS=Dictyostelium discoideum (Slime mold) PE=3 SV=1	PREDICTED: mucin-5AC-like [Aplysia californica]
all-14122	Molecular Function: protein dimerization activity (GO:0046983);;	K09113|3e-94|bfo:BRAFLDRAFT_84752|hypothetical protein	Protein WBSCR14 homolog GN=mml-1 OS=Caenorhabditis elegans PE=2 SV=2	hypothetical protein CAPTEDRAFT_160101 [Capitella teleta]
all-14123	Biological Process: brain development (GO:0007420);;	--	Putative leucine-rich repeat-containing protein DDB_G0290503 GN=DDB_G0290503 OS=Dictyostelium discoideum (Slime mold) PE=4 SV=1	Transmembrane and coiled-coil domains protein 1 [Crassostrea gigas]
all-14135	Molecular Function: binding (GO:0005488);; Biological Process: cellular process (GO:0009987);; Biological Process: single-organism developmental process (GO:0044767);; Biological Process: system development (GO:0048731);;	--	DNA-directed RNA polymerase II subunit RPB1 GN=ama-1 OS=Caenorhabditis elegans PE=1 SV=3	Lipoma-preferred partner-like protein [Crassostrea gigas]
all-1414	Molecular Function: DNA binding (GO:0003677);; Biological Process: DNA metabolic process (GO:0006259);; Molecular Function: hydrolase activity, acting on acid anhydrides (GO:0016817);;	K10885|0.0|bfo:BRAFLDRAFT_164247|hypothetical protein	X-ray repair cross-complementing protein 5 GN=ku80 OS=Dictyostelium discoideum (Slime mold) PE=3 SV=1	ATP-dependent DNA helicase 2 subunit 2 [Crassostrea gigas]
all-14140	--	--	--	Violaxanthin de-epoxidase [Crassostrea gigas]
all-14147	--	--	--	PREDICTED: uncharacterized protein LOC100891783 [Strongylocentrotus purpuratus]
all-14148	--	--	--	Nodal modulator 3 [Crassostrea gigas]
all-14151	Biological Process: cell morphogenesis (GO:0000902);; Biological Process: morphogenesis of an epithelium (GO:0002009);; Biological Process: nematode larval development (GO:0002119);; Molecular Function: catalytic activity (GO:0003824);; Biological Process: receptor-mediated endocytosis (GO:0006898);; Biological Process: determination of adult lifespan (GO:0008340);; Biological Process: embryo dev…	--	Papilin (Precursor) GN=mig-6 OS=Caenorhabditis elegans PE=1 SV=1	PREDICTED: PERQ amino acid-rich with GYF domain-containing protein 2-like [Aplysia californica]
all-1416	--	--	--	PREDICTED: mannose-1-phosphate guanylyltransferase-like [Ceratitis capitata]
all-14160	--	--	--	Periostin [Crassostrea gigas]
all-14162	--	--	--	GH3 domain-containing protein [Crassostrea gigas]
all-14169	--	--	--	Kelch-like protein 13 [Crassostrea gigas]
all-14172	--	--	--	GA17252 [Drosophila pseudoobscura pseudoobscura]
all-14174	--	--	--	hypothetical protein CGI_10004621 [Crassostrea gigas]
all-14175	Biological Process: antimicrobial humoral response (GO:0019730);; Biological Process: defense response to bacterium (GO:0042742);; Biological Process: single-organism process (GO:0044699);; Biological Process: defense response to fungus (GO:0050832);;	--	Uncharacterized proline-rich protein (Fragment) OS=Owenia fusiformis PE=4 SV=1	PREDICTED: vegetative cell wall protein gp1-like [Bombyx mori]
all-1418	--	--	--	PREDICTED: uncharacterized protein YebT-like [Ceratitis capitata]
all-14181	--	--	Probable exosome complex exonuclease RRP44 GN=dis-3 OS=Caenorhabditis elegans PE=3 SV=2	PREDICTED: exoribonuclease 2-like [Ceratitis capitata]
all-14207	Cellular Component: cytoskeleton (GO:0005856);; Biological Process: nucleobase-containing compound metabolic process (GO:0006139);; Molecular Function: oxidoreductase activity (GO:0016491);; Biological Process: chromatin modification (GO:0016568);; Molecular Function: nucleoside-triphosphatase activity (GO:0017111);; Biological Process: cellular biosynthetic process (GO:0044249);; Biological Proc…	--	Glutamic acid-rich protein (Precursor) GN=GARP OS=Plasmodium falciparum (isolate FC27 / Papua New Guinea) PE=4 SV=1	hypothetical protein [Entamoeba invadens]
all-14216	--	--	--	PREDICTED: uncharacterized protein LOC101863520 [Aplysia californica]
all-14217	--	--	--	hypothetical protein [Schistosoma mansoni]
all-1422	--	--	Bardet-Biedl syndrome 4 protein homolog GN=F58A4.14 OS=Caenorhabditis elegans PE=3 SV=2	PREDICTED: intraflagellar transport protein 88 homolog [Aplysia californica]
all-14224	--	--	--	PREDICTED: probable licABCH operon regulator-like [Ceratitis capitata]
all-14229	Molecular Function: binding (GO:0005488);; Molecular Function: transferase activity (GO:0016740);;	--	Peroxidasin homolog (Precursor) GN=pxn-1 OS=Caenorhabditis elegans PE=1 SV=1	putative hemicentin 1 [Danaus plexippus]
all-14230	--	--	Uncharacterized F-box/LRR-repeat protein C02F5.7 GN=C02F5.7 OS=Caenorhabditis elegans PE=4 SV=3	hypothetical protein CAPTEDRAFT_20554 [Capitella teleta]
all-14234	--	--	Epidermal growth factor receptor substrate 15 homolog GN=eps15 OS=Dictyostelium discoideum (Slime mold) PE=1 SV=1	RalBP1-associated Eps domain-containing protein 1 [Crassostrea gigas]
all-14235	--	--	--	PREDICTED: dimethyl sulfoxide reductase DmsA-like [Ceratitis capitata]
all-14238	Biological Process: multicellular organismal development (GO:0007275);; Biological Process: metabolic process (GO:0008152);; Molecular Function: hydrolase activity (GO:0016787);; Biological Process: macromolecule metabolic process (GO:0043170);; Biological Process: single-organism developmental process (GO:0044767);; Biological Process: anatomical structure development (GO:0048856);;	K01183|1e-154|bfo:BRAFLDRAFT_123125|hypothetical protein	Probable endochitinase GN=cht-1 OS=Caenorhabditis elegans PE=1 SV=1	Chitotriosidase-1 [Crassostrea gigas]
all-1424	Biological Process: lipid metabolic process (GO:0006629);;	--	Aldose reductase A GN=alrA OS=Dictyostelium discoideum (Slime mold) PE=2 SV=1	Aldo-keto reductase family 1 member B10 [Crassostrea gigas]
all-14240	--	--	Diisopropyl-fluorophosphatase OS=Loligo vulgaris (Common European squid) PE=1 SV=1	Regucalcin [Crassostrea gigas]
all-14243	--	--	--	Serine/threonine-protein kinase 32B [Crassostrea gigas]
all-14252	--	--	--	hypothetical protein CGI_10003154 [Crassostrea gigas]
all-1426	--	K04605|9e-47|nve:NEMVE_v1g40374|hypothetical protein	Metabotropic glutamate receptor (Precursor) GN=mGluRA OS=Drosophila melanogaster (Fruit fly) PE=1 SV=2	Metabotropic glutamate receptor 2 [Crassostrea gigas]
all-14260	Molecular Function: binding (GO:0005488);; Cellular Component: cytoplasm (GO:0005737);; Biological Process: biosynthetic process (GO:0009058);; Molecular Function: transferase activity (GO:0016740);; Biological Process: cellular metabolic process (GO:0044237);;	K07511|3e-30|tca:660433|similar to CG6543-PA, isoform A	Probable enoyl-CoA hydratase, mitochondrial (Precursor) GN=echs1 OS=Dictyostelium discoideum (Slime mold) PE=3 SV=1	PREDICTED: bifunctional polymyxin resistance protein ArnA-like [Ceratitis capitata]
all-14264	--	--	--	Migration and invasion-inhibitory protein [Crassostrea gigas]
all-14276	Biological Process: transport (GO:0006810);; Biological Process: cellular process (GO:0009987);;	K14005|2e-14|bfo:BRAFLDRAFT_62485|hypothetical protein	Hepatocyte growth factor-regulated tyrosine kinase substrate GN=Hrs OS=Drosophila melanogaster (Fruit fly) PE=1 SV=1	transport protein Sec31A [Crassostrea gigas]
all-14279	--	K14687|8e-10|oaa:100075421|similar to putative copper uptake protein	--	High affinity copper uptake protein 1 [Caligus clemensi]
all-14281	--	--	Protein SHQ1 homolog GN=Y48A5A.1 OS=Caenorhabditis elegans PE=3 SV=4	hypothetical protein BRAFLDRAFT_91747 [Branchiostoma floridae]
all-14291	Molecular Function: binding (GO:0005488);; Molecular Function: transferase activity, transferring one-carbon groups (GO:0016741);; Molecular Function: hydroxymethyl-, formyl- and related transferase activity (GO:0016742);; Molecular Function: ligase activity (GO:0016874);; Molecular Function: ligase activity, forming carbon-nitrogen bonds (GO:0016879);; Molecular Function: ion binding (GO:0043167…	K11787|1e-131|cfa:487740|GART	Phosphoribosylformylglycinamidine cyclo-ligase GN=purD OS=Dictyostelium discoideum (Slime mold) PE=1 SV=1	Trifunctional purine biosynthetic protein adenosine-3 [Crassostrea gigas]
all-14297	--	--	--	PREDICTED: uncharacterized protein LOC101860469 [Aplysia californica]
all-14300	--	--	--	N-acylglucosamine 2-epimerase [Crassostrea gigas]
all-14312	Biological Process: compound eye morphogenesis (GO:0001745);; Cellular Component: cytoplasm (GO:0005737);; Cellular Component: centrosome (GO:0005813);; Cellular Component: adherens junction (GO:0005912);; Biological Process: cell adhesion (GO:0007155);; Biological Process: adherens junction maintenance (GO:0034334);;	--	Juxtamembrane domain-associated catenin GN=jac-1 OS=Caenorhabditis elegans PE=1 SV=2	Armadillo repeat protein deleted in velo-cardio-facial syndrome-like protein [Crassostrea gigas]
all-14316	--	--	--	Protein F13G3.6 [Caenorhabditis elegans]
all-14321	Molecular Function: nucleic acid binding (GO:0003676);; Molecular Function: histone acetyltransferase activity (GO:0004402);; Cellular Component: Ada2/Gcn5/Ada3 transcription activator complex (GO:0005671);; Cellular Component: microtubule associated complex (GO:0005875);; Biological Process: chromatin remodeling (GO:0006338);; Biological Process: cellular component movement (GO:0006928);; Biolog…	K12857|0.0|spu:578850|similar to Prp8bp-pending protein	U5 small nuclear ribonucleoprotein 40 kDa protein GN=snrnp40 OS=Dictyostelium discoideum (Slime mold) PE=3 SV=1	U5 small nuclear ribonucleoprotein 40 kDa protein [Crassostrea gigas]
all-14331	--	--	--	hypothetical protein CRE_23800 [Caenorhabditis remanei]
all-14339	Molecular Function: alcohol dehydrogenase (NAD) activity (GO:0004022);; Molecular Function: alcohol dehydrogenase activity, zinc-dependent (GO:0004024);; Cellular Component: cytoplasm (GO:0005737);; Biological Process: ethanol oxidation (GO:0006069);; Molecular Function: zinc ion binding (GO:0008270);; Molecular Function: S-(hydroxymethyl)glutathione dehydrogenase activity (GO:0051903);;	K00121|0.0|nvi:100118368|NV16308	Alcohol dehydrogenase class-3 OS=Octopus vulgaris (Common octopus) PE=1 SV=1	Alcohol dehydrogenase class-3 [Crassostrea gigas]
all-14349	--	--	Uncharacterized protein DDB_G0271670 (Precursor) GN=DDB_G0271670 OS=Dictyostelium discoideum (Slime mold) PE=4 SV=1	PREDICTED: uncharacterized protein LOC101454237 [Ceratitis capitata]
all-14350	Biological Process: negative regulation of transcription from RNA polymerase II promoter (GO:0000122);; Molecular Function: RNA polymerase II core promoter proximal region sequence-specific DNA binding transcription factor activity involved in positive regulation of transcription (GO:0001077);; Biological Process: instar larval or pupal development (GO:0002165);; Molecular Function: RNA polymeras…	--	Protein suppressor of hairy wing GN=su(Hw) OS=Drosophila melanogaster (Fruit fly) PE=1 SV=2	PREDICTED: uncharacterized protein LOC101851472, partial [Aplysia californica]
all-14351	Molecular Function: DNA ligase activity (GO:0003909);; Biological Process: DNA ligation (GO:0006266);; Biological Process: DNA repair (GO:0006281);;	K10747|1e-07|nvi:100122984|NV14507	DNA ligase 1 GN=DNA-ligI OS=Drosophila melanogaster (Fruit fly) PE=1 SV=2	DNA ligase [Crassostrea gigas]
all-14370	--	--	Probable gamma-butyrobetaine dioxygenase GN=gbh-1 OS=Caenorhabditis elegans PE=3 SV=1	PREDICTED: gamma-butyrobetaine dioxygenase-like [Aplysia californica]
all-14372	Molecular Function: protein tyrosine phosphatase activity (GO:0004725);; Cellular Component: cytoplasm (GO:0005737);; Cellular Component: adherens junction (GO:0005912);; Biological Process: transmembrane receptor protein tyrosine kinase signaling pathway (GO:0007169);; Biological Process: nervous system development (GO:0007399);; Biological Process: negative regulation of signal transduction (GO…	--	Tyrosine-protein phosphatase Lar (Precursor) GN=Lar OS=Drosophila melanogaster (Fruit fly) PE=1 SV=2	amPTPR2A [Branchiostoma belcheri]
all-14375	Molecular Function: calcium ion binding (GO:0005509);; Biological Process: receptor-mediated endocytosis (GO:0006898);;	--	--	PREDICTED: ralBP1-associated Eps domain-containing protein 1-like isoform X3 [Aplysia californica]
all-14380	--	--	--	PREDICTED: alpha-ketoglutarate-dependent dioxygenase AlkB-like [Ceratitis capitata]
all-14384	--	--	--	hypothetical protein CGI_10025835 [Crassostrea gigas]
all-14391	Biological Process: cellular process (GO:0009987);; Molecular Function: hydrolase activity (GO:0016787);; Cellular Component: intracellular part (GO:0044424);; Biological Process: single-multicellular organism process (GO:0044707);; Biological Process: positive regulation of growth (GO:0045927);;	--	Ubiquitin carboxyl-terminal hydrolase nonstop GN=not OS=Drosophila melanogaster (Fruit fly) PE=1 SV=3	Ubiquitin carboxyl-terminal hydrolase 16 [Crassostrea gigas]
all-14396	Molecular Function: protein binding (GO:0005515);; Cellular Component: extracellular region (GO:0005576);; Cellular Component: integral component of plasma membrane (GO:0005887);; Biological Process: defense response (GO:0006952);; Biological Process: positive regulation of antibacterial peptide biosynthetic process (GO:0006963);; Molecular Function: signaling pattern recognition receptor activit…	K01446|3e-28|dan:Dana_GF12377|GF12377 gene product from transcript GF12377-RA	Peptidoglycan-recognition protein SC1a/b (Precursor) GN=PGRP-SC1b OS=Drosophila melanogaster (Fruit fly) PE=1 SV=1	peptidoglycan recognition protein [Argopecten irradians]
all-14398	Biological Process: mitotic spindle elongation (GO:0000022);; Molecular Function: nucleic acid binding (GO:0003676);; Molecular Function: RNA binding (GO:0003723);; Biological Process: translational initiation (GO:0006413);; Biological Process: mitosis (GO:0007067);; Cellular Component: macromolecular complex (GO:0032991);; Cellular Component: cytoplasmic part (GO:0044444);; Biological Process: r…	K03248|1e-118|bfo:BRAFLDRAFT_283255|hypothetical protein	Eukaryotic translation initiation factor 3 subunit G GN=v1g171563 OS=Nematostella vectensis (Starlet sea anemone) PE=3 SV=1	Eukaryotic translation initiation factor 3 subunit G-A [Crassostrea gigas]
all-14403	--	--	--	hypothetical protein CGI_10000372 [Crassostrea gigas]
all-14406	Biological Process: metabolic process (GO:0008152);;	--	--	Mitochondrial enolase superfamily member 1 [Crassostrea gigas]
all-14410	--	--	--	glycoside hydrolase family 18 protein [Polysphondylium pallidum PN500]
all-14412	--	--	--	hypothetical protein CGI_10016359 [Crassostrea gigas]
all-14414	Molecular Function: DNA binding (GO:0003677);; Molecular Function: helicase activity (GO:0004386);; Molecular Function: ATP binding (GO:0005524);; Cellular Component: chromosome (GO:0005694);; Cellular Component: mitochondrion (GO:0005739);; Biological Process: transcription, DNA-templated (GO:0006351);; Biological Process: protein deacetylation (GO:0006476);; Biological Process: multicellular or…	K11415|1e-146|aml:100469747|NAD-dependent deacetylase sirtuin-5-like	NAD-dependent protein deacylase (Precursor) GN=DAPPUDRAFT_195469 OS=Daphnia pulex (Water flea) PE=3 SV=1	sirtuin-5 [Aplysia californica]
all-14416	--	--	--	Nuclear mitotic apparatus protein 1 [Crassostrea gigas]
all-14421	Molecular Function: catalytic activity (GO:0003824);; Cellular Component: nucleus (GO:0005634);; Biological Process: cellular process (GO:0009987);; Biological Process: gene expression (GO:0010467);; Biological Process: cellular macromolecule biosynthetic process (GO:0034645);; Biological Process: macromolecule metabolic process (GO:0043170);; Biological Process: cellular protein metabolic proces…	--	ATP-dependent RNA helicase ddx23 GN=helB2 OS=Dictyostelium discoideum (Slime mold) PE=2 SV=1	hypothetical protein BRAFLDRAFT_123436 [Branchiostoma floridae]
all-14433	Molecular Function: binding (GO:0005488);; Biological Process: multicellular organismal development (GO:0007275);; Molecular Function: hydrolase activity (GO:0016787);;	--	Blastula protease 10 (Precursor) GN=BP10 OS=Paracentrotus lividus (Common sea urchin) PE=2 SV=1	PREDICTED: protein SpAN-like [Strongylocentrotus purpuratus]
all-14434	--	--	--	Proton-coupled folate transporter [Crassostrea gigas]
all-14435	--	--	--	FERM and PDZ domain-containing protein 4 [Crassostrea gigas]
all-14438	Molecular Function: (1->3)-beta-D-glucan binding (GO:0001872);; Molecular Function: hydrolase activity, hydrolyzing O-glycosyl compounds (GO:0004553);; Biological Process: carbohydrate metabolic process (GO:0005975);;	--	Beta-1,3-glucan-binding protein (Precursor) OS=Penaeus monodon (Giant tiger prawn) PE=2 SV=1	endo-1,3-beta-D-glucanase [Mizuhopecten yessoensis]
all-14446	--	--	Aminomethyltransferase, mitochondrial (Precursor) GN=gcvT OS=Dictyostelium discoideum (Slime mold) PE=3 SV=1	PREDICTED: pyruvate dehydrogenase phosphatase regulatory subunit, mitochondrial-like isoform X1 [Aplysia californica]
all-14448	Molecular Function: binding (GO:0005488);; Molecular Function: oxidoreductase activity (GO:0016491);; Molecular Function: oxidoreductase activity, acting on the aldehyde or oxo group of donors, NAD or NADP as acceptor (GO:0016620);; Biological Process: cellular metabolic process (GO:0044237);; Biological Process: small molecule metabolic process (GO:0044281);; Biological Process: organonitrogen c…	K00128|1e-107|bfo:BRAFLDRAFT_290854|hypothetical protein	Aldehyde dehydrogenase, mitochondrial (Precursor) GN=ALDH2 OS=Leishmania tarentolae (Sauroleishmania tarentolae) PE=1 SV=1	PREDICTED: primary amine oxidase-like [Ceratitis capitata]
all-1445	Molecular Function: G-protein coupled receptor binding (GO:0001664);; Biological Process: establishment of imaginal disc-derived wing hair orientation (GO:0001737);; Molecular Function: GTPase activity (GO:0003924);; Molecular Function: signal transducer activity (GO:0004871);; Molecular Function: GTP binding (GO:0005525);; Biological Process: GTP catabolic process (GO:0006184);; Biological Proce…	K04635|0.0|mdo:100009763|GNA11	Guanine nucleotide-binding protein G(q) subunit alpha GN=SCGQA OS=Mizuhopecten yessoensis (Japanese scallop) PE=2 SV=1	RecName: Full=Guanine nucleotide-binding protein G(q) subunit alpha; AltName: Full=Guanine nucleotide-binding protein alpha-q
all-14454	Molecular Function: translation initiation factor activity (GO:0003743);; Molecular Function: GTPase activity (GO:0003924);; Molecular Function: sulfate adenylyltransferase (ATP) activity (GO:0004781);; Molecular Function: GTP binding (GO:0005525);; Biological Process: GTP catabolic process (GO:0006184);; Biological Process: translational initiation (GO:0006413);;	K03243|0.0|xtr:100492012|eukaryotic translation initiation factor 5B-like	Eukaryotic translation initiation factor 5B GN=eif5b OS=Dictyostelium discoideum (Slime mold) PE=3 SV=1	Eukaryotic translation initiation factor 5B [Crassostrea gigas]
all-14458	--	--	--	DCN1-like protein 3 [Crassostrea gigas]
all-14459	--	--	--	hypothetical protein CGI_10019787 [Crassostrea gigas]
all-14460	Molecular Function: malic enzyme activity (GO:0004470);; Molecular Function: binding (GO:0005488);; Molecular Function: oxidoreductase activity, acting on the CH-OH group of donors, NAD or NADP as acceptor (GO:0016616);; Biological Process: isopentenyl diphosphate biosynthetic process, methylerythritol 4-phosphate pathway (GO:0019288);; Biological Process: oxidation-reduction process (GO:0055114)…	--	Inosine-uridine preferring nucleoside hydrolase GN=IUNH OS=Crithidia fasciculata PE=1 SV=3	PREDICTED: 4-hydroxy-3-methylbut-2-enyl diphosphate reductase-like [Ceratitis capitata]
all-14463	--	--	WW domain-containing oxidoreductase GN=Wwox OS=Drosophila melanogaster (Fruit fly) PE=2 SV=1	WW domain-containing oxidoreductase [Crassostrea gigas]
all-14465	--	--	--	PREDICTED: uncharacterized protein LOC578203, partial [Strongylocentrotus purpuratus]
all-14469	Molecular Function: ATP binding (GO:0005524);; Biological Process: ATP catabolic process (GO:0006200);; Molecular Function: polyamine-transporting ATPase activity (GO:0015417);; Biological Process: polyamine transport (GO:0015846);; Cellular Component: membrane (GO:0016020);; Cellular Component: ATP-binding cassette (ABC) transporter complex (GO:0043190);; Biological Process: single-organism cell…	--	ABC transporter G family member 20 GN=abcG20 OS=Dictyostelium discoideum (Slime mold) PE=3 SV=1	PREDICTED: uncharacterized protein LOC101460853 [Ceratitis capitata]
all-14472	Molecular Function: actin binding (GO:0003779);; Cellular Component: focal adhesion (GO:0005925);; Biological Process: pole cell formation (GO:0007279);; Biological Process: sperm individualization (GO:0007291);; Biological Process: positive regulation of pole plasm oskar mRNA localization (GO:0045856);; Cellular Component: sperm individualization complex (GO:0070864);;	--	LIM and SH3 domain protein Lasp GN=Lasp OS=Drosophila melanogaster (Fruit fly) PE=1 SV=2	Intersectin-1 [Crassostrea gigas]
all-14473	--	--	--	PREDICTED: iron(3+)-hydroxamate-binding protein FhuD-like [Ceratitis capitata]
all-14478	Biological Process: multicellular organismal development (GO:0007275);;	--	Uncharacterized protein ZK688.3 GN=ZK688.3 OS=Caenorhabditis elegans PE=3 SV=1	PREDICTED: 4-hydroxyphenylacetate degradation bifunctional isomerase/decarboxylase-like [Ceratitis capitata]
all-14484	Molecular Function: ATP binding (GO:0005524);; Cellular Component: nucleus (GO:0005634);; Cellular Component: mitochondrion (GO:0005739);; Cellular Component: endoplasmic reticulum lumen (GO:0005788);; Cellular Component: lipid particle (GO:0005811);; Cellular Component: microtubule associated complex (GO:0005875);; Biological Process: ATP catabolic process (GO:0006200);; Biological Process: prot…	K09490|1e-103|dre:378848|hspa5, cb865, fb60h09, fi36d04, wu:fb60h09, wu:fi36d04, zgc:55994, zgc:77606	78 kDa glucose-regulated protein (Precursor) OS=Aplysia californica (California sea hare) PE=1 SV=1	78kDa glucose regulated protein [Crassostrea gigas]
all-14486	--	--	--	PREDICTED: ornithine decarboxylase, constitutive-like [Ceratitis capitata]
all-14488	Molecular Function: transporter activity (GO:0005215);; Biological Process: transport (GO:0006810);; Cellular Component: membrane (GO:0016020);;	--	--	multidrug resistance protein MdtB [Clonorchis sinensis]
all-14493	Molecular Function: structural constituent of ribosome (GO:0003735);; Cellular Component: ribosome (GO:0005840);; Biological Process: translation (GO:0006412);;	--	Probable 39S ribosomal protein L33, mitochondrial GN=mrpl33 OS=Dictyostelium discoideum (Slime mold) PE=3 SV=1	hypothetical protein DICPUDRAFT_150055 [Dictyostelium purpureum]
all-14494	Cellular Component: cytoskeleton (GO:0005856);; Biological Process: signal transduction (GO:0007165);; Molecular Function: phosphatidylinositol binding (GO:0035091);;	--	PX domain-containing protein F17H10.3 GN=F17H10.3 OS=Caenorhabditis elegans PE=2 SV=2	Sorting nexin-17 [Crassostrea gigas]
all-14495	Molecular Function: nucleic acid binding (GO:0003676);; Cellular Component: cytoplasm (GO:0005737);; Biological Process: transcription, DNA-templated (GO:0006351);; Biological Process: organelle organization (GO:0006996);; Biological Process: germ cell development (GO:0007281);; Biological Process: imaginal disc development (GO:0007444);; Biological Process: asymmetric cell division (GO:0008356);…	K09228|5e-15|mmu:70227|Zfp619, 3000002G13Rik, MGC91101	Zinc finger protein 423 homolog GN=Oaz OS=Drosophila melanogaster (Fruit fly) PE=2 SV=2	hypothetical protein CAPTEDRAFT_225157 [Capitella teleta]
all-14496	--	--	--	predicted protein [Nematostella vectensis]
all-145	Molecular Function: protein tyrosine kinase activity (GO:0004713);; Molecular Function: signal transducer activity (GO:0004871);; Molecular Function: protein binding (GO:0005515);; Molecular Function: ATP binding (GO:0005524);; Cellular Component: cytoskeleton (GO:0005856);; Cellular Component: plasma membrane (GO:0005886);; Cellular Component: adherens junction (GO:0005912);; Cellular Component:…	K05725|0.0|phu:Phum_PHUM551930|protein tyrosine kinase 2 beta, putative (EC:2.7.10.2)	Tyrosine-protein kinase SRK3 (Fragment) GN=SRK3 OS=Spongilla lacustris (Freshwater sponge) PE=2 SV=1	Focal adhesion kinase 1 [Crassostrea gigas]
all-14503	--	--	Protein rtoA (Precursor) GN=rtoA OS=Dictyostelium discoideum (Slime mold) PE=2 SV=2	mucin related 89F, isoform C [Drosophila melanogaster]
all-14511	--	--	--	PREDICTED: uncharacterized transporter YaaJ-like [Ceratitis capitata]
all-14517	Biological Process: metabolic process (GO:0008152);; Molecular Function: transferase activity (GO:0016740);;	--	Uracil phosphoribosyltransferase GN=uprt OS=Toxoplasma gondii PE=1 SV=1	PREDICTED: uracil phosphoribosyltransferase-like [Ceratitis capitata]
all-14518	--	--	--	Chordin-like protein 2 [Crassostrea gigas]
all-1452	Molecular Function: ATP binding (GO:0005524);; Cellular Component: endoplasmic reticulum lumen (GO:0005788);; Biological Process: ATP catabolic process (GO:0006200);; Biological Process: response to stress (GO:0006950);; Molecular Function: 2-alkenal reductase [NAD(P)] activity (GO:0032440);; Biological Process: oxidation-reduction process (GO:0055114);;	K09490|1e-150|bfo:BRAFLDRAFT_113824|hypothetical protein	78 kDa glucose-regulated protein (Precursor) OS=Aplysia californica (California sea hare) PE=1 SV=1	78kDa glucose regulated protein [Crassostrea gigas]
all-14533	Biological Process: regulation of cellular process (GO:0050794);;	--	Uncharacterized protein DDB_G0284459 GN=DDB_G0284459 OS=Dictyostelium discoideum (Slime mold) PE=4 SV=1	Ran GTPase-activating protein 1 [Crassostrea gigas]
all-1454	Biological Process: negative regulation of transcription from RNA polymerase II promoter (GO:0000122);; Cellular Component: nuclear exosome (RNase complex) (GO:0000176);; Biological Process: gastrulation with mouth forming first (GO:0001703);; Molecular Function: nucleic acid binding (GO:0003676);; Cellular Component: polytene chromosome puff (GO:0005703);; Cellular Component: polytene chromosome…	--	RNA polymerase II-associated factor 1 homolog GN=C55A6.9 OS=Caenorhabditis elegans PE=3 SV=2	RNA polymerase II-associated factor 1-like protein [Crassostrea gigas]
all-14542	Molecular Function: sequence-specific DNA binding RNA polymerase II transcription factor activity (GO:0000981);; Molecular Function: RNA polymerase II transcription factor binding (GO:0001085);; Biological Process: embryonic development via the syncytial blastoderm (GO:0001700);; Biological Process: formation of primary germ layer (GO:0001704);; Biological Process: cell fate determination (GO:000…	--	Fatty acid amide hydrolase 1 (Precursor) GN=faah-1 OS=Caenorhabditis elegans PE=2 SV=1	Fatty-acid amide hydrolase 1 [Crassostrea gigas]
all-14545	Molecular Function: hydrolase activity, hydrolyzing O-glycosyl compounds (GO:0004553);; Biological Process: metabolic process (GO:0008152);;	--	Endoglucanase (Precursor) GN=celA OS=Dictyostelium discoideum (Slime mold) PE=2 SV=1	Endoglucanase E-4 [Crassostrea gigas]
all-14547	Molecular Function: oxidoreductase activity (GO:0016491);; Molecular Function: oxidoreductase activity, acting on the CH-NH2 group of donors, oxygen as acceptor (GO:0016641);;	K00272|6e-58|mdo:100029260|similar to D-aspartate oxidase	D-amino-acid oxidase 2 (Precursor) GN=Y69A2AR.5 OS=Caenorhabditis elegans PE=1 SV=2	D-aspartate oxidase [Crassostrea gigas]
all-14549	--	--	Transmembrane protein 144 homolog GN=R144.6 OS=Caenorhabditis elegans PE=3 SV=3	PREDICTED: transmembrane protein 144-like isoform X1 [Aplysia californica]
all-14550	--	--	--	PREDICTED: LOW QUALITY PROTEIN: UPF0234 protein CKO_02735-like [Ceratitis capitata]
all-14551	--	K10955|6e-09|hsa:4583|MUC2, MLP, MUC-2, SMUC	Calphotin GN=Cpn OS=Drosophila melanogaster (Fruit fly) PE=2 SV=2	splicing factor 1 K-like RNA-binding domain protein [Platynereis dumerilii]
all-14552	Molecular Function: organic cyclic compound binding (GO:0097159);; Molecular Function: heterocyclic compound binding (GO:1901363);;	--	Aspartate and glycine-rich protein (Fragment) OS=Haliotis asinina (Donkey&apos;s ear abalone) PE=1 SV=1	hypothetical protein TTHERM_00497590 [Tetrahymena thermophila]
all-14557	--	--	--	WD repeat-containing protein 93 [Crassostrea gigas]
all-14558	Cellular Component: ubiquitin ligase complex (GO:0000151);; Biological Process: nematode larval development (GO:0002119);; Molecular Function: ubiquitin-protein ligase activity (GO:0004842);; Cellular Component: microtubule associated complex (GO:0005875);; Biological Process: DNA repair (GO:0006281);; Biological Process: apoptotic process (GO:0006915);; Biological Process: mitosis (GO:0007067);;…	--	Ubiquitin-conjugating enzyme E2-17 kDa GN=eff OS=Drosophila melanogaster (Fruit fly) PE=2 SV=1	Chain A, Crystal Structure Of A Putative Ubiquitin-Conjugating Enzyme E2 From Toxoplasma Gondii
all-1456	--	K01482|6e-61|tca:656887|similar to CG1764-PA	--	N(G),N(G)-dimethylarginine dimethylaminohydrolase 1 [Crassostrea gigas]
all-14561	--	K00854|1e-117|gga:420432|XYLB	Uncharacterized sugar kinase R08D7.7 GN=R08D7.7 OS=Caenorhabditis elegans PE=3 SV=4	Xylulose kinase [Crassostrea gigas]
all-14564	Biological Process: microtubule cytoskeleton organization (GO:0000226);; Molecular Function: metalloendopeptidase activity (GO:0004222);; Cellular Component: cytoplasm (GO:0005737);; Biological Process: chromatin remodeling (GO:0006338);; Biological Process: mitotic spindle organization (GO:0007052);; Biological Process: mitosis (GO:0007067);; Biological Process: mitotic chromosome condensation (…	K13539|1e-44|dwi:Dwil_GK12897|GK12897 gene product from transcript GK12897-RA	Leishmanolysin-like peptidase GN=Invadolysin OS=Drosophila melanogaster (Fruit fly) PE=2 SV=2	Leishmanolysin-like peptidase [Crassostrea gigas]
all-14565	--	--	--	hypothetical protein CGI_10006803 [Crassostrea gigas]
all-14566	--	--	Hemagglutinin/amebocyte aggregation factor (Precursor) OS=Limulus polyphemus (Atlantic horseshoe crab) PE=1 SV=1	Hemagglutinin/amebocyte aggregation factor [Crassostrea gigas]
all-14567	Molecular Function: hydrolase activity (GO:0016787);; Biological Process: primary metabolic process (GO:0044238);; Biological Process: cellular biosynthetic process (GO:0044249);; Biological Process: small molecule metabolic process (GO:0044281);; Biological Process: organonitrogen compound biosynthetic process (GO:1901566);;	--	Protein TsetseEP (Precursor) OS=Glossina palpalis palpalis (Riverine tsetse fly) PE=4 SV=1	PREDICTED: hypothetical protein LOC100123288 [Nasonia vitripennis]
all-14571	--	--	--	hypothetical protein CGI_10020058 [Crassostrea gigas]
all-14579	--	--	--	hypothetical protein CGI_10018373 [Crassostrea gigas]
all-14583	--	--	Diisopropyl-fluorophosphatase OS=Loligo vulgaris (Common European squid) PE=1 SV=1	Regucalcin [Crassostrea gigas]
all-14584	--	--	--	hypothetical protein CAPTEDRAFT_224544 [Capitella teleta]
all-14585	--	--	--	Putative beta-D-xylosidase 2 [Crassostrea gigas]
all-14586	--	--	Chromo domain-containing protein cec-1 GN=cec-1 OS=Caenorhabditis elegans PE=2 SV=1	Oral-facial-digital syndrome 1 protein [Crassostrea gigas]
all-14587	--	--	--	NADH dehydrogenase [ubiquinone] flavoprotein 3, mitochondrial [Crassostrea gigas]
all-1459	--	--	--	PREDICTED: membrane-bound lytic murein transglycosylase C-like [Ceratitis capitata]
all-14591	--	K14320|1e-21|pon:100444879|aladin-like	--	PREDICTED: achalasia, adrenocortical insufficiency, alacrimia (Allgrove, triple-A)-like [Saccoglossus kowalevskii]
all-14593	--	--	--	MOG interacting and ectopic P-granules protein 1 [Crassostrea gigas]
all-14597	Cellular Component: membrane (GO:0016020);;	--	Probable serine incorporator GN=serinc OS=Nematostella vectensis (Starlet sea anemone) PE=3 SV=1	Serine incorporator 1, partial [Crassostrea gigas]
all-14598	--	--	--	Glycoprotein 3-alpha-L-fucosyltransferase A [Crassostrea gigas]
all-14600	Biological Process: reproduction (GO:0000003);; Biological Process: microtubule cytoskeleton organization (GO:0000226);; Biological Process: mitotic cell cycle (GO:0000278);; Cellular Component: cytoplasm (GO:0005737);; Biological Process: cellular component movement (GO:0006928);; Cellular Component: microtubule cytoskeleton (GO:0015630);; Biological Process: chromatin modification (GO:0016568);…	K10341|1e-109|mcc:706172|WSB1	WD repeat-containing protein wdr-5.1 GN=wdr-5.1 OS=Caenorhabditis elegans PE=1 SV=1	hypothetical protein CAPTEDRAFT_179895 [Capitella teleta]
all-14601	Molecular Function: GTP binding (GO:0005525);;	K06942|9e-41|bfo:BRAFLDRAFT_85626|hypothetical protein	GTP-binding protein 10 homolog GN=GA10450 OS=Drosophila pseudoobscura pseudoobscura (Fruit fly) PE=3 SV=1	hypothetical protein CAPTEDRAFT_219007 [Capitella teleta]
all-14607	--	--	--	PREDICTED: uncharacterized protein LOC101857383 isoform X2 [Aplysia californica]
all-14608	--	--	--	PREDICTED: uncharacterized protein YhbV-like [Ceratitis capitata]
all-14609	--	--	--	hypothetical protein CGI_10002331 [Crassostrea gigas]
all-1461	--	--	--	PREDICTED: siroheme synthase-like [Ceratitis capitata]
all-14614	--	--	Molybdopterin molybdenumtransferase GN=gphn OS=Dictyostelium discoideum (Slime mold) PE=3 SV=1	Gephyrin [Crassostrea gigas]
all-14616	--	--	--	hypothetical protein BRAFLDRAFT_125861 [Branchiostoma floridae]
all-14622	Cellular Component: extracellular region (GO:0005576);; Biological Process: regulation of transcription from RNA polymerase II promoter (GO:0006357);; Biological Process: synaptic transmission (GO:0007268);; Biological Process: muscle organ development (GO:0007517);; Molecular Function: growth factor activity (GO:0008083);; Biological Process: post-embryonic development (GO:0009791);; Biological …	K05497|9e-36|bfo:BRAFLDRAFT_290840|myostatin	Univin (Precursor) OS=Strongylocentrotus purpuratus (Purple sea urchin) PE=2 SV=2	myostatin-like [Argopecten irradians]
all-14628	--	--	--	FERM domain-containing protein 4A [Crassostrea gigas]
all-14632	--	K06678|8e-82|bfo:BRAFLDRAFT_120047|hypothetical protein	--	Condensin complex subunit 3 [Crassostrea gigas]
all-14633	--	K08590|3e-15|nve:NEMVE_v1g149985|hypothetical protein	--	PREDICTED: UPF0012 hydrolase YafV-like [Ceratitis capitata]
all-14635	--	--	--	MICAL-like protein 2 [Crassostrea gigas]
all-14638	Molecular Function: superoxide dismutase activity (GO:0004784);; Molecular Function: binding (GO:0005488);; Biological Process: superoxide metabolic process (GO:0006801);; Biological Process: border follicle cell migration (GO:0007298);; Biological Process: ovarian nurse cell to oocyte transport (GO:0007300);; Cellular Component: synaptic vesicle (GO:0008021);; Molecular Function: enzyme regulato…	--	Histidine-rich glycoprotein (Precursor) OS=Plasmodium lophurae PE=4 SV=1	extracellular Cu/Zn superoxide dismutase [Argopecten irradians]
all-14645	--	K11492|1e-14|spu:583107|hypothetical LOC583107	--	PREDICTED: condensin-2 complex subunit G2-like [Strongylocentrotus purpuratus]
all-14658	Biological Process: actin filament organization (GO:0007015);; Biological Process: signal transduction (GO:0007165);; Biological Process: female germline ring canal formation (GO:0007301);; Biological Process: learning or memory (GO:0007611);; Cellular Component: female germline ring canal (GO:0035324);; Biological Process: response to chemical (GO:0042221);; Biological Process: cell development …	--	Segment polarity protein dishevelled GN=dsh OS=Drosophila melanogaster (Fruit fly) PE=1 SV=2	Dixin [Crassostrea gigas]
all-14662	--	--	Nucleoporin GLE1 GN=GLE1 OS=Drosophila melanogaster (Fruit fly) PE=2 SV=1	Nucleoporin GLE1 [Crassostrea gigas]
all-14675	--	K06766|1e-34|phu:Phum_PHUM206390|Neogenin precursor, putative	--	PREDICTED: neogenin-like, partial [Aplysia californica]
all-14678	Biological Process: multicellular organismal development (GO:0007275);; Biological Process: sex determination (GO:0007530);; Biological Process: response to temperature stimulus (GO:0009266);; Biological Process: single-organism behavior (GO:0044708);;	--	Ankyrin repeat, PH and SEC7 domain containing protein secG GN=secG OS=Dictyostelium discoideum (Slime mold) PE=2 SV=1	hypothetical protein CGI_10024225, partial [Crassostrea gigas]
all-14679	Molecular Function: binding (GO:0005488);;	--	--	PREDICTED: hypothetical protein LOC100636052 [Amphimedon queenslandica]
all-14682	Cellular Component: Golgi membrane (GO:0000139);; Molecular Function: GTPase activity (GO:0003924);; Molecular Function: sphingomyelin phosphodiesterase activity (GO:0004767);; Molecular Function: GTP binding (GO:0005525);; Cellular Component: endoplasmic reticulum membrane (GO:0005789);; Biological Process: small GTPase mediated signal transduction (GO:0007264);; Biological Process: protein tran…	K07877|1e-142|isc:IscW_ISCW018962|RAS-related protein, putative (EC:3.1.4.12)	Ras-related protein Rab-2 GN=RAB2 OS=Lymnaea stagnalis (Great pond snail) PE=2 SV=1	RAS-related protein, putative [Ixodes scapularis]
all-14688	Molecular Function: protein kinase activity (GO:0004672);; Molecular Function: kinase activity (GO:0016301);;	--	Probable serine/threonine-protein kinase drkD GN=drkD OS=Dictyostelium discoideum (Slime mold) PE=2 SV=1	PREDICTED: uncharacterized protein LOC101861464 [Aplysia californica]
all-14690	--	--	--	NACHT, LRR and PYD domains-containing protein 5 [Crassostrea gigas]
all-14701	Biological Process: cytokinesis (GO:0000910);; Biological Process: inter-male aggressive behavior (GO:0002121);; Biological Process: transport (GO:0006810);; Biological Process: synaptic transmission, cholinergic (GO:0007271);; Biological Process: regulation of pole plasm oskar mRNA localization (GO:0007317);; Biological Process: haltere development (GO:0007482);; Cellular Component: synaptic ves…	--	Syntaxin OS=Aplysia californica (California sea hare) PE=2 SV=1	Syntaxin-1A [Crassostrea gigas]
all-14703	Cellular Component: membrane (GO:0016020);;	K06225|2e-33|dwi:Dwil_GK21732|GK21732 gene product from transcript GK21732-RA	Protein patched GN=ptc OS=Drosophila melanogaster (Fruit fly) PE=2 SV=2	patched-like protein 1 [Crassostrea gigas]
all-14708	Molecular Function: NAD+ ADP-ribosyltransferase activity (GO:0003950);; Molecular Function: binding (GO:0005488);; Cellular Component: polytene chromosome puff (GO:0005703);; Cellular Component: nuclear euchromatin (GO:0005719);; Cellular Component: nucleolus (GO:0005730);; Biological Process: protein ADP-ribosylation (GO:0006471);; Biological Process: positive regulation of antibacterial peptide…	--	Poly(ADP-ribose) polymerase pme-1 GN=pme-1 OS=Caenorhabditis elegans PE=2 SV=1	Poly [ADP-ribose] polymerase 1 [Crassostrea gigas]
all-14711	Molecular Function: monooxygenase activity (GO:0004497);; Cellular Component: endoplasmic reticulum (GO:0005783);; Molecular Function: oxidoreductase activity (GO:0016491);; Molecular Function: oxidoreductase activity, acting on paired donors, with incorporation or reduction of molecular oxygen (GO:0016705);; Cellular Component: organelle membrane (GO:0031090);; Molecular Function: metal ion bind…	--	Cytochrome P450 6a8 GN=Cyp6a8 OS=Drosophila melanogaster (Fruit fly) PE=2 SV=2	hypothetical protein BRAFLDRAFT_121776 [Branchiostoma floridae]
all-14725	--	--	--	cAMP-dependent protein kinase regulatory subunit [Crassostrea gigas]
all-1473	Biological Process: reproduction (GO:0000003);; Cellular Component: histone acetyltransferase complex (GO:0000123);; Cellular Component: ubiquitin ligase complex (GO:0000151);; Biological Process: mitotic cell cycle (GO:0000278);; Molecular Function: ubiquitin-protein ligase activity (GO:0004842);; Biological Process: cellular component movement (GO:0006928);; Biological Process: microtubule-base…	K10599|0.0|phu:Phum_PHUM000240|pre-mRNA-splicing factor, putative	Pre-mRNA-processing factor 19 homolog GN=prp-19 OS=Caenorhabditis elegans PE=3 SV=2	hypothetical protein CGI_10023309 [Crassostrea gigas]
all-14731	Cellular Component: cytoplasm (GO:0005737);; Biological Process: pattern specification process (GO:0007389);; Biological Process: motor neuron axon guidance (GO:0008045);; Biological Process: metabolic process (GO:0008152);; Molecular Function: sulfuric ester hydrolase activity (GO:0008484);; Biological Process: heparan sulfate proteoglycan biosynthetic process, enzymatic modification (GO:0015015…	K01137|2e-56|xla:379953|gns, MGC53439	Putative extracellular sulfatase Sulf-1 homolog (Precursor) GN=sul-1 OS=Caenorhabditis elegans PE=3 SV=1	PREDICTED: N-acetylglucosamine-6-sulfatase-like isoform X3 [Aplysia californica]
all-14733	--	--	--	Gem-associated protein 5 [Crassostrea gigas]
all-14736	Biological Process: response to stress (GO:0006950);;	--	--	USP-like protein isoform 2 [Crassostrea ariakensis]
all-1474	Molecular Function: catalytic activity (GO:0003824);; Biological Process: metabolic process (GO:0008152);; Biological Process: cellular process (GO:0009987);;	--	--	PREDICTED: LOW QUALITY PROTEIN: altronate oxidoreductase-like [Ceratitis capitata]
all-14741	--	--	--	hypothetical protein CGI_10026492 [Crassostrea gigas]
all-14748	Molecular Function: AMP deaminase activity (GO:0003876);; Biological Process: IMP biosynthetic process (GO:0006188);;	K01490|0.0|aag:AaeL_AAEL015410|AMP deaminase	AMP deaminase GN=amdA OS=Dictyostelium discoideum (Slime mold) PE=1 SV=1	hypothetical protein CAPTEDRAFT_171443 [Capitella teleta]
all-14750	Molecular Function: nucleic acid binding (GO:0003676);; Cellular Component: nucleus (GO:0005634);; Biological Process: regulation of transcription, DNA-templated (GO:0006355);; Biological Process: organelle organization (GO:0006996);; Biological Process: meiosis (GO:0007126);; Biological Process: germ cell development (GO:0007281);; Biological Process: nervous system development (GO:0007399);; Bi…	--	Protein suppressor of hairy wing GN=su(Hw) OS=Drosophila ananassae (Fruit fly) PE=2 SV=1	PREDICTED: zinc finger protein 107-like [Saccoglossus kowalevskii]
all-14751	Molecular Function: monooxygenase activity (GO:0004497);; Molecular Function: protein binding (GO:0005515);; Biological Process: multicellular organismal development (GO:0007275);; Biological Process: regulation of gene expression (GO:0010468);; Biological Process: multicellular organism reproduction (GO:0032504);; Biological Process: cellular nitrogen compound metabolic process (GO:0034641);; Ce…	K07418|1e-105|rno:65210|Cyp2j4, CYP2J2	Cytochrome P450 18a1 GN=Cyp18a1 OS=Drosophila melanogaster (Fruit fly) PE=2 SV=2	Cytochrome P450 2C8 [Crassostrea gigas]
all-14756	Molecular Function: binding (GO:0005488);; Cellular Component: ribosome (GO:0005840);; Biological Process: mitotic spindle organization (GO:0007052);;	K06916|3e-65|isc:IscW_ISCW015572|ATPase, putative	Putative ATPase N2B OS=Haematobia irritans (Horn fly) PE=2 SV=1	PREDICTED: uncharacterized protein YhcM-like [Ceratitis capitata]
all-14761	Cellular Component: transcription factor TFIIE complex (GO:0005673);; Biological Process: positive regulation of transcription from RNA polymerase II promoter (GO:0045944);;	K03136|1e-70|cqu:CpipJ_CPIJ020226|transcription initiation factor IIE subunit alpha	--	PREDICTED: general transcription factor IIE subunit 1-like isoform X1 [Aplysia californica]
all-14762	--	--	--	nephrin, putative [Ixodes scapularis]
all-14769	Biological Process: mechanosensory behavior (GO:0007638);; Cellular Component: integral component of membrane (GO:0016021);; Cellular Component: neuron projection membrane (GO:0032589);;	--	Mechanosensory protein 2 GN=mec-2 OS=Caenorhabditis elegans PE=1 SV=1	Mechanosensory protein 2 [Crassostrea gigas]
all-14778	Cellular Component: intracellular organelle (GO:0043229);; Biological Process: cellular metabolic process (GO:0044237);; Biological Process: primary metabolic process (GO:0044238);; Molecular Function: transferase activity, transferring acyl groups, acyl groups converted into alkyl on transfer (GO:0046912);;	--	Citrate synthase GN=gltA OS=Dictyostelium discoideum (Slime mold) PE=3 SV=1	PREDICTED: citrate synthase-like [Amphimedon queenslandica]
all-14785	Molecular Function: hydrolase activity (GO:0016787);;	K11141|1e-135|xtr:100494326|enpep	Membrane alanyl aminopeptidase (Precursor; Fragment) OS=Manduca sexta (Tobacco hawkmoth) PE=1 SV=1	Glutamyl aminopeptidase [Crassostrea gigas]
all-14786	Molecular Function: DNA binding (GO:0003677);; Molecular Function: DNA-directed RNA polymerase activity (GO:0003899);; Biological Process: transcription, DNA-templated (GO:0006351);; Molecular Function: ribonucleoside binding (GO:0032549);;	K03021|3e-99|dre:562329|polr3b, si:dkey-103i16.3, wu:fc20h06	DNA-directed RNA polymerase III subunit RPC2 GN=RpIII128 OS=Drosophila melanogaster (Fruit fly) PE=2 SV=2	hypothetical protein BRAFLDRAFT_282817 [Branchiostoma floridae]
all-14788	Molecular Function: protein binding (GO:0005515);; Cellular Component: mitochondrion (GO:0005739);; Cellular Component: mitochondrial respiratory chain complex I (GO:0005747);; Biological Process: mitochondrial electron transport, NADH to ubiquinone (GO:0006120);; Molecular Function: NADH dehydrogenase (ubiquinone) activity (GO:0008137);; Biological Process: electron transport chain (GO:0022900);…	K03935|0.0|aag:AaeL_AAEL011381|NADH-ubiquinone oxidoreductase fe-s protein 2 (ndufs2)	NADH-ubiquinone oxidoreductase 49 kDa subunit GN=NAD7 OS=Reclinomonas americana PE=3 SV=1	hypothetical protein AND_03103 [Anopheles darlingi]
all-14789	Biological Process: metabolic process (GO:0008152);; Biological Process: embryo development ending in birth or egg hatching (GO:0009792);; Molecular Function: transferase activity (GO:0016740);; Molecular Function: transferase activity, transferring acyl groups (GO:0016746);;	K09699|1e-155|dre:541388|dbt, im:7147214, zgc:103768	Lipoamide acyltransferase component of branched-chain alpha-keto acid dehydrogenase complex, mitochondrial (Precursor) GN=ZK669.4 OS=Caenorhabditis elegans PE=3 SV=1	hypothetical protein CGI_10021978, partial [Crassostrea gigas]
all-14795	--	--	--	PREDICTED: uncharacterized protein LOC100888913, partial [Strongylocentrotus purpuratus]
all-14796	--	--	--	hypothetical protein CGI_10015401 [Crassostrea gigas]
all-14797	--	--	--	hypothetical protein CGI_10006794 [Crassostrea gigas]
all-14800	Molecular Function: nucleotide binding (GO:0000166);; Molecular Function: protein kinase activity (GO:0004672);; Molecular Function: protein serine/threonine kinase activity (GO:0004674);; Molecular Function: protein binding (GO:0005515);; Biological Process: protein phosphorylation (GO:0006468);; Biological Process: phosphorylation (GO:0016310);; Cellular Component: neuron projection (GO:0043005…	K08857|1e-179|bfo:BRAFLDRAFT_205444|hypothetical protein	Probable serine/threonine-protein kinase nek3 GN=nek3 OS=Dictyostelium discoideum (Slime mold) PE=3 SV=1	Serine/threonine-protein kinase Nek8 [Crassostrea gigas]
all-14805	Molecular Function: catalytic activity (GO:0003824);; Molecular Function: hydrolase activity (GO:0016787);;	K01077|8e-71|bfo:BRAFLDRAFT_228282|hypothetical protein	Membrane-bound alkaline phosphatase (Precursor) GN=Alp-m OS=Bombyx mori (Silk moth) PE=1 SV=3	Alkaline phosphatase, tissue-nonspecific isozyme [Crassostrea gigas]
all-14807	Molecular Function: phospho-N-acetylmuramoyl-pentapeptide-transferase activity (GO:0008963);; Cellular Component: membrane (GO:0016020);; Cellular Component: integral component of membrane (GO:0016021);; Molecular Function: transferase activity (GO:0016740);;	K01001|4e-27|hmg:100200383|similar to dolichyl-phosphate (UDP-N-acetylglucosamine) N-acetylglucosaminephosphotransferase 1 (GlcNAc-1-P transferase)	UDP-N-acetylglucosamine--dolichyl-phosphate N-acetylglucosaminephosphotransferase GN=alg7 OS=Dictyostelium discoideum (Slime mold) PE=3 SV=1	hypothetical protein CAPTEDRAFT_171012 [Capitella teleta]
all-14809	--	--	--	TPA: TPA_exp: polyprotein [Lytechinus variegatus]
all-1481	Biological Process: endosomal transport (GO:0016197);; Cellular Component: BLOC-1 complex (GO:0031083);;	--	Biogenesis of lysosome-related organelles complex 1 subunit 2 GN=bloc1s2 OS=Nematostella vectensis (Starlet sea anemone) PE=3 SV=1	Heterogeneous nuclear ribonucleoprotein A/B [Crassostrea gigas]
all-14813	--	--	--	PREDICTED: notch-like protein-like [Saccoglossus kowalevskii]
all-14820	--	--	Uncharacterized protein DDB_G0271670 (Precursor) GN=DDB_G0271670 OS=Dictyostelium discoideum (Slime mold) PE=4 SV=1	proteophosphoglycan ppg4 [Leishmania braziliensis MHOM/BR/75/M2904]
all-14821	--	--	--	PREDICTED: protein YceI-like [Ceratitis capitata]
all-14831	--	--	HCF C-terminal chain GN=Hcf OS=Drosophila melanogaster (Fruit fly) PE=1 SV=2	hypothetical protein CAPTEDRAFT_168792 [Capitella teleta]
all-14835	--	K09533|1e-111|tgu:100231225|DNAJC13	--	DnaJ-like protein subfamily C member 13 [Crassostrea gigas]
all-1484	--	--	--	hypothetical protein CGI_10019051 [Crassostrea gigas]
all-14842	Biological Process: nuclear-transcribed mRNA catabolic process, nonsense-mediated decay (GO:0000184);; Cellular Component: cytoplasmic mRNA processing body (GO:0000932);; Molecular Function: cysteine-type endopeptidase activity (GO:0004197);; Molecular Function: protein binding (GO:0005515);; Biological Process: cleavage of lamin involved in execution phase of apoptosis (GO:0006922);; Biological …	K04489|5e-24|dvi:Dvir_GJ22346|GJ22346 gene product from transcript GJ22346-RA	Caspase-1 subunit p13 (Precursor) GN=Dcp-1 OS=Drosophila melanogaster (Fruit fly) PE=1 SV=1	GJ22346 [Drosophila virilis]
all-14843	Molecular Function: binding (GO:0005488);;	--	RING finger protein nhl-1 GN=nhl-1 OS=Caenorhabditis elegans PE=1 SV=2	Tripartite motif-containing protein 3 [Crassostrea gigas]
all-14845	Molecular Function: binding (GO:0005488);;	K13192|3e-33|dre:619195|MGC109736, rbm26	--	RNA-binding protein 26 [Crassostrea gigas]
all-14847	Molecular Function: binding (GO:0005488);; Biological Process: metabolic process (GO:0008152);; Cellular Component: membrane (GO:0016020);; Molecular Function: nucleoside-triphosphatase activity (GO:0017111);; Biological Process: single-organism cellular process (GO:0044763);; Biological Process: single-organism transport (GO:0044765);;	--	ABC transporter H family member 2 GN=abcH2 OS=Dictyostelium discoideum (Slime mold) PE=3 SV=1	PREDICTED: HTH-type transcriptional regulator SgrR-like [Ceratitis capitata]
all-1485	--	K13753|1e-137|dre:570312|slc24a5	Probable sodium/potassium/calcium exchanger CG1090 GN=CG1090 OS=Drosophila melanogaster (Fruit fly) PE=2 SV=3	PREDICTED: sodium/potassium/calcium exchanger 4-like [Aplysia californica]
all-14854	--	--	--	Phytanoyl-CoA dioxygenase domain-containing protein 1-like protein [Crassostrea gigas]
all-14856	--	--	Serine/threonine-protein kinase pakD GN=pakD OS=Dictyostelium discoideum (Slime mold) PE=3 SV=1	Myomegalin [Crassostrea gigas]
all-14861	--	--	Protein kish (Precursor) GN=ksh OS=Drosophila melanogaster (Fruit fly) PE=3 SV=2	PREDICTED: protein kish-B-like [Strongylocentrotus purpuratus]
all-14864	--	--	--	UPF0638 protein B [Crassostrea gigas]
all-14865	Biological Process: apoptotic process (GO:0006915);; Molecular Function: organic cation transmembrane transporter activity (GO:0015101);; Biological Process: organic cation transport (GO:0015695);;	K08202|9e-39|bfo:BRAFLDRAFT_59470|hypothetical protein	Organic cation transporter protein GN=Orct OS=Drosophila melanogaster (Fruit fly) PE=1 SV=1	Organic cation transporter protein [Crassostrea gigas]
all-14866	Biological Process: multicellular organismal development (GO:0007275);;	--	Uncharacterized protein F54F2.2, isoform a GN=F54F2.2/F54F2.3/F54F2.4 OS=Caenorhabditis elegans PE=2 SV=2	Protein AF-10 [Crassostrea gigas]
all-14869	Biological Process: cellular process (GO:0009987);;	K14400|2e-66|dre:492341|pcf11, MGC175013, im:6912257, im:7138745, wu:fc47a05, zgc:175013, zgc:92226	Polyadenylation and cleavage factor homolog 11 GN=pcf-11 OS=Caenorhabditis elegans PE=2 SV=1	Pre-mRNA cleavage complex 2 protein Pcf11 [Crassostrea gigas]
all-14871	--	K14352|1e-102|xtr:100125037|slco2b1	--	Solute carrier organic anion transporter family member 2B1 [Crassostrea gigas]
all-14872	Molecular Function: nucleic acid binding (GO:0003676);; Biological Process: multicellular organismal development (GO:0007275);; Biological Process: regulation of gene expression (GO:0010468);; Biological Process: RNA metabolic process (GO:0016070);; Biological Process: reproductive process (GO:0022414);; Biological Process: regulation of cellular metabolic process (GO:0031323);; Cellular Componen…	--	Heterogeneous nuclear ribonucleoprotein 27C GN=Hrb27C OS=Drosophila melanogaster (Fruit fly) PE=1 SV=2	TAR DNA-binding protein 43 [Crassostrea gigas]
all-14874	--	--	--	hypothetical protein BRAFLDRAFT_226421 [Branchiostoma floridae]
all-14879	--	--	--	PREDICTED: solute carrier family 43 member 3-like [Aplysia californica]
all-14880	--	--	--	PREDICTED: tRNA-splicing endonuclease subunit Sen54-like [Aplysia californica]
all-14885	--	K00019|7e-21|ssc:100156120|d-beta-hydroxybutyrate dehydrogenase, mitochondrial-like	3 beta-hydroxysteroid dehydrogenase dhs-16 GN=dhs-16 OS=Caenorhabditis elegans PE=2 SV=1	D-beta-hydroxybutyrate dehydrogenase, mitochondrial [Crassostrea gigas]
all-14887	Molecular Function: binding (GO:0005488);;	K09115|6e-28|tgu:100218448|similar to Mnt protein	Mediator of RNA polymerase II transcription subunit 1 GN=MED1 OS=Drosophila melanogaster (Fruit fly) PE=1 SV=2	Max-binding protein MNT [Crassostrea gigas]
all-14888	Molecular Function: ATP citrate synthase activity (GO:0003878);; Molecular Function: succinate-CoA ligase (ADP-forming) activity (GO:0004775);; Molecular Function: ATP binding (GO:0005524);; Cellular Component: cytoplasm (GO:0005737);; Biological Process: cellular carbohydrate metabolic process (GO:0044262);; Molecular Function: cofactor binding (GO:0048037);;	K01648|8e-75|bfo:BRAFLDRAFT_98927|hypothetical protein	Probable ATP-citrate synthase GN=D1005.1 OS=Caenorhabditis elegans PE=2 SV=1	ATP-citrate synthase [Crassostrea gigas]
all-14890	--	--	--	hypothetical protein CAPTEDRAFT_139970, partial [Capitella teleta]
all-14891	--	K14352|2e-39|xtr:100125037|slco2b1	--	Solute carrier organic anion transporter family member 2B1 [Crassostrea gigas]
all-14894	Molecular Function: protein binding (GO:0005515);; Cellular Component: nucleus (GO:0005634);; Biological Process: cellularization (GO:0007349);; Biological Process: protein ubiquitination (GO:0016567);; Biological Process: regulation of proteolysis (GO:0030162);; Biological Process: establishment of ommatidial planar polarity (GO:0042067);; Biological Process: negative regulation of protein impor…	--	Protein roadkill GN=rdx OS=Drosophila melanogaster (Fruit fly) PE=1 SV=2	PREDICTED: protein roadkill-like isoform X1 [Aplysia californica]
all-14897	Molecular Function: hydrolase activity, acting on glycosyl bonds (GO:0016798);;	K01230|0.0|tca:659709|similar to CG11874-PA	Mannosyl-oligosaccharide alpha-1,2-mannosidase isoform A GN=alpha-Man-I OS=Drosophila melanogaster (Fruit fly) PE=1 SV=2	PREDICTED: endoplasmic reticulum mannosyl-oligosaccharide 1,2-alpha-mannosidase-like [Aplysia californica]
all-14903	Molecular Function: hydrolase activity (GO:0016787);;	--	--	Exoglucanase xynX [Crassostrea gigas]
all-14904	--	--	--	hypothetical protein AaeL_AAEL001984 [Aedes aegypti]
all-14905	Molecular Function: structural molecule activity (GO:0005198);; Molecular Function: protein binding (GO:0005515);; Cellular Component: cytoplasm (GO:0005737);; Cellular Component: cytoskeleton (GO:0005856);; Biological Process: phagocytosis (GO:0006909);; Biological Process: neuron projection morphogenesis (GO:0048812);;	--	Vinculin GN=deb-1 OS=Caenorhabditis elegans PE=2 SV=1	Catenin alpha-1 [Crassostrea gigas]
all-14909	--	K12174|6e-94|tgu:100232625|UBA domain containing 1	Uncharacterized protein DDB_G0271670 (Precursor) GN=DDB_G0271670 OS=Dictyostelium discoideum (Slime mold) PE=4 SV=1	Ubiquitin-associated domain-containing protein 1 [Crassostrea gigas]
all-14912	Cellular Component: cilium (GO:0005929);; Biological Process: cellular protein modification process (GO:0006464);; Biological Process: organelle organization (GO:0006996);; Molecular Function: ligase activity (GO:0016874);; Biological Process: cell projection assembly (GO:0030031);; Molecular Function: protein-glycine ligase activity (GO:0070735);;	K06047|5e-88|ssc:445530|TTL	Tubulin glycylase 3E GN=TTLL3E OS=Tetrahymena thermophila (strain SB210) PE=3 SV=1	PREDICTED: tubulin tyrosine ligase-like [Saccoglossus kowalevskii]
all-1492	--	--	--	PREDICTED: trimethylamine-N-oxide reductase-like [Ceratitis capitata]
all-14920	Molecular Function: protein binding (GO:0005515);; Cellular Component: microtubule cytoskeleton (GO:0015630);; Cellular Component: protein complex (GO:0043234);; Cellular Component: cytoskeletal part (GO:0044430);; Cellular Component: cytoplasmic part (GO:0044444);; Biological Process: single-organism cellular process (GO:0044763);; Molecular Function: organic cyclic compound binding (GO:0097159)…	--	Interaptin GN=abpD OS=Dictyostelium discoideum (Slime mold) PE=1 SV=1	hypothetical protein CGI_10021116 [Crassostrea gigas]
all-14922	--	K13127|1e-20|spu:575494|similar to zinc finger protein 183	MATH and LRR domain-containing protein PFE0570w GN=PFE0570w OS=Plasmodium falciparum (isolate 3D7) PE=2 SV=1	hypothetical protein BRAFLDRAFT_100984 [Branchiostoma floridae]
all-14925	--	--	Insulin A chain (Precursor) GN=PIN OS=Aplysia californica (California sea hare) PE=1 SV=1	hypothetical protein CAPTEDRAFT_222461 [Capitella teleta]
all-14937	Biological Process: response to stimulus (GO:0050896);;	K10404|2e-46|dre:561709|Kinesin-like protein at 64D-like	Uncharacterized protein DDB_G0271670 (Precursor) GN=DDB_G0271670 OS=Dictyostelium discoideum (Slime mold) PE=4 SV=1	Kinesin-like protein KIF26A [Crassostrea gigas]
all-14938	Biological Process: transport (GO:0006810);; Biological Process: embryo development ending in birth or egg hatching (GO:0009792);;	--	Oxysterol-binding protein 11 GN=osbK OS=Dictyostelium discoideum (Slime mold) PE=3 SV=1	PREDICTED: oxysterol-binding protein 1-like [Aplysia californica]
all-14940	--	--	Small glutamine-rich tetratricopeptide repeat-containing protein GN=sgt OS=Dictyostelium discoideum (Slime mold) PE=1 SV=1	Small glutamine-rich tetratricopeptide repeat-containing protein alpha [Acromyrmex echinatior]
all-14942	Molecular Function: kinase activity (GO:0016301);;	K07756|8e-67|dre:436662|zgc:92046 (EC:2.7.4.21)	--	predicted protein [Nematostella vectensis]
all-14943	--	--	--	Patatin-like phospholipase domain-containing protein 2 [Crassostrea gigas]
all-14946	--	--	--	PREDICTED: cAMP-dependent protein kinase inhibitor beta-like [Metaseiulus occidentalis]
all-14947	Cellular Component: membrane (GO:0016020);; Molecular Function: oxidoreductase activity (GO:0016491);; Biological Process: single-organism metabolic process (GO:0044710);;	--	Putative methylsterol monooxygenase DDB_G0269788 GN=DDB_G0269788 OS=Dictyostelium discoideum (Slime mold) PE=3 SV=1	hypothetical protein CAPTEDRAFT_221649 [Capitella teleta]
all-14950	Biological Process: mesodermal cell fate commitment (GO:0001710);; Biological Process: regionalization (GO:0003002);; Molecular Function: binding (GO:0005488);; Cellular Component: cytoplasm (GO:0005737);; Biological Process: protein glycosylation (GO:0006486);; Biological Process: cytoskeleton organization (GO:0007010);; Biological Process: cell cycle (GO:0007049);; Biological Process: muscle or…	K00728|3e-97|nvi:100119205|NV10656	Protein O-mannosyltransferase 1 GN=rt OS=Drosophila melanogaster (Fruit fly) PE=2 SV=2	Protein O-mannosyltransferase 1 [Crassostrea gigas]
all-14953	Molecular Function: binding (GO:0005488);; Biological Process: defense response (GO:0006952);; Biological Process: cellular process (GO:0009987);; Cellular Component: cell part (GO:0044464);; Biological Process: single-organism process (GO:0044699);; Biological Process: response to other organism (GO:0051707);;	--	Putative uncharacterized protein DDB_G0290521 (Precursor) GN=DDB_G0290521 OS=Dictyostelium discoideum (Slime mold) PE=4 SV=2	predicted protein [Nematostella vectensis]
all-14960	--	--	Teneurin-a GN=Ten-a OS=Drosophila melanogaster (Fruit fly) PE=1 SV=2	von Willebrand factor D and EGF domain-containing protein [Crassostrea gigas]
all-14962	--	--	--	hypothetical protein CAPTEDRAFT_223183 [Capitella teleta]
all-14966	Molecular Function: oxidoreductase activity (GO:0016491);;	K10133|5e-32|bfo:BRAFLDRAFT_57258|hypothetical protein	Sorbitol dehydrogenase GN=SDH OS=Bombyx mori (Silk moth) PE=2 SV=1	hypothetical protein BRAFLDRAFT_57258 [Branchiostoma floridae]
all-14968	Molecular Function: nucleoside-triphosphatase activity (GO:0017111);; Cellular Component: cell part (GO:0044464);;	--	Dynein beta chain, ciliary OS=Tripneustes gratilla (Hawaian sea urchin) PE=1 SV=1	Dynein heavy chain 1, axonemal [Crassostrea gigas]
all-14969	--	--	--	Paired box pox-meso protein [Crassostrea gigas]
all-14977	--	--	Rab3 GTPase-activating protein catalytic subunit GN=CG31935 OS=Drosophila melanogaster (Fruit fly) PE=1 SV=2	PREDICTED: rab3 GTPase-activating protein catalytic subunit-like [Aplysia californica]
all-1498	--	--	--	hypothetical protein CAPTEDRAFT_123280 [Capitella teleta]
all-14987	--	--	Acetylcholinesterase 1 (Precursor) GN=ace-1 OS=Caenorhabditis briggsae PE=3 SV=1	PREDICTED: uncharacterized protein LOC101860469 [Aplysia californica]
all-14997	--	K11293|6e-78|xtr:100495450|protein HIRA-like	Protein HIRA GN=hira OS=Dictyostelium discoideum (Slime mold) PE=3 SV=1	PREDICTED: protein HIRA-like isoform X2 [Aplysia californica]
all-15001	Molecular Function: phosphoprotein phosphatase activity (GO:0004721);; Biological Process: metabolic process (GO:0008152);; Biological Process: cellular process (GO:0009987);; Molecular Function: hydrolase activity (GO:0016787);;	--	Protein phosphatase 2C OS=Leishmania chagasi PE=2 SV=1	PREDICTED: protein phosphatase 1K, mitochondrial-like [Aplysia californica]
all-15010	--	--	--	hypothetical protein CGI_10024048 [Crassostrea gigas]
all-15012	--	--	--	Major facilitator superfamily domain-containing protein 1 [Crassostrea gigas]
all-15033	--	--	Location of vulva defective 1 (Precursor) GN=lov-1 OS=Caenorhabditis elegans PE=1 SV=4	PREDICTED: maltoporin-like [Ceratitis capitata]
all-1504	--	K13138|0.0|ssc:100523779|integrator complex subunit 1-like	Integrator complex subunit 1 homolog GN=ints1 OS=Dictyostelium discoideum (Slime mold) PE=3 SV=1	Integrator complex subunit 1 [Crassostrea gigas]
all-15045	Molecular Function: catalytic activity (GO:0003824);;	K01115|2e-42|gga:424986|PLD1	Phospholipase D C GN=pldC OS=Dictyostelium discoideum (Slime mold) PE=3 SV=1	Phospholipase D1 [Crassostrea gigas]
all-1506	--	--	--	PREDICTED: PKHD-type hydroxylase KPN78578_12210-like [Ceratitis capitata]
all-15063	--	--	--	hypothetical protein CGI_10016679 [Crassostrea gigas]
all-15069	Biological Process: reproduction (GO:0000003);; Molecular Function: catalytic activity (GO:0003824);; Biological Process: multicellular organismal development (GO:0007275);; Molecular Function: dTDP-glucose 4,6-dehydratase activity (GO:0008460);; Molecular Function: glucose-1-phosphate thymidylyltransferase activity (GO:0008879);; Biological Process: biosynthetic process (GO:0009058);; Biological…	--	dTDP-D-glucose 4,6-dehydratase GN=tgds OS=Dictyostelium discoideum (Slime mold) PE=3 SV=1	PREDICTED: dTDP-glucose 4,6-dehydratase-like [Apis mellifera]
all-15070	Cellular Component: astral microtubule (GO:0000235);; Biological Process: cytokinesis (GO:0000910);; Molecular Function: GTPase activity (GO:0003924);; Molecular Function: structural constituent of cytoskeleton (GO:0005200);; Molecular Function: GTP binding (GO:0005525);; Cellular Component: nucleus (GO:0005634);; Cellular Component: cytoplasm (GO:0005737);; Cellular Component: lipid particle (GO…	--	Tubulin alpha-3 chain GN=alphaTub84D OS=Drosophila melanogaster (Fruit fly) PE=2 SV=1	tubulin subunit alpha [Schistosoma mansoni]
all-15077	--	--	Circulating cathodic antigen OS=Schistosoma mansoni (Blood fluke) PE=1 SV=1	FGFR1 oncogene partner 2-like protein [Crassostrea gigas]
all-15078	--	--	--	PREDICTED: uncharacterized protein YfdK-like [Ceratitis capitata]
all-15081	--	--	Transmembrane cell adhesion receptor mua-3 (Precursor) GN=mua-3 OS=Caenorhabditis elegans PE=1 SV=2	PREDICTED: uncharacterized protein LOC101848762 [Aplysia californica]
all-15082	--	--	--	Fibrillin-1 [Crassostrea gigas]
all-15086	Biological Process: multicellular organismal development (GO:0007275);; Biological Process: cellular response to ecdysone (GO:0071390);;	--	Location of vulva defective 1 (Precursor) GN=lov-1 OS=Caenorhabditis elegans PE=1 SV=4	hypothetical protein PTSG_12308 [Salpingoeca sp. ATCC 50818]
all-15087	--	--	--	hypothetical protein CAPTEDRAFT_218263 [Capitella teleta]
all-15090	--	K05545|7e-25|dan:Dana_GF14697|GF14697 gene product from transcript GF14697-RA	Uncharacterized tRNA-dihydrouridine synthase-like protein C45G9.2 GN=C45G9.2 OS=Caenorhabditis elegans PE=3 SV=2	PREDICTED: tRNA-dihydrouridine synthase C-like [Ceratitis capitata]
all-15092	Molecular Function: transferase activity, transferring phosphorus-containing groups (GO:0016772);;	--	Serine/threonine-protein kinase dst1 GN=dst1 OS=Dictyostelium discoideum (Slime mold) PE=3 SV=1	Mitogen-activated protein kinase kinase kinase kinase 3, partial [Crassostrea gigas]
all-15093	--	K01091|4e-55|cin:100175347|similar to CG5567 CG5567-PA	Putative NipSnap protein K02D10.1 GN=K02D10.1 OS=Caenorhabditis elegans PE=2 SV=4	Phosphoglycolate phosphatase [Crassostrea gigas]
all-15101	Cellular Component: membrane-bounded organelle (GO:0043227);; Biological Process: single-organism process (GO:0044699);; Biological Process: response to stimulus (GO:0050896);;	K07424|1e-117|mdo:100013114|similar to cytochrome P450 3A80	Cytochrome P450 6B1 GN=CYP6B1 OS=Papilio polyxenes (Black swallowtail butterfly) PE=1 SV=1	Cyp3A [Azumapecten farreri]
all-15109	Cellular Component: nucleus (GO:0005634);;	--	--	Nucleolar protein 10 [Crassostrea gigas]
all-15110	Molecular Function: protein binding (GO:0005515);; Cellular Component: membrane (GO:0016020);; Cellular Component: cytoplasmic part (GO:0044444);; Biological Process: single-organism cellular process (GO:0044763);; Biological Process: single-organism developmental process (GO:0044767);; Biological Process: anatomical structure development (GO:0048856);;	--	Gelsolin-related protein of 125 kDa GN=gnrA OS=Dictyostelium discoideum (Slime mold) PE=1 SV=1	Oral-facial-digital syndrome 1 protein [Crassostrea gigas]
all-15112	Biological Process: carbohydrate metabolic process (GO:0005975);;	--	--	PREDICTED: xylose isomerase-like [Ceratitis capitata]
all-15118	Molecular Function: 3-oxo-5-alpha-steroid 4-dehydrogenase activity (GO:0003865);; Cellular Component: cytoplasm (GO:0005737);; Biological Process: steroid metabolic process (GO:0008202);; Cellular Component: integral component of membrane (GO:0016021);; Biological Process: oxidation-reduction process (GO:0055114);;	--	Very-long-chain enoyl-CoA reductase GN=gpsn2 OS=Dictyostelium discoideum (Slime mold) PE=3 SV=1	3-oxo-5-alpha-steroid 4-dehydrogenase 1 [Crassostrea gigas]
all-15120	--	--	--	PREDICTED: nitrite extrusion protein 2-like [Ceratitis capitata]
all-15121	--	--	--	hypothetical protein CGI_10014627 [Crassostrea gigas]
all-15122	--	--	--	PREDICTED: phosphoethanolamine transferase EptB-like [Ceratitis capitata]
all-15123	--	--	--	Dopamine D2-like receptor [Crassostrea gigas]
all-15126	Molecular Function: protein binding (GO:0005515);;	--	Vacuolar protein sorting-associated protein 52 homolog GN=vps-52 OS=Caenorhabditis elegans PE=1 SV=2	Vacuolar protein sorting-associated protein 52-like protein [Crassostrea gigas]
all-15128	--	--	--	Putative urea active transporter 1 [Crassostrea gigas]
all-1513	--	--	Heterochromatin protein 1 GN=Su(var)205 OS=Drosophila virilis (Fruit fly) PE=3 SV=1	hypothetical protein CGI_10026300 [Crassostrea gigas]
all-15130	--	--	--	hypothetical protein CGI_10014469 [Crassostrea gigas]
all-15133	Molecular Function: binding (GO:0005488);; Cellular Component: extracellular region (GO:0005576);; Cellular Component: nucleoplasm (GO:0005654);; Cellular Component: nucleolus (GO:0005730);; Biological Process: RNA processing (GO:0006396);; Biological Process: sex differentiation (GO:0007548);; Biological Process: embryo development (GO:0009790);; Biological Process: cellular component organizati…	--	rRNA 2&apos;-O-methyltransferase fibrillarin GN=Fib OS=Drosophila erecta (Fruit fly) PE=3 SV=1	hypothetical protein BRAFLDRAFT_116232 [Branchiostoma floridae]
all-15144	Molecular Function: phosphoprotein phosphatase activity (GO:0004721);; Molecular Function: protein binding (GO:0005515);; Cellular Component: cytoplasm (GO:0005737);; Biological Process: protein dephosphorylation (GO:0006470);; Biological Process: transmembrane receptor protein tyrosine kinase signaling pathway (GO:0007169);; Biological Process: nervous system development (GO:0007399);; Biologica…	K01104|2e-77|spu:592279|hypothetical LOC592279	Tyrosine-protein phosphatase 99A (Precursor) GN=Ptp99A OS=Drosophila melanogaster (Fruit fly) PE=2 SV=2	Tyrosine-protein phosphatase non-receptor type 22 [Crassostrea gigas]
all-15154	--	--	Ankyrin repeat, PH and SEC7 domain containing protein secG GN=secG OS=Dictyostelium discoideum (Slime mold) PE=2 SV=1	Notch-regulated ankyrin repeat-containing protein [Crassostrea gigas]
all-15156	--	--	ABC transporter H family member 2 GN=abcH2 OS=Dictyostelium discoideum (Slime mold) PE=3 SV=1	PREDICTED: uncharacterized MscS family protein YbiO-like [Ceratitis capitata]
all-15165	Molecular Function: ubiquitin-protein ligase activity (GO:0004842);; Molecular Function: Notch binding (GO:0005112);; Cellular Component: nucleus (GO:0005634);; Cellular Component: cytoplasm (GO:0005737);; Biological Process: imaginal disc-derived wing vein morphogenesis (GO:0008586);; Biological Process: imaginal disc-derived wing margin morphogenesis (GO:0008587);; Biological Process: imaginal …	K13305|0.0|ssc:100154192|e3 ubiquitin-protein ligase NEDD4-like	E3 ubiquitin-protein ligase Nedd-4 GN=Nedd4 OS=Drosophila melanogaster (Fruit fly) PE=1 SV=2	E3 ubiquitin-protein ligase NEDD4 [Crassostrea gigas]
all-15167	Biological Process: RNA interference (GO:0016246);; Biological Process: single-organism process (GO:0044699);;	--	Systemic RNA interference defective protein 1 (Precursor) GN=sid-1 OS=Caenorhabditis elegans PE=1 SV=2	SID1 transmembrane family member 1 [Crassostrea gigas]
all-15168	Molecular Function: RNA polymerase II regulatory region DNA binding (GO:0001012);; Biological Process: apoptotic process (GO:0006915);; Biological Process: positive regulation of programmed cell death (GO:0043068);; Molecular Function: sequence-specific DNA binding (GO:0043565);;	--	Cell death specification protein 2 GN=ces-2 OS=Caenorhabditis elegans PE=1 SV=1	Thyrotroph embryonic factor [Crassostrea gigas]
all-15170	Molecular Function: peroxiredoxin activity (GO:0051920);; Biological Process: oxidation-reduction process (GO:0055114);;	--	--	hypothetical protein CGI_10016221, partial [Crassostrea gigas]
all-15171	--	--	--	hypothetical protein CAPTEDRAFT_214401 [Capitella teleta]
all-15173	--	--	Uncharacterized GTP-binding protein E02H1.2 GN=E02H1.2 OS=Caenorhabditis elegans PE=3 SV=1	GTP-binding protein Era, putative [Ixodes scapularis]
all-15181	Molecular Function: structural molecule activity (GO:0005198);; Biological Process: multicellular organismal process (GO:0032501);; Cellular Component: extracellular matrix part (GO:0044420);; Biological Process: single-organism process (GO:0044699);; Cellular Component: collagen and cuticulin-based cuticle extracellular matrix (GO:0060102);;	K06823|1e-59|bfo:BRAFLDRAFT_74284|hypothetical protein	Collagen alpha-2(IV) chain (Precursor) OS=Ascaris suum (Pig roundworm) PE=2 SV=1	Nacrein-like 3 protein, partial [Patella vulgata]
all-15182	--	--	--	Uncharacterized protein C13orf26-like protein [Crassostrea gigas]
all-15184	Biological Process: meiotic spindle organization (GO:0000212);; Molecular Function: phosphoprotein phosphatase activity (GO:0004721);; Cellular Component: nucleus (GO:0005634);; Biological Process: protein dephosphorylation (GO:0006470);; Biological Process: apoptotic process (GO:0006915);; Biological Process: meiosis (GO:0007126);; Biological Process: cell proliferation (GO:0008283);; Biological…	--	M-phase inducer phosphatase GN=stg OS=Drosophila melanogaster (Fruit fly) PE=1 SV=2	M-phase inducer phosphatase [Crassostrea gigas]
all-15191	--	K11449|1e-13|bta:781067|JMJD1C	Papilin (Precursor) GN=Ppn OS=Drosophila melanogaster (Fruit fly) PE=1 SV=2	Reticulocyte-binding protein 2-like protein a [Crassostrea gigas]
all-15192	Molecular Function: cytoskeletal protein binding (GO:0008092);; Cellular Component: microtubule cytoskeleton (GO:0015630);; Cellular Component: protein complex (GO:0043234);; Cellular Component: cytoskeletal part (GO:0044430);; Cellular Component: cytoplasmic part (GO:0044444);; Biological Process: single-organism process (GO:0044699);;	--	Myosin-2 heavy chain GN=mhcA OS=Dictyostelium discoideum (Slime mold) PE=1 SV=3	Uncharacterized protein C14orf45-like protein [Crassostrea gigas]
all-15194	--	--	--	hypothetical protein CAPTEDRAFT_117810 [Capitella teleta]
all-15196	Molecular Function: transferase activity (GO:0016740);;	--	--	Chitin synthase 8 [Crassostrea gigas]
all-15199	Molecular Function: protein binding (GO:0005515);; Biological Process: transcription, DNA-templated (GO:0006351);; Cellular Component: DNA-directed RNA polymerase II, holoenzyme (GO:0016591);; Biological Process: regulation of cellular metabolic process (GO:0031323);; Cellular Component: protein complex (GO:0043234);; Cellular Component: nucleoplasm part (GO:0044451);; Biological Process: single-…	K06634|1e-93|aga:AgaP_AGAP008417|AGAP008417-PA	Probable cyclin-H GN=CYCH OS=Echinococcus multilocularis PE=2 SV=1	Cyclin-H [Crassostrea gigas]
all-1520	Biological Process: intracellular protein transport (GO:0006886);; Biological Process: ER to Golgi vesicle-mediated transport (GO:0006888);; Molecular Function: zinc ion binding (GO:0008270);; Cellular Component: COPII vesicle coat (GO:0030127);;	K14006|0.0|oaa:100077829|SEC23A	Protein transport protein SEC23 GN=sec23 OS=Dictyostelium discoideum (Slime mold) PE=3 SV=2	transport protein Sec23A [Crassostrea gigas]
all-15201	Biological Process: single-multicellular organism process (GO:0044707);; Biological Process: single-organism cellular process (GO:0044763);; Biological Process: single-organism developmental process (GO:0044767);; Biological Process: anatomical structure development (GO:0048856);;	--	Peroxidasin (Precursor) GN=Pxn OS=Drosophila melanogaster (Fruit fly) PE=1 SV=1	hypothetical protein SINV_16533 [Solenopsis invicta]
all-15205	Molecular Function: protoheme IX farnesyltransferase activity (GO:0008495);; Biological Process: respiratory chain complex IV assembly (GO:0008535);; Cellular Component: integral component of membrane (GO:0016021);; Cellular Component: mitochondrial membrane (GO:0031966);; Biological Process: heme O biosynthetic process (GO:0048034);;	K02257|3e-29|spu:580927|hypothetical LOC580927	--	hypothetical protein CAPTEDRAFT_19609 [Capitella teleta]
all-15211	--	K03103|2e-64|dre:394075|minpp1b, MGC56080, minpp1, zgc:56080, zgc:76991	Multiple inositol polyphosphate phosphatase 1 (Precursor) GN=mipp1 OS=Dictyostelium discoideum (Slime mold) PE=1 SV=1	Multiple inositol polyphosphate phosphatase 1 [Crassostrea gigas]
all-15215	Molecular Function: nucleotide binding (GO:0000166);; Molecular Function: protein kinase activity (GO:0004672);; Molecular Function: protein serine/threonine kinase activity (GO:0004674);; Molecular Function: protein binding (GO:0005515);; Cellular Component: cytoplasm (GO:0005737);; Biological Process: protein phosphorylation (GO:0006468);; Biological Process: organelle organization (GO:0006996)…	K07298|8e-59|xtr:549287|stk11, LKB1, XEEK1, pjs	Serine/threonine-protein kinase stk11 homolog GN=lkb1 OS=Dictyostelium discoideum (Slime mold) PE=3 SV=1	Serine/threonine-protein kinase 11 [Crassostrea gigas]
all-15217	Molecular Function: nucleotide binding (GO:0000166);; Biological Process: regulation of alternative mRNA splicing, via spliceosome (GO:0000381);; Molecular Function: RNA binding (GO:0003723);; Molecular Function: helicase activity (GO:0004386);; Molecular Function: protein binding (GO:0005515);; Cellular Component: polytene chromosome puff (GO:0005703);; Cellular Component: microtubule associated…	K12823|5e-36|dre:322206|ddx5, wu:fa56a07, wu:fb11e01, wu:fb16c10, wu:fb53b05	ATP-dependent RNA helicase p62 GN=Rm62 OS=Drosophila melanogaster (Fruit fly) PE=1 SV=3	ATP-dependent RNA helicase DDX5 [Aplysia californica]
all-15219	--	--	--	hypothetical protein BRAFLDRAFT_82583 [Branchiostoma floridae]
all-15222	Molecular Function: choline dehydrogenase activity (GO:0008812);; Molecular Function: oxidoreductase activity (GO:0016491);; Biological Process: glycine betaine biosynthetic process from choline (GO:0019285);; Molecular Function: flavin adenine dinucleotide binding (GO:0050660);; Biological Process: oxidation-reduction process (GO:0055114);;	K00108|0.0|bfo:BRAFLDRAFT_235936|hypothetical protein	Glucose dehydrogenase [acceptor] short protein (Precursor) GN=Gld OS=Drosophila pseudoobscura pseudoobscura (Fruit fly) PE=3 SV=4	hypothetical protein BRAFLDRAFT_235936 [Branchiostoma floridae]
all-15224	Molecular Function: ion channel activity (GO:0005216);; Biological Process: ion transport (GO:0006811);; Cellular Component: membrane (GO:0016020);; Biological Process: transmembrane transport (GO:0055085);;	--	Uncharacterized MFS-type transporter C09D4.1 GN=C09D4.1 OS=Caenorhabditis elegans PE=3 SV=2	Disrupted in renal carcinoma protein 2-like protein [Crassostrea gigas]
all-15238	Molecular Function: insulin-like growth factor receptor binding (GO:0005159);; Biological Process: oviposition (GO:0018991);; Cellular Component: cell junction (GO:0030054);; Biological Process: positive regulation of vulval development (GO:0040026);;	--	Protein lin-2 GN=lin-2 OS=Caenorhabditis elegans PE=1 SV=1	MAGUK p55 subfamily member 2 [Crassostrea gigas]
all-1524	--	--	--	hypothetical protein CGI_10005446 [Crassostrea gigas]
all-15240	--	--	--	hypothetical protein IMG5_109580 [Ichthyophthirius multifiliis]
all-15244	--	--	RINT1-like protein GN=CG8605 OS=Drosophila melanogaster (Fruit fly) PE=2 SV=2	PREDICTED: RAD50-interacting protein 1-like [Aplysia californica]
all-15249	--	--	--	PREDICTED: ferric enterobactin transport system permease protein FepG-like [Ceratitis capitata]
all-15250	--	--	--	hypothetical protein CGI_10015380 [Crassostrea gigas]
all-15252	Molecular Function: 1-phosphatidylinositol 4-kinase activity (GO:0004430);; Biological Process: phosphatidylinositol phosphorylation (GO:0046854);; Biological Process: phosphatidylinositol-mediated signaling (GO:0048015);;	K00888|7e-50|dre:556956|pi4kaa, pi4ka	Phosphatidylinositol 4-kinase GN=pikD OS=Dictyostelium discoideum (Slime mold) PE=3 SV=3	Phosphatidylinositol 4-kinase alpha [Crassostrea gigas]
all-15253	Cellular Component: intracellular part (GO:0044424);;	K11886|1e-111|tgu:100219843|KIAA0368	Proteasome-associated protein ECM29 homolog GN=CG8858 OS=Drosophila melanogaster (Fruit fly) PE=1 SV=1	Proteasome-associated protein ECM29-like protein [Crassostrea gigas]
all-15266	--	--	Aspartate and glycine-rich protein (Fragment) OS=Haliotis asinina (Donkey&apos;s ear abalone) PE=1 SV=1	Patched domain-containing protein 3 [Crassostrea gigas]
all-15269	--	--	--	hypothetical protein CGI_10022523 [Crassostrea gigas]
all-15273	--	--	Dual specificity protein kinase shkD GN=shkD OS=Dictyostelium discoideum (Slime mold) PE=3 SV=1	hypothetical protein CGI_10016403 [Crassostrea gigas]
all-15278	--	K11854|8e-40|spu:588998|similar to MGC81730 protein	--	Ubiquitin carboxyl-terminal hydrolase 38 [Crassostrea gigas]
all-15279	Molecular Function: peptidase activity (GO:0008233);; Molecular Function: hydrolase activity (GO:0016787);;	--	Trypsin-1 OS=Astacus astacus (Noble crayfish) PE=1 SV=1	Trypsin-3 [Crassostrea gigas]
all-15280	--	--	--	lin-37-like protein [Crassostrea gigas]
all-15286	--	--	--	PREDICTED: hypothetical protein LOC100635540 [Amphimedon queenslandica]
all-1529	Molecular Function: protein binding (GO:0005515);; Cellular Component: extracellular region (GO:0005576);; Biological Process: positive regulation of biosynthetic process of antibacterial peptides active against Gram-positive bacteria (GO:0006965);; Biological Process: Toll signaling pathway (GO:0008063);; Molecular Function: signaling pattern recognition receptor activity (GO:0008329);; Molecula…	K01446|2e-61|ame:412484|Pgrp-s2	Peptidoglycan recognition protein (Precursor) GN=PGRP OS=Trichoplusia ni (Cabbage looper) PE=1 SV=1	Peptidoglycan recognition protein [Crassostrea gigas]
all-15295	Molecular Function: binding (GO:0005488);;	K11320|1e-107|ame:413341|similar to domino CG9696-PD, isoform D	Helicase domino GN=dom OS=Drosophila melanogaster (Fruit fly) PE=1 SV=2	PREDICTED: helicase domino-like isoform X1 [Aplysia californica]
all-15298	--	--	--	Protocadherin-9 [Crassostrea gigas]
all-15299	Biological Process: metabolic process (GO:0008152);; Molecular Function: transferase activity, transferring acyl groups (GO:0016746);;	K09458|1e-134|spu:589426|hypothetical LOC589426	Chalcone synthase stlA GN=stlA OS=Dictyostelium discoideum (Slime mold) PE=1 SV=1	3-oxoacyl-[acyl-carrier-protein] synthase, mitochondrial [Crassostrea gigas]
all-15323	Molecular Function: protein binding (GO:0005515);; Biological Process: apoptotic process (GO:0006915);; Biological Process: gonad development (GO:0008406);; Biological Process: cell migration (GO:0016477);; Cellular Component: Golgi cisterna (GO:0031985);; Biological Process: oogenesis (GO:0048477);; Biological Process: cortical granule exocytosis (GO:0060471);; Cellular Component: cortical granu…	K07874|6e-39|cin:100185850|similar to Ras-related protein ORAB-1	Ras-related protein Rab-1A GN=RAB1A OS=Lymnaea stagnalis (Great pond snail) PE=2 SV=1	PREDICTED: ras-related protein Rab-1A [Ciona intestinalis]
all-15324	--	--	--	hypothetical protein CAPTEDRAFT_214985 [Capitella teleta]
all-15334	Biological Process: cell morphogenesis involved in differentiation (GO:0000904);; Biological Process: compound eye morphogenesis (GO:0001745);; Biological Process: developmental process involved in reproduction (GO:0003006);; Molecular Function: protein binding (GO:0005515);; Cellular Component: extracellular region (GO:0005576);; Biological Process: regulation of transcription, DNA-templated (GO…	--	Protein hedgehog C-product (Precursor) GN=hh OS=Drosophila ananassae (Fruit fly) PE=3 SV=1	PREDICTED: indian hedgehog B protein-like [Hydra magnipapillata]
all-15336	--	--	Perlucin OS=Haliotis laevigata (Abalone) PE=1 SV=3	Aggrecan core protein, partial [Crassostrea gigas]
all-15338	--	--	--	Lysine-specific demethylase 6A [Crassostrea gigas]
all-15339	Biological Process: fatty acid metabolic process (GO:0006631);; Biological Process: steroid metabolic process (GO:0008202);; Molecular Function: hydro-lyase activity (GO:0016836);; Cellular Component: apicoplast (GO:0020011);; Molecular Function: steroid dehydrogenase activity, acting on the CH-OH group of donors, NAD or NADP as acceptor (GO:0033764);; Biological Process: cellular hormone metabol…	--	Enoyl-CoA hydratase 2 GN=Mfe2 OS=Drosophila melanogaster (Fruit fly) PE=1 SV=1	PREDICTED: uncharacterized protein LOC101461884 [Ceratitis capitata]
all-1535	--	--	--	PREDICTED: pyruvate dehydrogenase phosphatase regulatory subunit, mitochondrial-like isoform X1 [Aplysia californica]
all-15350	--	--	--	hypothetical protein DAPPUDRAFT_335104 [Daphnia pulex]
all-15361	--	--	--	hypothetical protein CGI_10002394 [Crassostrea gigas]
all-15363	--	--	--	Heme-binding protein 2 [Crassostrea gigas]
all-15365	Cellular Component: cytoplasm (GO:0005737);; Molecular Function: oxidoreductase activity (GO:0016491);; Molecular Function: oxidoreductase activity, acting on the CH-NH2 group of donors (GO:0016638);; Biological Process: cellular metabolic process (GO:0044237);; Biological Process: primary metabolic process (GO:0044238);; Biological Process: small molecule metabolic process (GO:0044281);; Biologi…	K00264|1e-35|aga:AgaP_AGAP006360|AGAP006360-PA	Probable dihydropyrimidine dehydrogenase [NADP(+)] GN=dpyd-1 OS=Caenorhabditis briggsae PE=3 SV=2	PREDICTED: uncharacterized protein YgfT-like [Ceratitis capitata]
all-15366	Molecular Function: nucleotide binding (GO:0000166);; Molecular Function: RNA binding (GO:0003723);; Biological Process: RNA processing (GO:0006396);;	--	--	hypothetical protein CGI_10025795 [Crassostrea gigas]
all-15368	Cellular Component: membrane (GO:0016020);; Biological Process: single-organism cellular process (GO:0044763);; Biological Process: single-organism transport (GO:0044765);;	--	Probable sodium/potassium/calcium exchanger CG1090 GN=CG1090 OS=Drosophila melanogaster (Fruit fly) PE=2 SV=3	Sodium/calcium exchanger 3 [Crassostrea gigas]
all-15371	--	--	--	GA18465 [Drosophila pseudoobscura pseudoobscura]
all-15372	--	--	Uncharacterized protein K02A2.6 GN=K02A2.6 OS=Caenorhabditis elegans PE=2 SV=1	PREDICTED: RETRotransposon-like family member (retr-1)-like, partial [Saccoglossus kowalevskii]
all-15379	--	--	--	PREDICTED: uncharacterized protein YdbH-like [Ceratitis capitata]
all-15390	Biological Process: mitotic spindle organization (GO:0007052);;	--	Zinc finger matrin-type protein CG9776 GN=CG9776 OS=Drosophila melanogaster (Fruit fly) PE=1 SV=1	hypothetical protein BRAFLDRAFT_113722 [Branchiostoma floridae]
all-154	Biological Process: reproduction (GO:0000003);; Biological Process: nematode larval development (GO:0002119);; Cellular Component: collagen type IV (GO:0005587);; Biological Process: receptor-mediated endocytosis (GO:0006898);; Biological Process: muscle organ development (GO:0007517);; Biological Process: determination of adult lifespan (GO:0008340);; Biological Process: embryo development endin…	--	Collagen alpha-1(IV) chain (Precursor) GN=emb-9 OS=Caenorhabditis elegans PE=1 SV=5	alpha 1 type IV collagen [Haliotis tuberculata]
all-15401	Biological Process: gastrulation with mouth forming first (GO:0001703);; Biological Process: morphogenesis of an epithelium (GO:0002009);; Molecular Function: nucleic acid binding (GO:0003676);; Molecular Function: binding (GO:0005488);; Cellular Component: nucleus (GO:0005634);; Biological Process: spermatogenesis (GO:0007283);; Biological Process: RNA splicing (GO:0008380);; Biological Process:…	--	Splicing factor U2af 38 kDa subunit GN=U2af38 OS=Drosophila melanogaster (Fruit fly) PE=1 SV=2	PREDICTED: U2 small nuclear RNA auxiliary factor 1-like 2-like, partial [Saccoglossus kowalevskii]
all-15405	--	K14611|1e-06|spu:754406|hypothetical protein LOC754406	--	hypothetical protein CAPTEDRAFT_143404, partial [Capitella teleta]
all-1541	--	K14388|1e-41|aml:100482633|sodium-coupled monocarboxylate transporter 1-like	Putative sodium-dependent multivitamin transporter GN=CG32669 OS=Drosophila melanogaster (Fruit fly) PE=2 SV=1	PREDICTED: sodium-coupled monocarboxylate transporter 1-like [Aplysia californica]
all-15414	--	K14353|5e-23|spu:579193|similar to Solute carrier organic anion transporter family, member 3A1	--	Solute carrier organic anion transporter family member 2B1 [Crassostrea gigas]
all-15415	--	--	--	UPF0687 protein C20orf27-like protein [Crassostrea gigas]
all-1542	Molecular Function: cytokine receptor binding (GO:0005126);;	--	MIF-like protein mif-2 GN=mif-2 OS=Caenorhabditis elegans PE=2 SV=1	macrophage migration inhibitory-like factor protein [Azumapecten farreri]
all-15425	--	--	GATA zinc finger domain-containing protein 14 GN=gtaN OS=Dictyostelium discoideum (Slime mold) PE=4 SV=1	hypothetical protein DDB_G0277873 [Dictyostelium discoideum AX4]
all-15426	Cellular Component: extracellular region (GO:0005576);; Biological Process: chitin metabolic process (GO:0006030);; Molecular Function: chitin binding (GO:0008061);; Molecular Function: hydrolase activity (GO:0016787);;	--	Gamete and mating-type specific protein A (Precursor) GN=gmsA OS=Dictyostelium discoideum (Slime mold) PE=2 SV=1	Neurocan core protein [Crassostrea gigas]
all-15427	--	--	--	PREDICTED: uncharacterized protein LOC101862793 isoform X1 [Aplysia californica]
all-15432	Molecular Function: catalytic activity (GO:0003824);; Biological Process: RNA metabolic process (GO:0016070);; Cellular Component: intracellular part (GO:0044424);; Molecular Function: organic cyclic compound binding (GO:0097159);; Molecular Function: heterocyclic compound binding (GO:1901363);;	K10592|7e-62|mdo:100010537|HUWE1	Uncharacterized protein DDB_G0271670 (Precursor) GN=DDB_G0271670 OS=Dictyostelium discoideum (Slime mold) PE=4 SV=1	PREDICTED: E3 ubiquitin-protein ligase HUWE1-like isoform X3 [Aplysia californica]
all-15434	Biological Process: embryo development (GO:0009790);; Biological Process: single-organism cellular process (GO:0044763);; Biological Process: regulation of biological process (GO:0050789);;	--	Anterior pharynx in excess protein 1 (Precursor) GN=apx-1 OS=Caenorhabditis elegans PE=2 SV=1	hypothetical protein CGI_10002067 [Crassostrea gigas]
all-15439	--	K14480|7e-09|ecb:100069464|hypothetical protein LOC100069464	--	hypothetical protein DAPPUDRAFT_305388 [Daphnia pulex]
all-15442	Molecular Function: catalytic activity (GO:0003824);; Biological Process: metabolic process (GO:0008152);; Molecular Function: metal ion binding (GO:0046872);;	--	--	hypothetical protein CLF_113537, partial [Clonorchis sinensis]
all-15460	--	K08624|8e-18|mmu:101401|Adamts9, 1810011L16Rik, 8430403M15Rik, AW743315, E030027K14Rik	A disintegrin and metalloproteinase with thrombospondin motifs gon-1 (Precursor) GN=gon-1 OS=Caenorhabditis elegans PE=1 SV=3	PREDICTED: A disintegrin and metalloproteinase with thrombospondin motifs 9-like [Ciona intestinalis]
all-15461	Biological Process: cell surface receptor signaling pathway (GO:0007166);; Biological Process: organ morphogenesis (GO:0009887);; Biological Process: wing disc development (GO:0035220);; Biological Process: cell development (GO:0048468);;	--	Division abnormally delayed protein (Precursor) GN=dally OS=Drosophila melanogaster (Fruit fly) PE=1 SV=1	glypican, putative [Ixodes scapularis]
all-15465	--	--	--	hypothetical protein CGI_10002592 [Crassostrea gigas]
all-15467	--	--	--	hypothetical protein CGI_10012785 [Crassostrea gigas]
all-15468	--	--	--	PREDICTED: ferrienterobactin-binding periplasmic protein-like [Ceratitis capitata]
all-15469	Molecular Function: hydrolase activity (GO:0016787);;	--	Multidrug resistance protein pgp-1 GN=pgp-1 OS=Caenorhabditis elegans PE=1 SV=2	PREDICTED: ferric enterobactin transport system permease protein FepG-like [Ceratitis capitata]
all-1547	Molecular Function: transporter activity (GO:0005215);; Cellular Component: integral component of membrane (GO:0016021);; Biological Process: transmembrane transport (GO:0055085);;	--	Putative sodium-dependent multivitamin transporter GN=CG32669 OS=Drosophila melanogaster (Fruit fly) PE=2 SV=1	sodium/glucose cotransporter [Crassostrea gigas]
all-15472	--	--	--	hypothetical protein CGI_10003073 [Crassostrea gigas]
all-15473	--	--	--	Wings apart-like protein [Crassostrea gigas]
all-15475	--	--	--	PREDICTED: 2-dehydro-3-deoxygalactonokinase-like [Ceratitis capitata]
all-15477	--	--	--	Zinc finger C3H1 domain-containing protein [Crassostrea gigas]
all-15486	Molecular Function: binding (GO:0005488);;	--	--	hypothetical protein BRAFLDRAFT_221680 [Branchiostoma floridae]
all-15488	Biological Process: reproduction (GO:0000003);; Biological Process: activation of MAPK activity (GO:0000187);; Biological Process: nematode larval development (GO:0002119);; Biological Process: receptor-mediated endocytosis (GO:0006898);; Biological Process: protein localization (GO:0008104);; Biological Process: embryo development ending in birth or egg hatching (GO:0009792);; Molecular Function…	--	Sterile alpha and TIR motif-containing protein 1 GN=Ect4 OS=Drosophila melanogaster (Fruit fly) PE=2 SV=1	Sterile alpha and TIR motif-containing protein 1 [Crassostrea gigas]
all-1549	Molecular Function: RNA polymerase II core promoter proximal region sequence-specific DNA binding transcription factor activity involved in positive regulation of transcription (GO:0001077);; Biological Process: oocyte maturation (GO:0001556);; Molecular Function: DNA binding (GO:0003677);; Cellular Component: nucleus (GO:0005634);; Biological Process: regulation of transcription from RNA polymer…	K09364|1e-96|spu:548625|Oct	POU domain protein 2 (Fragment) GN=pdm2 OS=Drosophila virilis (Fruit fly) PE=2 SV=1	POU domain, class 2, transcription factor 1 [Crassostrea gigas]
all-15492	--	--	--	Caprin-2 [Crassostrea gigas]
all-15493	Biological Process: regulation of transcription, DNA-templated (GO:0006355);; Biological Process: transcription from RNA polymerase II promoter (GO:0006366);; Biological Process: multicellular organismal development (GO:0007275);; Biological Process: single-organism cellular process (GO:0044763);; Biological Process: single-organism developmental process (GO:0044767);; Biological Process: anatomi…	K02223|4e-13|der:Dere_GG14938|GG14938 gene product from transcript GG14938-RA	G-box-binding factor GN=gbfA OS=Dictyostelium discoideum (Slime mold) PE=1 SV=2	hypothetical protein DDB_G0277075 [Dictyostelium discoideum AX4]
all-15497	--	--	--	hypothetical protein CRE_29395 [Caenorhabditis remanei]
all-15498	--	--	--	IP13057p [Drosophila melanogaster]
all-155	Cellular Component: cytoplasm (GO:0005737);; Biological Process: single-organism process (GO:0044699);; Molecular Function: peptidase activity, acting on L-amino acid peptides (GO:0070011);;	--	Protein SpAN (Precursor) GN=SPAN OS=Strongylocentrotus purpuratus (Purple sea urchin) PE=2 SV=1	Zinc metalloproteinase nas-36 [Crassostrea gigas]
all-1550	--	--	--	PREDICTED: ABC transporter arginine-binding protein 1-like [Ceratitis capitata]
all-15510	Biological Process: morphogenesis of an epithelium (GO:0002009);; Biological Process: nematode larval development (GO:0002119);; Molecular Function: nucleic acid binding (GO:0003676);; Molecular Function: helicase activity (GO:0004386);; Molecular Function: ATP binding (GO:0005524);; Biological Process: germ cell development (GO:0007281);; Molecular Function: ATP-dependent helicase activity (GO:0…	K12598|6e-54|nvi:100116475|NV17547	mRNA transport homolog 4 GN=mtr-4 OS=Caenorhabditis elegans PE=3 SV=1	Superkiller viralicidic activity 2-like 2 [Crassostrea gigas]
all-15511	Biological Process: regionalization (GO:0003002);; Biological Process: oocyte axis specification (GO:0007309);; Biological Process: regulation of gene expression (GO:0010468);; Biological Process: cellular component organization (GO:0016043);; Biological Process: RNA metabolic process (GO:0016070);; Biological Process: macromolecule localization (GO:0033036);; Biological Process: macromolecule me…	--	Protein maelstrom homolog GN=mael OS=Culex quinquefasciatus (Southern house mosquito) PE=3 SV=1	maelstrom-like protein [Crassostrea gigas]
all-15519	--	--	Putative transporter arsB GN=arsB OS=Dictyostelium discoideum (Slime mold) PE=2 SV=1	PREDICTED: arsenical pump membrane protein-like [Ceratitis capitata]
all-1552	Molecular Function: oxidoreductase activity (GO:0016491);; Biological Process: oxidation-reduction process (GO:0055114);;	--	Succinate dehydrogenase [ubiquinone] flavoprotein subunit, mitochondrial (Precursor) GN=SdhA OS=Drosophila melanogaster (Fruit fly) PE=2 SV=3	PREDICTED: fumarate reductase flavoprotein subunit-like [Ceratitis capitata]
all-15522	--	--	--	hypothetical protein BRAFLDRAFT_255656 [Branchiostoma floridae]
all-15524	Molecular Function: DNA binding (GO:0003677);; Molecular Function: ATP-dependent DNA helicase activity (GO:0004003);; Molecular Function: ATP binding (GO:0005524);; Biological Process: nucleotide-excision repair (GO:0006289);;	K10843|0.0|isc:IscW_ISCW023179|rad25/xp-B DNA repair helicase, putative	DNA excision repair protein haywire GN=hay OS=Drosophila melanogaster (Fruit fly) PE=1 SV=2	TFIIH basal transcription factor complex helicase XPB subunit [Crassostrea gigas]
all-15525	--	--	--	hypothetical protein CGI_10009110 [Crassostrea gigas]
all-15530	--	--	--	hypothetical protein BRAFLDRAFT_116232 [Branchiostoma floridae]
all-15538	--	--	--	PREDICTED: D-serine dehydratase-like [Aplysia californica]
all-15541	--	--	--	PREDICTED: lisH domain-containing protein C1711.05-like [Aplysia californica]
all-15547	Biological Process: metabolic process (GO:0008152);; Biological Process: cellular process (GO:0009987);;	K10808|3e-14|tca:657724|similar to AGAP006818-PA	Ribonucleoside-diphosphate reductase subunit M2 GN=RnrS OS=Drosophila melanogaster (Fruit fly) PE=1 SV=2	PREDICTED: ribonucleoside-diphosphate reductase 1 subunit beta-like [Ceratitis capitata]
all-15553	Biological Process: transcription, DNA-templated (GO:0006351);;	--	Mediator of RNA polymerase II transcription subunit 14 GN=MED14 OS=Anopheles gambiae (African malaria mosquito) PE=3 SV=5	Mediator of RNA polymerase II transcription subunit 14 [Crassostrea gigas]
all-15555	Biological Process: single-organism cellular process (GO:0044763);; Biological Process: regulation of cellular process (GO:0050794);;	K14611|6e-07|nve:NEMVE_v1g164090|hypothetical protein	--	PREDICTED: uracil permease-like [Ceratitis capitata]
all-15562	--	--	--	PREDICTED: uncharacterized lipoprotein YsaB-like [Ceratitis capitata]
all-15564	Molecular Function: protein binding (GO:0005515);; Cellular Component: protein complex (GO:0043234);; Cellular Component: cytoskeletal part (GO:0044430);; Cellular Component: cytoplasmic part (GO:0044444);;	--	Flagellar attachment zone protein 1 GN=TbgDal_IV3690 OS=Trypanosoma brucei gambiense (strain MHOM/CI/86/DAL972) PE=3 SV=1	hypothetical protein CGI_10015025 [Crassostrea gigas]
all-15584	Molecular Function: protein binding (GO:0005515);; Biological Process: developmental process (GO:0032502);; Cellular Component: protein complex (GO:0043234);; Cellular Component: cytoskeletal part (GO:0044430);; Cellular Component: cytoplasmic part (GO:0044444);; Biological Process: single-organism process (GO:0044699);;	--	Myosin heavy chain, clone 203 (Fragment) OS=Hydra vulgaris (Hydra) PE=2 SV=1	PREDICTED: sarcolemmal membrane-associated protein-like [Aplysia californica]
all-15593	--	--	--	hypothetical protein CGI_10004449 [Crassostrea gigas]
all-15594	--	K06316|2e-12|spu:586818|hypothetical LOC586818	--	cAMP-dependent protein kinase regulatory subunit [Crassostrea gigas]
all-15596	--	--	--	Lysosomal protein NCU-G1 [Crassostrea gigas]
all-15599	--	--	--	IgGFc-binding protein [Crassostrea gigas]
all-15608	--	--	--	hypothetical protein CGI_10025001 [Crassostrea gigas]
all-15610	--	--	--	GA28568 [Drosophila pseudoobscura pseudoobscura]
all-15613	Molecular Function: aralkylamine N-acetyltransferase activity (GO:0004059);; Molecular Function: arylamine N-acetyltransferase activity (GO:0004060);; Molecular Function: cation channel activity (GO:0005261);; Molecular Function: dopamine transmembrane transporter activity (GO:0005329);; Biological Process: catecholamine metabolic process (GO:0006584);; Biological Process: phagocytosis (GO:000690…	K05042|4e-18|dre:494490|slc6a9, glyt1	Sodium-dependent serotonin transporter GN=SerT OS=Drosophila melanogaster (Fruit fly) PE=2 SV=1	Sodium- and chloride-dependent glycine transporter 2 [Crassostrea gigas]
all-15615	Cellular Component: integral component of membrane (GO:0016021);;	--	Uncharacterized Golgi apparatus membrane protein-like protein CG5021 GN=CG5021 OS=Drosophila melanogaster (Fruit fly) PE=2 SV=2	Protein FAM18A [Crassostrea gigas]
all-15617	--	--	Scavenger receptor cysteine-rich domain superfamily protein (Precursor) GN=SRCR1 OS=Asterina pectinifera (Starfish) PE=1 SV=1	Deleted in malignant brain tumors 1 protein [Crassostrea gigas]
all-15618	Cellular Component: intracellular organelle (GO:0043229);; Biological Process: single-organism process (GO:0044699);;	K10891|7e-06|nvi:100122166|NV12511	Protein slender lobes GN=sle OS=Drosophila melanogaster (Fruit fly) PE=1 SV=1	hypothetical protein CGI_10023372 [Crassostrea gigas]
all-15619	--	--	--	Carbohydrate sulfotransferase 1 [Crassostrea gigas]
all-15620	--	K12382|5e-30|cin:100176110|similar to surfactant B protein, putative	--	Proactivator polypeptide [Crassostrea gigas]
all-15622	--	--	--	PREDICTED: transmembrane protein 107-like [Aplysia californica]
all-15623	Molecular Function: protein binding (GO:0005515);; Cellular Component: extracellular region (GO:0005576);; Biological Process: protein targeting (GO:0006605);; Biological Process: nucleocytoplasmic transport (GO:0006913);;	--	Probable nucleoporin Nup54 GN=Nup54 OS=Drosophila melanogaster (Fruit fly) PE=2 SV=1	WD40-like domain-containing protein [Polysphondylium pallidum PN500]
all-15633	Biological Process: metabolic process (GO:0008152);; Biological Process: cellular process (GO:0009987);; Molecular Function: oxidoreductase activity (GO:0016491);;	--	Putative malate dehydrogenase 1B GN=MDH1B OS=Branchiostoma floridae (Florida lancelet) PE=3 SV=1	Putative malate dehydrogenase 1B [Crassostrea gigas]
all-15643	Cellular Component: mitochondrion (GO:0005739);; Molecular Function: oxidoreductase activity (GO:0016491);; Cellular Component: intracellular organelle part (GO:0044446);;	--	Probable isocitrate dehydrogenase [NAD] subunit alpha, mitochondrial (Precursor) GN=l(1)G0156 OS=Drosophila melanogaster (Fruit fly) PE=2 SV=1	PREDICTED: d-malate dehydrogenase [decarboxylating]-like [Amphimedon queenslandica]
all-15645	Cellular Component: intracellular part (GO:0044424);;	--	Dynein intermediate chain 2, ciliary OS=Heliocidaris crassispina (Sea urchin) PE=2 SV=1	WD repeat-containing protein 78 [Crassostrea gigas]
all-15646	Molecular Function: nuclear export signal receptor activity (GO:0005049);; Cellular Component: nucleus (GO:0005634);; Cellular Component: nuclear pore (GO:0005643);; Cellular Component: cytoplasm (GO:0005737);; Biological Process: protein export from nucleus (GO:0006611);; Biological Process: intracellular protein transport (GO:0006886);; Molecular Function: Ran GTPase binding (GO:0008536);;	--	Ran-binding protein 16 GN=Ranbp16 OS=Drosophila melanogaster (Fruit fly) PE=2 SV=1	PREDICTED: exportin-7-like isoform X2 [Aplysia californica]
all-15651	Molecular Function: osmosensor activity (GO:0005034);; Molecular Function: cation channel activity (GO:0005261);; Molecular Function: neurotransmitter transporter activity (GO:0005326);; Molecular Function: protein binding (GO:0005515);; Biological Process: phagocytosis (GO:0006909);; Molecular Function: serotonin transmembrane transporter activity (GO:0015222);; Cellular Component: membrane (GO:…	K05038|1e-89|dre:100149162|solute carrier family 6 (neurotransmitter transporter, glycine), member 5-like	Sodium-dependent serotonin transporter GN=SerT OS=Drosophila melanogaster (Fruit fly) PE=2 SV=1	hypothetical protein CAPTEDRAFT_140091, partial [Capitella teleta]
all-15652	Biological Process: steroid metabolic process (GO:0008202);; Molecular Function: steroid dehydrogenase activity, acting on the CH-OH group of donors, NAD or NADP as acceptor (GO:0033764);; Biological Process: cellular hormone metabolic process (GO:0034754);; Cellular Component: cytoplasmic part (GO:0044444);;	--	3-hydroxyacyl-CoA dehydrogenase type-2 GN=scu OS=Drosophila melanogaster (Fruit fly) PE=1 SV=1	3-dehydroecdysone 3alpha-reductase [Spodoptera littoralis]
all-15655	Molecular Function: phosphatase activity (GO:0016791);;	K14394|9e-19|aml:100483120|low molecular weight phosphotyrosine protein phosphatase-like	Low molecular weight phosphotyrosine protein phosphatase 1 GN=primo-1 OS=Drosophila melanogaster (Fruit fly) PE=2 SV=1	GL24448 [Drosophila persimilis]
all-15658	--	--	--	Agrin [Crassostrea gigas]
all-1566	Molecular Function: transferase activity (GO:0016740);;	--	--	PREDICTED: probable RNA 2&apos;-phosphotransferase-like [Ceratitis capitata]
all-15690	--	--	COBW domain-containing protein DDB_G0274527 GN=DDB_G0274527 OS=Dictyostelium discoideum (Slime mold) PE=3 SV=1	PREDICTED: uncharacterized GTP-binding protein YjiA-like [Ceratitis capitata]
all-15691	--	--	--	Uncharacterized protein C15orf33 [Crassostrea gigas]
all-15694	--	--	--	PREDICTED: uncharacterized protein LOC101847836 [Aplysia californica]
all-15695	--	--	--	hypothetical protein BRAFLDRAFT_99630 [Branchiostoma floridae]
all-15697	Molecular Function: DNA binding (GO:0003677);; Molecular Function: DNA-directed RNA polymerase activity (GO:0003899);; Biological Process: transcription, DNA-templated (GO:0006351);; Molecular Function: protein dimerization activity (GO:0046983);;	K03011|1e-134|nve:NEMVE_v1g190101|hypothetical protein	DNA-directed RNA polymerase II subunit rpb3 GN=polr2c OS=Dictyostelium discoideum (Slime mold) PE=3 SV=1	PREDICTED: DNA directed RNA polymerase II polypeptide C-like [Saccoglossus kowalevskii]
all-157	Molecular Function: nucleotide binding (GO:0000166);; Molecular Function: adenylate kinase activity (GO:0004017);; Molecular Function: ATP binding (GO:0005524);; Cellular Component: cytoplasm (GO:0005737);; Cellular Component: mitochondrion (GO:0005739);; Biological Process: UDP biosynthetic process (GO:0006225);; Biological Process: purine ribonucleotide metabolic process (GO:0009150);; Biologic…	K00939|5e-91|ecb:100053274|hypothetical LOC100053274	Adenylate kinase OS=Schistosoma mansoni (Blood fluke) PE=2 SV=1	adenylate kinase isoenzyme, putative [Perkinsus marinus ATCC 50983]
all-15700	Biological Process: DNA metabolic process (GO:0006259);; Biological Process: cell cycle process (GO:0022402);; Biological Process: multicellular organismal process (GO:0032501);; Biological Process: cellular component morphogenesis (GO:0032989);; Biological Process: cellular macromolecule biosynthetic process (GO:0034645);; Cellular Component: intracellular part (GO:0044424);; Biological Process:…	--	Protein downstream neighbor of son homolog GN=hd OS=Drosophila melanogaster (Fruit fly) PE=1 SV=1	Protein downstream neighbor of Son [Crassostrea gigas]
all-15702	Biological Process: microtubule cytoskeleton organization (GO:0000226);; Biological Process: embryonic development via the syncytial blastoderm (GO:0001700);; Biological Process: morphogenesis of an epithelium (GO:0002009);; Biological Process: instar larval or pupal development (GO:0002165);; Molecular Function: actin binding (GO:0003779);; Biological Process: spermatid development (GO:0007286);…	--	--	Neuronal membrane glycoprotein M6-b [Crassostrea gigas]
all-15703	Molecular Function: binding (GO:0005488);; Cellular Component: chromosome (GO:0005694);; Biological Process: response to stress (GO:0006950);; Biological Process: organelle organization (GO:0006996);; Cellular Component: nuclear lumen (GO:0031981);; Biological Process: cellular nitrogen compound metabolic process (GO:0034641);; Biological Process: primary metabolic process (GO:0044238);; Biologic…	--	Poly(ADP-ribose) polymerase pme-5 GN=pme-5 OS=Caenorhabditis elegans PE=2 SV=1	Poly [ADP-ribose] polymerase 1 [Crassostrea gigas]
all-15710	Molecular Function: beta-glucuronidase activity (GO:0004566);; Molecular Function: protein binding (GO:0005515);; Biological Process: synaptic transmission (GO:0007268);; Biological Process: oocyte anterior/posterior axis specification (GO:0007314);; Biological Process: nervous system development (GO:0007399);; Cellular Component: intrinsic component of membrane (GO:0031224);; Biological Process:…	K10344|1e-19|mmu:14794|Spsb2, AI461677, C9, Grcc9, SSB2	Protein gustavus GN=gus OS=Drosophila melanogaster (Fruit fly) PE=1 SV=1	hypothetical protein CRE_18736 [Caenorhabditis remanei]
all-15711	--	--	Nose resistant to fluoxetine protein 6 (Precursor) GN=nrf-6 OS=Caenorhabditis elegans PE=1 SV=3	Nose resistant to fluoxetine protein 6 [Crassostrea gigas]
all-15720	Molecular Function: retinal isomerase activity (GO:0004744);; Biological Process: signal transduction (GO:0007165);; Biological Process: G-protein coupled receptor signaling pathway (GO:0007186);; Biological Process: sensory perception (GO:0007600);; Molecular Function: G-protein coupled photoreceptor activity (GO:0008020);; Biological Process: detection of visible light (GO:0009584);; Cellular C…	K04255|6e-25|smm:Smp_104210|opsin-like receptor	Rhodopsin, GQ-coupled GN=SCOP1 OS=Mizuhopecten yessoensis (Japanese scallop) PE=1 SV=1	Gq-coupled opsin, partial [Argopecten irradians]
all-15739	Molecular Function: binding (GO:0005488);; Cellular Component: intracellular (GO:0005622);; Biological Process: single-organism cellular process (GO:0044763);;	--	Muscle M-line assembly protein unc-89 GN=unc-89 OS=Caenorhabditis elegans PE=1 SV=3	hypothetical protein [Trichomonas vaginalis G3]
all-1574	--	--	--	PREDICTED: DNA polymerase II-like [Ceratitis capitata]
all-15745	Biological Process: microtubule cytoskeleton organization (GO:0000226);; Biological Process: ciliary or bacterial-type flagellar motility (GO:0001539);; Biological Process: developmental process involved in reproduction (GO:0003006);; Molecular Function: microtubule motor activity (GO:0003777);; Molecular Function: ATP binding (GO:0005524);; Cellular Component: spindle (GO:0005819);; Cellular Com…	K10408|1e-108|bfo:BRAFLDRAFT_276972|hypothetical protein	Dynein beta chain, ciliary OS=Heliocidaris crassispina (Sea urchin) PE=1 SV=1	PREDICTED: dynein heavy chain 1, axonemal-like [Aplysia californica]
all-15746	--	--	SET domain-containing protein 14 GN=set-14 OS=Caenorhabditis elegans PE=4 SV=2	SET and MYND domain-containing protein 5 [Crassostrea gigas]
all-15753	Molecular Function: structural constituent of ribosome (GO:0003735);; Cellular Component: ribosome (GO:0005840);; Biological Process: translation (GO:0006412);;	K02908|4e-66|hmg:100207455|similar to predicted protein	60S ribosomal protein L30 GN=RPL30 OS=Branchiostoma belcheri (Amphioxus) PE=3 SV=1	PREDICTED: 60S ribosomal protein L30-like isoform 2 [Hydra magnipapillata]
all-15754	--	--	--	PREDICTED: toll-like receptor 7-like [Saccoglossus kowalevskii]
all-15755	--	K11137|4e-50|spu:588739|similar to LOC443621 protein	--	PREDICTED: telomere length regulation protein TEL2 homolog [Strongylocentrotus purpuratus]
all-1576	--	--	--	hypothetical protein CAPTEDRAFT_151631, partial [Capitella teleta]
all-15761	Biological Process: mitotic cell cycle (GO:0000278);; Molecular Function: protein binding (GO:0005515);; Biological Process: cytoskeleton organization (GO:0007010);; Biological Process: chromosome segregation (GO:0007059);; Biological Process: establishment or maintenance of cell polarity (GO:0007163);; Biological Process: oocyte anterior/posterior axis specification (GO:0007314);; Biological Pro…	--	Calponin homology domain-containing protein DDB_G0272472 GN=DDB_G0272472 OS=Dictyostelium discoideum (Slime mold) PE=4 SV=1	hypothetical protein CGI_10014552 [Crassostrea gigas]
all-15763	Molecular Function: binding (GO:0005488);;	K10397|1e-70|nve:NEMVE_v1g234547|hypothetical protein	--	PREDICTED: kinesin-like protein KIF9-like isoform X4 [Aplysia californica]
all-15764	Molecular Function: nucleic acid binding (GO:0003676);; Biological Process: nucleobase-containing compound metabolic process (GO:0006139);; Molecular Function: methyltransferase activity (GO:0008168);; Biological Process: methylation (GO:0032259);;	--	--	predicted protein [Nematostella vectensis]
all-15767	--	--	--	hypothetical protein CGI_10005504, partial [Crassostrea gigas]
all-15769	Molecular Function: alpha-L-fucosidase activity (GO:0004560);; Cellular Component: extracellular region (GO:0005576);; Biological Process: fucose metabolic process (GO:0006004);;	K01206|1e-82|spu:592142|hypothetical LOC592142	Alpha-L-fucosidase (Precursor) GN=BRAFLDRAFT_56888 OS=Branchiostoma floridae (Florida lancelet) PE=3 SV=2	hypothetical protein DAPPUDRAFT_55824 [Daphnia pulex]
all-15776	--	--	--	Adapter protein CIKS [Crassostrea gigas]
all-15781	--	--	--	PREDICTED: cellulose synthase catalytic subunit [UDP-forming]-like [Ceratitis capitata]
all-15800	Molecular Function: nucleic acid binding (GO:0003676);; Molecular Function: catalytic activity (GO:0003824);; Biological Process: DNA metabolic process (GO:0006259);; Molecular Function: metal ion binding (GO:0046872);;	--	Uncharacterized protein K02A2.6 GN=K02A2.6 OS=Caenorhabditis elegans PE=2 SV=1	PREDICTED: uncharacterized protein K02A2.6-like [Aplysia californica]
all-15802	--	--	--	PREDICTED: uncharacterized protein LOC101853914 [Aplysia californica]
all-15806	--	--	--	hypothetical protein CGI_10016401 [Crassostrea gigas]
all-15811	--	--	--	hypothetical protein CGI_10005504, partial [Crassostrea gigas]
all-15818	--	--	Uncharacterized protein PFD1115c GN=PFD1115c OS=Plasmodium falciparum (isolate 3D7) PE=2 SV=1	conserved Plasmodium protein, unknown function [Plasmodium falciparum 3D7]
all-15820	Biological Process: axonogenesis (GO:0007409);; Molecular Function: hydrolase activity (GO:0016787);;	--	--	PREDICTED: uncharacterized protein LOC101864041 [Aplysia californica]
all-15826	Molecular Function: transferase activity, transferring acyl groups (GO:0016746);; Biological Process: cellular metabolic process (GO:0044237);; Biological Process: primary metabolic process (GO:0044238);; Biological Process: organic substance metabolic process (GO:0071704);;	K00681|2e-22|tad:TRIADDRAFT_62141|hypothetical protein	--	Putative gamma-glutamyltransferase ywrD [Crassostrea gigas]
all-15829	Molecular Function: GABA-A receptor activity (GO:0004890);; Biological Process: ion transport (GO:0006811);; Biological Process: synaptic transmission (GO:0007268);; Molecular Function: ligand-gated ion channel activity (GO:0015276);; Cellular Component: membrane (GO:0016020);; Cellular Component: integral component of membrane (GO:0016021);; Molecular Function: neurotransmitter receptor activity…	--	Glutamate-gated chloride channel (Precursor) GN=GluClalpha OS=Drosophila melanogaster (Fruit fly) PE=1 SV=2	GluClAc2 [Aplysia californica]
all-15831	--	K03348|6e-49|bta:535565|ANAPC1	Anaphase-promoting complex subunit 1 GN=anapc1 OS=Dictyostelium discoideum (Slime mold) PE=3 SV=1	PREDICTED: anaphase-promoting complex subunit 1-like [Aplysia californica]
all-15837	Molecular Function: transferase activity, transferring acyl groups (GO:0016746);;	K00624|1e-165|bfo:BRAFLDRAFT_83552|hypothetical protein	Choline O-acetyltransferase 13 kDa chain GN=Cha OS=Drosophila melanogaster (Fruit fly) PE=1 SV=3	Carnitine O-acetyltransferase [Crassostrea gigas]
all-15839	--	--	--	SITS-binding protein [Crassostrea gigas]
all-1584	Cellular Component: cytoplasm (GO:0005737);; Biological Process: cellular process (GO:0009987);;	K12824|0.0|tca:659146|similar to HRP130 protein	DNA ligase 1 GN=lig1 OS=Dictyostelium discoideum (Slime mold) PE=3 SV=1	Transcription elongation regulator 1 [Crassostrea gigas]
all-15844	Biological Process: multicellular organismal process (GO:0032501);; Biological Process: single-organism cellular process (GO:0044763);; Biological Process: response to stimulus (GO:0050896);;	--	Salivary glue protein Sgs-3 (Precursor) GN=Sgs3 OS=Drosophila melanogaster (Fruit fly) PE=2 SV=1	hypothetical protein CGI_10005171 [Crassostrea gigas]
all-15845	--	--	--	PREDICTED: coiled-coil domain-containing protein C16orf93-like [Aplysia californica]
all-15846	--	--	--	Uncharacterized protein C4orf8 [Crassostrea gigas]
all-15853	--	--	--	PREDICTED: hypothetical protein [Saccoglossus kowalevskii]
all-15854	--	--	Suppressor of lurcher protein 1 (Precursor) GN=sol-1 OS=Caenorhabditis elegans PE=1 SV=3	PREDICTED: cubilin [Ciona intestinalis]
all-1586	Biological Process: regulation of alternative mRNA splicing, via spliceosome (GO:0000381);; Molecular Function: DNA binding (GO:0003677);; Cellular Component: nucleus (GO:0005634);; Biological Process: apoptotic process (GO:0006915);; Biological Process: peripheral nervous system development (GO:0007422);; Biological Process: imaginal disc-derived wing morphogenesis (GO:0007476);; Biological Proc…	--	Protein muscleblind GN=mbl OS=Drosophila melanogaster (Fruit fly) PE=2 SV=2	muscleblind, isoform O [Drosophila melanogaster]
all-15865	--	--	--	PREDICTED: mannonate dehydratase-like [Ceratitis capitata]
all-15870	Molecular Function: catalytic activity (GO:0003824);; Molecular Function: ion binding (GO:0043167);;	--	--	PREDICTED: protein kinase domain-containing protein, cytoplasmic-like isoform X1 [Aplysia californica]
all-15873	Molecular Function: structural molecule activity (GO:0005198);; Molecular Function: protein binding (GO:0005515);; Cellular Component: extracellular region (GO:0005576);; Cellular Component: cilium (GO:0005929);; Biological Process: puparial adhesion (GO:0007594);; Cellular Component: membrane (GO:0016020);; Cellular Component: extracellular matrix (GO:0031012);; Biological Process: response to h…	--	Salivary glue protein Sgs-3 (Precursor) GN=Sgs3 OS=Drosophila yakuba (Fruit fly) PE=2 SV=3	mucin related 11Da [Drosophila melanogaster]
all-15877	--	--	Putative ferric-chelate reductase 1 homolog GN=CG8399 OS=Drosophila melanogaster (Fruit fly) PE=2 SV=1	PREDICTED: putative ferric-chelate reductase 1-like [Aplysia californica]
all-1588	--	--	--	PREDICTED: zinc finger CCHC domain-containing protein 4-like isoform X1 [Aplysia californica]
all-1589	Molecular Function: monooxygenase activity (GO:0004497);; Molecular Function: protein binding (GO:0005515);; Biological Process: multicellular organismal development (GO:0007275);; Biological Process: regulation of gene expression (GO:0010468);; Biological Process: multicellular organism reproduction (GO:0032504);; Biological Process: cellular nitrogen compound metabolic process (GO:0034641);; Ce…	--	Cytochrome P450 18a1 GN=Cyp18a1 OS=Drosophila melanogaster (Fruit fly) PE=2 SV=2	Cytochrome P450 2J6 [Crassostrea gigas]
all-15891	Biological Process: morphogenesis of an epithelium (GO:0002009);; Cellular Component: cytoplasm (GO:0005737);; Biological Process: receptor-mediated endocytosis (GO:0006898);; Biological Process: apoptotic process (GO:0006915);; Biological Process: gamete generation (GO:0007276);; Biological Process: determination of adult lifespan (GO:0008340);; Biological Process: epidermal cell fate specificat…	--	Brain tumor protein GN=brat OS=Drosophila melanogaster (Fruit fly) PE=1 SV=2	Tripartite motif-containing protein 2 [Crassostrea gigas]
all-15893	--	--	--	hypothetical protein CGI_10027174 [Crassostrea gigas]
all-15899	--	--	--	hypothetical protein NEMVEDRAFT_v1g222472 [Nematostella vectensis]
all-1590	--	--	Flavohemoprotein B GN=fhbB OS=Dictyostelium discoideum (Slime mold) PE=1 SV=1	PREDICTED: oxidoreductase NAD-binding domain-containing protein 1-like [Aplysia californica]
all-15902	Molecular Function: binding (GO:0005488);; Biological Process: generation of precursor metabolites and energy (GO:0006091);; Biological Process: multicellular organismal development (GO:0007275);; Cellular Component: intracellular membrane-bounded organelle (GO:0043231);; Cellular Component: cytoplasmic part (GO:0044444);; Biological Process: single-organism developmental process (GO:0044767);; B…	K03935|6e-26|dya:Dyak_GE23599|GE23599 gene product from transcript GE23599-RA	NADH-ubiquinone oxidoreductase 49 kDa subunit GN=NAD7 OS=Reclinomonas americana PE=3 SV=1	PREDICTED: formate hydrogenlyase subunit 5-like [Ceratitis capitata]
all-15903	--	K01106|2e-84|tgu:100231908|myosin IC	Inositol polyphosphate 5-phosphatase GN=cil-1 OS=Caenorhabditis elegans PE=1 SV=1	Inositol polyphosphate 5-phosphatase K [Crassostrea gigas]
all-15904	--	K10263|6e-21|bfo:BRAFLDRAFT_236265|hypothetical protein	--	hypothetical protein BRAFLDRAFT_236265 [Branchiostoma floridae]
all-15905	--	K14020|9e-16|bta:100298456|similar to Wolfram syndrome 1 protein homolog	--	PREDICTED: wolframin-like [Aplysia californica]
all-15906	Molecular Function: catalytic activity (GO:0003824);; Biological Process: multicellular organismal development (GO:0007275);; Biological Process: body morphogenesis (GO:0010171);; Biological Process: oviposition (GO:0018991);; Cellular Component: cleavage furrow (GO:0032154);; Biological Process: positive regulation of growth rate (GO:0040010);; Biological Process: locomotion (GO:0040011);; Molec…	--	Collagen EMF1-alpha (Precursor; Fragment) GN=COLF1 OS=Ephydatia muelleri (Mueller&apos;s freshwater sponge) PE=3 SV=2	MAM domain-containing protein 2 [Crassostrea gigas]
all-15908	Cellular Component: histone acetyltransferase complex (GO:0000123);; Molecular Function: endoribonuclease activity (GO:0004521);; Molecular Function: ubiquitin-protein ligase activity (GO:0004842);; Biological Process: mRNA catabolic process (GO:0006402);; Biological Process: apoptotic process (GO:0006915);; Biological Process: regulation of mitosis (GO:0007088);; Biological Process: pole cell fo…	K03362|0.0|ecb:100070200|BTRC	F-box/WD repeat-containing protein lin-23 GN=lin-23 OS=Caenorhabditis elegans PE=1 SV=2	F-box/WD repeat-containing protein 1A [Crassostrea gigas]
all-15911	--	K11831|5e-17|bfo:BRAFLDRAFT_208900|hypothetical protein	DNA-binding protein P3A2 OS=Strongylocentrotus purpuratus (Purple sea urchin) PE=1 SV=1	PREDICTED: DNA-binding protein P3A2-like isoform X1 [Aplysia californica]
all-15913	Molecular Function: hydrolase activity, hydrolyzing O-glycosyl compounds (GO:0004553);; Biological Process: carbohydrate metabolic process (GO:0005975);;	--	--	beta-galactosidase, partial [Clonorchis sinensis]
all-15915	--	--	--	Poly(A) RNA polymerase, mitochondrial [Acromyrmex echinatior]
all-1592	--	--	--	PREDICTED: uncharacterized protein LOC580961 [Strongylocentrotus purpuratus]
all-15924	Biological Process: axon midline choice point recognition (GO:0016199);; Biological Process: netrin-activated signaling pathway (GO:0038007);; Molecular Function: metal ion binding (GO:0046872);;	K10649|0.0|phu:Phum_PHUM349810|tripartite motif-containing protein, putative	--	Tripartite motif-containing protein 9 [Crassostrea gigas]
all-15927	--	K12737|7e-38|xla:444628|cwc27, MGC84139, ny-co-10, sdccag10	Nucleolar protein 58 GN=nop58 OS=Dictyostelium discoideum (Slime mold) PE=3 SV=1	Peptidyl-prolyl cis-trans isomerase SDCCAG10 [Crassostrea gigas]
all-15930	--	--	--	PREDICTED: 2-(5&apos;&apos;-triphosphoribosyl)-3&apos;-dephosphocoenzyme-A synthase-like [Ceratitis capitata]
all-15931	Molecular Function: catalytic activity (GO:0003824);; Biological Process: signal transduction (GO:0007165);; Biological Process: cellular metabolic process (GO:0044237);; Molecular Function: organic cyclic compound binding (GO:0097159);; Molecular Function: heterocyclic compound binding (GO:1901363);;	--	--	PREDICTED: glycerol metabolism operon regulatory protein-like [Ceratitis capitata]
all-15934	Molecular Function: transferase activity (GO:0016740);;	--	Neuroglian (Precursor) GN=Nrg OS=Drosophila melanogaster (Fruit fly) PE=1 SV=2	Neuroglian [Crassostrea gigas]
all-1595	Molecular Function: catalytic activity (GO:0003824);; Biological Process: cellular metabolic process (GO:0044237);;	--	Peroxidasin homolog (Precursor) GN=pxn-1 OS=Caenorhabditis elegans PE=1 SV=1	hypothetical protein BRAFLDRAFT_92765 [Branchiostoma floridae]
all-15954	--	--	Ancylostoma secreted protein (Precursor) GN=ASP OS=Ancylostoma caninum (Dog hookworm) PE=2 SV=1	Glioma pathogenesis-related protein 1 [Crassostrea gigas]
all-15957	--	--	--	HEAT repeat-containing protein 5B [Crassostrea gigas]
all-15958	--	--	--	hypothetical protein CGI_10017250 [Crassostrea gigas]
all-15962	Molecular Function: sequence-specific DNA binding transcription factor activity (GO:0003700);; Cellular Component: nucleus (GO:0005634);; Biological Process: regulation of transcription, DNA-templated (GO:0006355);; Molecular Function: zinc ion binding (GO:0008270);;	--	Integrator complex subunit 6 homolog GN=ints6 OS=Dictyostelium discoideum (Slime mold) PE=3 SV=2	Myelin transcription factor 1-like protein [Crassostrea gigas]
all-15969	Cellular Component: membrane (GO:0016020);;	--	Histone-lysine N-methyltransferase, H3 lysine-79 specific GN=dotA OS=Dictyostelium discoideum (Slime mold) PE=2 SV=2	hypothetical protein DICPUDRAFT_148219 [Dictyostelium purpureum]
all-15977	--	K14410|1e-11|dpe:Dper_GL13492|GL13492 gene product from transcript GL13492-RA	Putative acid phosphatase 5 (Precursor) GN=pho-5 OS=Caenorhabditis elegans PE=1 SV=3	GA26867 [Drosophila pseudoobscura pseudoobscura]
all-15994	Molecular Function: protein binding (GO:0005515);; Biological Process: single-organism process (GO:0044699);;	K06057|1e-103|phu:Phum_PHUM402340|hypothetical protein	Protein numb GN=numb OS=Drosophila melanogaster (Fruit fly) PE=1 SV=2	Protein numb, partial [Crassostrea gigas]
all-15995	Biological Process: NADP catabolic process (GO:0006742);; Molecular Function: oxidoreductase activity (GO:0016491);; Biological Process: pyridine nucleotide biosynthetic process (GO:0019363);; Molecular Function: NADP binding (GO:0050661);; Biological Process: oxidation-reduction process (GO:0055114);;	--	--	Putative L-aspartate dehydrogenase [Crassostrea gigas]
all-15996	Biological Process: single-organism transport (GO:0044765);;	--	--	Putative metal tolerance protein C3 [Crassostrea gigas]
all-15997	--	--	Transmembrane cell adhesion receptor mua-3 (Precursor) GN=mua-3 OS=Caenorhabditis elegans PE=1 SV=2	Collagen alpha-5(VI) chain [Crassostrea gigas]
all-16	Molecular Function: superoxide dismutase activity (GO:0004784);; Cellular Component: nucleus (GO:0005634);; Cellular Component: cytoplasm (GO:0005737);; Biological Process: superoxide metabolic process (GO:0006801);; Molecular Function: zinc ion binding (GO:0008270);; Molecular Function: protein homodimerization activity (GO:0042803);; Molecular Function: metal ion binding (GO:0046872);; Biologic…	K04565|1e-73|isc:IscW_ISCW008219|superoxide dismutase Cu-Zn (EC:1.15.1.1)	Superoxide dismutase [Cu-Zn] GN=Sod OS=Ceratitis capitata (Mediterranean fruit fly) PE=3 SV=2	cytoplasmic Cu/Zn superoxide dismutase [Argopecten irradians]
all-16002	Molecular Function: glucose-6-phosphate isomerase activity (GO:0004347);; Cellular Component: cytoplasm (GO:0005737);; Cellular Component: peroxisome (GO:0005777);; Biological Process: gluconeogenesis (GO:0006094);; Biological Process: glycolysis (GO:0006096);;	K01810|0.0|tca:658808|similar to Glucose-6-phosphate isomerase (GPI) (Phosphoglucose isomerase) (PGI) (Phosphohexose isomerase) (PHI)	Glucose-6-phosphate isomerase GN=Pgi OS=Drosophila melanogaster (Fruit fly) PE=2 SV=2	PREDICTED: glucose-6-phosphate isomerase-like [Ceratitis capitata]
all-16008	--	K12871|3e-50|ame:551200|similar to CG15525-PA	--	Coiled-coil domain-containing protein 12 [Crassostrea gigas]
all-16010	Molecular Function: transporter activity (GO:0005215);; Biological Process: transport (GO:0006810);; Biological Process: single-organism process (GO:0044699);;	K14386|2e-66|spu:582008|hypothetical LOC582008	Putative sodium-dependent multivitamin transporter GN=CG32669 OS=Drosophila melanogaster (Fruit fly) PE=2 SV=1	PREDICTED: sodium-coupled monocarboxylate transporter 1-like [Aplysia californica]
all-16012	--	--	Prominin-like protein GN=CG7740 OS=Drosophila melanogaster (Fruit fly) PE=1 SV=1	Prominin-1-A [Crassostrea gigas]
all-16015	--	--	--	PREDICTED: probable HTH-type transcriptional regulator LeuO-like [Ceratitis capitata]
all-1603	--	--	--	unknown [Schistosoma japonicum]
all-16034	--	--	--	PREDICTED: protein C9orf72-like isoform X1 [Aplysia californica]
all-16037	--	K02373|5e-06|ptr:451389|FADD	--	--
all-1604	--	--	Gamete and mating-type specific protein A (Precursor) GN=gmsA OS=Dictyostelium discoideum (Slime mold) PE=2 SV=1	hypothetical protein CGI_10028487 [Crassostrea gigas]
all-16043	Molecular Function: protein serine/threonine kinase activity (GO:0004674);; Molecular Function: calmodulin-dependent protein kinase activity (GO:0004683);; Molecular Function: myosin light chain kinase activity (GO:0004687);; Molecular Function: protein binding (GO:0005515);; Cellular Component: microtubule associated complex (GO:0005875);; Biological Process: regulation of transcription, DNA-tem…	K00907|0.0|spu:581963|similar to myosin light chain kinase	Twitchin GN=unc-22 OS=Caenorhabditis elegans PE=1 SV=3	Myosin light chain kinase, smooth muscle [Crassostrea gigas]
all-16044	Molecular Function: catalytic activity (GO:0003824);; Biological Process: nitrogen compound metabolic process (GO:0006807);; Molecular Function: anion binding (GO:0043168);; Biological Process: cellular metabolic process (GO:0044237);; Biological Process: organic substance metabolic process (GO:0071704);;	--	Dihydroorotase GN=pyr1-3 OS=Dictyostelium discoideum (Slime mold) PE=1 SV=3	PREDICTED: carbamoyl-phosphate synthase large chain-like [Ceratitis capitata]
all-16054	--	--	--	PREDICTED: cytochrome d ubiquinol oxidase subunit 2-like [Ceratitis capitata]
all-16055	Molecular Function: monooxygenase activity (GO:0004497);; Molecular Function: protein binding (GO:0005515);; Biological Process: multicellular organismal development (GO:0007275);; Biological Process: regulation of gene expression (GO:0010468);; Molecular Function: oxidoreductase activity (GO:0016491);; Biological Process: multicellular organism reproduction (GO:0032504);; Biological Process: cel…	--	Cytochrome P450 18a1 GN=Cyp18a1 OS=Drosophila melanogaster (Fruit fly) PE=2 SV=2	Cytochrome P450 2C8 [Crassostrea gigas]
all-1606	--	--	U14-lycotoxin-Ls1b (Precursor) OS=Lycosa singoriensis (Wolf spider) PE=2 SV=1	--
all-16062	--	--	Histidine-rich glycoprotein (Precursor) OS=Plasmodium lophurae PE=4 SV=1	L-ascorbate oxidase [Crassostrea gigas]
all-16063	Molecular Function: sequence-specific DNA binding RNA polymerase II transcription factor activity (GO:0000981);; Biological Process: larval development (GO:0002164);; Biological Process: system process (GO:0003008);; Molecular Function: DNA binding (GO:0003677);; Molecular Function: catalytic activity (GO:0003824);; Molecular Function: protein binding (GO:0005515);; Biological Process: transcript…	--	Protein suppressor of hairy wing GN=su(Hw) OS=Drosophila ananassae (Fruit fly) PE=2 SV=1	PREDICTED: zinc finger protein 64 homolog, isoforms 1 and 2-like [Aplysia californica]
all-16065	--	--	--	hypothetical protein CGI_10006183 [Crassostrea gigas]
all-16066	Molecular Function: GTPase activator activity (GO:0005096);; Cellular Component: intracellular (GO:0005622);; Biological Process: positive regulation of GTPase activity (GO:0043547);;	--	TBC1 domain family member 5 homolog B GN=tbc1d5B OS=Dictyostelium discoideum (Slime mold) PE=3 SV=1	TBC1 domain family member 5 [Crassostrea gigas]
all-16067	--	--	VID27-like protein GN=DDB_G0274813 OS=Dictyostelium discoideum (Slime mold) PE=3 SV=1	Putative serine/threonine-protein kinase pats1 [Crassostrea gigas]
all-16070	--	--	--	PREDICTED: anaerobic sulfatase-maturating enzyme homolog AslB-like [Ceratitis capitata]
all-16082	--	--	Uncharacterized protein C36E8.1 GN=C36E8.1 OS=Caenorhabditis elegans PE=3 SV=1	RNA polymerase I-specific transcription initiation factor RRN3 [Crassostrea gigas]
all-16083	Biological Process: RNA methylation (GO:0001510);; Molecular Function: methyltransferase activity (GO:0008168);; Biological Process: 7-methylguanosine RNA capping (GO:0009452);;	K14292|1e-107|nve:NEMVE_v1g243959|hypothetical protein	--	Trimethylguanosine synthase [Crassostrea gigas]
all-16084	--	--	--	PREDICTED: HMP-PP phosphatase-like [Ceratitis capitata]
all-16092	--	--	--	Cell cycle checkpoint protein RAD17 [Crassostrea gigas]
all-16097	--	--	--	Signal peptide, CUB and EGF-like domain-containing protein 3 [Crassostrea gigas]
all-16098	Molecular Function: RNA polymerase II transcription cofactor activity (GO:0001104);; Molecular Function: protein binding (GO:0005515);; Biological Process: regulation of transcription from RNA polymerase II promoter (GO:0006357);; Biological Process: embryo development (GO:0009790);; Cellular Component: mediator complex (GO:0016592);; Biological Process: chaeta development (GO:0022416);; Biologic…	--	Mediator of RNA polymerase II transcription subunit 13 GN=skd OS=Drosophila melanogaster (Fruit fly) PE=1 SV=1	Mediator of RNA polymerase II transcription subunit 13 [Crassostrea gigas]
all-16107	Biological Process: establishment of mitotic spindle orientation (GO:0000132);; Biological Process: nematode larval development (GO:0002119);; Biological Process: developmental process involved in reproduction (GO:0003006);; Molecular Function: catalytic activity (GO:0003824);; Molecular Function: protein binding (GO:0005515);; Cellular Component: nuclear envelope (GO:0005635);; Cellular Componen…	K14306|7e-18|cel:F53F10.5|npp-11	Nuclear pore complex protein Nup96 (Precursor) GN=nup98 OS=Dictyostelium discoideum (Slime mold) PE=3 SV=1	sporozoite and macroschizont protein 1, putative [Perkinsus marinus ATCC 50983]
all-16111	Molecular Function: zinc ion binding (GO:0008270);; Molecular Function: ligase activity (GO:0016874);;	K10661|3e-13|mcc:716330|e3 ubiquitin-protein ligase MARCH6-like	--	PREDICTED: E3 ubiquitin-protein ligase MARCH6 [Megachile rotundata]
all-16113	Molecular Function: osmosensor activity (GO:0005034);; Molecular Function: cation channel activity (GO:0005261);; Molecular Function: acetylcholine transmembrane transporter activity (GO:0005277);; Cellular Component: plasma membrane (GO:0005886);; Biological Process: amino acid transport (GO:0006865);; Biological Process: phagocytosis (GO:0006909);; Molecular Function: amino acid transmembrane t…	--	Sodium-dependent serotonin transporter GN=SerT OS=Drosophila melanogaster (Fruit fly) PE=2 SV=1	Sodium- and chloride-dependent glycine transporter 2 [Crassostrea gigas]
all-16115	Molecular Function: catalytic activity (GO:0003824);;	--	--	PREDICTED: D-alanine--D-alanine ligase A-like, partial [Ceratitis capitata]
all-1612	Biological Process: cellular process (GO:0009987);;	--	Protein diaphanous GN=dia OS=Drosophila melanogaster (Fruit fly) PE=2 SV=2	hypothetical protein CGI_10013250 [Crassostrea gigas]
all-16120	Molecular Function: monooxygenase activity (GO:0004497);; Molecular Function: binding (GO:0005488);; Biological Process: metabolic process (GO:0008152);; Cellular Component: membrane (GO:0016020);; Molecular Function: oxidoreductase activity (GO:0016491);; Biological Process: response to chemical (GO:0042221);; Cellular Component: intracellular membrane-bounded organelle (GO:0043231);; Cellular C…	--	Probable cytochrome P450 12d1 proximal, mitochondrial (Precursor) GN=Cyp12d1-p OS=Drosophila melanogaster (Fruit fly) PE=2 SV=3	hypothetical protein CGI_10016171 [Crassostrea gigas]
all-16129	Biological Process: transcription, DNA-templated (GO:0006351);; Biological Process: imaginal disc morphogenesis (GO:0007560);; Biological Process: regulation of cellular biosynthetic process (GO:0031326);; Biological Process: imaginal disc-derived appendage morphogenesis (GO:0035114);; Biological Process: post-embryonic appendage morphogenesis (GO:0035120);; Biological Process: wing disc developm…	--	Transcription factor SPT20 homolog GN=DDB_G0280065 OS=Dictyostelium discoideum (Slime mold) PE=3 SV=1	Golgi membrane protein 1 [Crassostrea gigas]
all-16131	--	--	--	PREDICTED: cytochrome c-type biogenesis protein CcmF-like [Ceratitis capitata]
all-16139	--	--	--	hypothetical protein CGI_10014257 [Crassostrea gigas]
all-16140	Biological Process: single-organism process (GO:0044699);;	K04150|1e-09|bfo:BRAFLDRAFT_85616|hypothetical protein	Neuropeptide Y receptor GN=NepYr OS=Drosophila melanogaster (Fruit fly) PE=2 SV=2	hypothetical protein CGI_10009246 [Crassostrea gigas]
all-16149	--	--	--	hypothetical protein EAI_16186 [Harpegnathos saltator]
all-16151	Molecular Function: transferase activity (GO:0016740);;	K03877|6e-15|xtr:100494986|beta-1,3-galactosyltransferase 5-like	Beta-1,3-galactosyltransferase brn GN=brn OS=Drosophila melanogaster (Fruit fly) PE=1 SV=2	PREDICTED: UDP-Gal:betaGlcNAc beta 1,3-galactosyltransferase 1-like [Saccoglossus kowalevskii]
all-16158	--	--	--	PREDICTED: penicillin-binding protein activator LpoA-like [Ceratitis capitata]
all-16159	Biological Process: cellular process (GO:0009987);;	--	Myb-like protein X GN=mybX OS=Dictyostelium discoideum (Slime mold) PE=3 SV=1	Putative GTP-binding protein Parf [Crassostrea gigas]
all-16162	--	--	UPF0046 protein C25E10.12 GN=C25E10.12 OS=Caenorhabditis elegans PE=3 SV=1	PREDICTED: uncharacterized protein LOC101856336 [Aplysia californica]
all-16163	--	K04662|7e-06|nve:NEMVE_v1g168498|hypothetical protein	--	PREDICTED: uncharacterized protein LOC101853674 [Aplysia californica]
all-16168	Molecular Function: DNA binding (GO:0003677);; Molecular Function: ATP binding (GO:0005524);; Biological Process: DNA repair (GO:0006281);; Biological Process: DNA recombination (GO:0006310);; Molecular Function: four-way junction helicase activity (GO:0009378);;	K07478|9e-10|tgu:100225744|similar to Wrnip1 protein	ATPase WRNIP1 GN=wrnip1 OS=Dictyostelium discoideum (Slime mold) PE=3 SV=1	PREDICTED: Holliday junction ATP-dependent DNA helicase RuvB-like [Ceratitis capitata]
all-16171	--	K07048|1e-20|xtr:100127841|pter	Phosphotriesterase-related protein GN=pter OS=Dictyostelium discoideum (Slime mold) PE=3 SV=1	PREDICTED: phosphotriesterase homology protein-like [Ceratitis capitata]
all-16177	--	--	--	hypothetical protein BRAFLDRAFT_77672 [Branchiostoma floridae]
all-16179	--	K07401|1e-21|dre:378437|sepw2a, cb695, si:busm1-180g5.9, si:dz180g5.9	--	selenoprotein W2 [Artemia franciscana]
all-16183	Molecular Function: catalytic activity (GO:0003824);; Cellular Component: nucleus (GO:0005634);; Biological Process: transcription from RNA polymerase II promoter (GO:0006366);; Molecular Function: organic cyclic compound binding (GO:0097159);; Molecular Function: heterocyclic compound binding (GO:1901363);;	K03139|1e-91|nvi:100119177|NV16996	General transcription factor IIF subunit 2 GN=TfIIFbeta OS=Drosophila melanogaster (Fruit fly) PE=2 SV=2	PREDICTED: general transcription factor IIF subunit 2-like [Bombus terrestris]
[truncated: 31,157 more rows]
