# Supplementary material for: SNP Identification by Transcriptome Sequencing and Candidate Gene-Based Association Analysis for Heat Tolerance in the Bay Scallop Argopecten irradians
Source: PLoS One. 2014 Aug 14;9(8):e104960. doi: 10.1371/journal.pone.0104960 (PMC4133247; doi:10.1371/journal.pone.0104960)
Supplement: Table S2 — Differentially expressed genes and annotations. (XLSX) [file pone.0104960.s005.xlsx]

## Sheet: Scallop_S_vs_Scallop_N.DEG.fina
Unigene ID	Southern	Northern	P value	Corrected P value	log2_value	Regulated	GO_annotation	KEGG_annotation	Swissprot_annotation	Nr_annotation
all-10516	38	227	0	0	-2.57862	down
all-11005	69	264	0	0	-1.93587	down	Molecular Function: peptidase activity (GO:0008233);;		Zinc metalloproteinase nas-15 (Precursor) GN=nas-15 OS=Caenorhabditis elegans PE=2 SV=2	astacin-like protein [Pinctada fucata]
all-11306	50	187	0	0	-1.90304	down
all-11798	66	198	0	0	-1.58496	down				selenoprotein P [Saccoglossus kowalevskii]
all-1207	8	66	0	0	-3.04439	down
all-13415	56	1	0	0	5.80735	up	Cellular Component: membrane (GO:0016020);; Cellular Component: cytoplasmic part (GO:0044444);; Cellular Component: plasma membrane part (GO:0044459);; Cellular Component: cell part (GO:0044464);;	K06278|3e-27|dre:323695|cav1, fc07c04, wu:fc07c04	Caveolin-1 GN=cav-1 OS=Caenorhabditis elegans PE=2 SV=1	PREDICTED: caveolin-1-like [Aplysia californica]
all-14459	45	8	0	0	2.49185	up				hypothetical protein CGI_10019787 [Crassostrea gigas]
all-15363	91	191	0	0	-1.06963	down				Heme-binding protein 2 [Crassostrea gigas]
all-16957	574	1177	0	0	-1.03599	down				hypothetical protein CGI_10010253 [Crassostrea gigas]
all-17744	75	173	0	0	-1.20581	down	Molecular Function: structural molecule activity (GO:0005198);; Cellular Component: proteinaceous extracellular matrix (GO:0005578);; Biological Process: multicellular organismal development (GO:0007275);; Cellular Component: extracellular matrix part (GO:0044420);; Biological Process: single-organism developmental process (GO:0044767);; Biological Process: anatomical structure development (GO:00…		Short-chain collagen C4 (Fragment) OS=Ephydatia muelleri (Mueller&apos;s freshwater sponge) PE=2 SV=1	predicted protein [Nematostella vectensis]
all-18044	77	197	0	0	-1.35527	down	Biological Process: nematode larval development (GO:0002119);; Molecular Function: adenosylhomocysteinase activity (GO:0004013);; Cellular Component: cytoplasm (GO:0005737);; Biological Process: one-carbon metabolic process (GO:0006730);; Biological Process: receptor-mediated endocytosis (GO:0006898);; Biological Process: embryo development ending in birth or egg hatching (GO:0009792);; Biologica…	K01251|0.0|xtr:733486|ahcy, sahh	Adenosylhomocysteinase GN=Ahcy13 OS=Drosophila melanogaster (Fruit fly) PE=2 SV=2	S-adenosylhomocysteine hydrolase [Crassostrea ariakensis]
all-18472	39	6	0	0	2.70044	up
all-20371	0	29	0	0	-14.8238	down			Serine protease inhibitor Cvsi-2 (Precursor) GN=CVSI2 OS=Crassostrea virginica (Eastern oyster) PE=1 SV=1	hypothetical protein CGI_10010253 [Crassostrea gigas]
all-24276	57	178	0	0	-1.64284	down
all-25634	10	95	0	0	-3.24793	down				hypothetical protein DAPPUDRAFT_69016 [Daphnia pulex]
all-28350	18	83	0	0	-2.20511	down	Molecular Function: calcium ion binding (GO:0005509);; Cellular Component: plasma membrane (GO:0005886);; Cellular Component: muscle tendon junction (GO:0005927);; Biological Process: mesoderm development (GO:0007498);;		Calcium-binding protein B GN=cbpB OS=Dictyostelium discoideum (Slime mold) PE=4 SV=1	allograft inflammatory factor-1-like protein [Azumapecten farreri]
all-29115	2	90	0	0	-5.49185	down				hypothetical protein BRAFLDRAFT_226421 [Branchiostoma floridae]
all-30304	27	101	0	0	-1.90332	down	Molecular Function: structural molecule activity (GO:0005198);; Cellular Component: proteinaceous extracellular matrix (GO:0005578);; Biological Process: multicellular organismal development (GO:0007275);; Cellular Component: extracellular matrix part (GO:0044420);; Biological Process: single-organism developmental process (GO:0044767);; Biological Process: anatomical structure development (GO:00…	K06236|2e-56|phu:Phum_PHUM411770|collagen alpha-2 precursor, putative	Short-chain collagen C4 (Fragment) OS=Ephydatia muelleri (Mueller&apos;s freshwater sponge) PE=2 SV=1	Collagen alpha-5(VI) chain [Crassostrea gigas]
all-30404	6	86	0	0	-3.8413	down	Molecular Function: hydrolase activity (GO:0016787);;	K01312|5e-44|tca:655678|P76, GLEAN_07017	Fibrinolytic enzyme, isozyme C OS=Lumbricus rubellus (Humus earthworm) PE=1 SV=1	serine protease CFSP3 [Azumapecten farreri]
all-30502	58	145	0	0	-1.32193	down
all-31977	41	120	0	0	-1.54934	down
all-32838	41	123	0	0	-1.58496	down
all-33441	34	1	0	0	5.08746	up
all-35915	25	0	0	0	14.6096	up				Caprin-2 [Crassostrea gigas]
all-38430	16	122	0	0	-2.93074	down	Biological Process: peptidoglycan metabolic process (GO:0000270);; Molecular Function: protein binding (GO:0005515);; Cellular Component: extracellular region (GO:0005576);; Biological Process: positive regulation of biosynthetic process of antibacterial peptides active against Gram-positive bacteria (GO:0006965);; Biological Process: Toll signaling pathway (GO:0008063);; Molecular Function: zinc…	K01446|4e-56|isc:IscW_ISCW022212|peptidoglycan recognition protein, putative (EC:3.5.1.28)	Peptidoglycan recognition protein (Precursor) GN=PGRP OS=Trichoplusia ni (Cabbage looper) PE=1 SV=1	peptidoglycan recognition protein [Argopecten irradians]
all-39198	48	142	0	0	-1.56478	down	Molecular Function: fructose-bisphosphate aldolase activity (GO:0004332);; Biological Process: gluconeogenesis (GO:0006094);; Biological Process: glycolysis (GO:0006096);; Biological Process: embryo development ending in birth or egg hatching (GO:0009792);; Biological Process: oviposition (GO:0018991);; Biological Process: positive regulation of growth rate (GO:0040010);; Biological Process: loco…	K01623|1e-175|smm:Smp_042160.2|fructose 16-bisphosphate aldolase	Fructose-bisphosphate aldolase GN=FBPA OS=Echinococcus multilocularis PE=2 SV=1	Fructose-bisphosphate aldolase [Crassostrea gigas]
all-4013	723	1566	0	0	-1.11502	down	Molecular Function: ferroxidase activity (GO:0004322);; Cellular Component: cytoplasm (GO:0005737);; Biological Process: iron ion transport (GO:0006826);; Biological Process: cellular iron ion homeostasis (GO:0006879);; Molecular Function: ferric iron binding (GO:0008199);; Molecular Function: oxidoreductase activity (GO:0016491);; Biological Process: oxidation-reduction process (GO:0055114);;	K00522|2e-85|bfo:BRAFLDRAFT_114663|hypothetical protein	Soma ferritin OS=Lymnaea stagnalis (Great pond snail) PE=2 SV=2	ferritin subunit 2 [Argopecten irradians]
all-40471	6	49	0	0	-3.02975	down			Hemocyte protein-glutamine gamma-glutamyltransferase OS=Tachypleus tridentatus (Japanese horseshoe crab) PE=1 SV=1	hypothetical protein CAPTEDRAFT_122859, partial [Capitella teleta]
all-41786	217	3	0	0	6.17659	up				C3 and PZP-like alpha-2-macroglobulin domain-containing protein 8 [Crassostrea gigas]
all-43006	29	133	0	0	-2.1973	down				hypothetical protein TRIADDRAFT_53031 [Trichoplax adhaerens]
all-44185	1	38	0	0	-5.24793	down	Molecular Function: catalytic activity (GO:0003824);; Biological Process: metabolic process (GO:0008152);; Biological Process: multicellular organismal process (GO:0032501);; Cellular Component: cell part (GO:0044464);; Biological Process: single-organism cellular process (GO:0044763);; Biological Process: single-organism transport (GO:0044765);;		Histidine-rich glycoprotein (Precursor) OS=Plasmodium lophurae PE=4 SV=1	oocyte maturation arresting factor [Mizuhopecten yessoensis]
all-45240	119	55	0	0	1.11346	up				hypothetical protein CLF_113308 [Clonorchis sinensis]
all-45719	3	47	0	0	-3.96963	down
all-48671	111	10	0	0	3.47249	up	Biological Process: negative regulation of transcription from RNA polymerase II promoter (GO:0000122);; Biological Process: compound eye morphogenesis (GO:0001745);; Molecular Function: RNA polymerase II distal enhancer sequence-specific DNA binding transcription factor activity (GO:0003705);; Molecular Function: sepiapterin reductase activity (GO:0004757);; Molecular Function: binding (GO:000548…	K09203|9e-73|cqu:CpipJ_CPIJ010041|hypothetical protein	Adult enhancer factor 1 GN=Aef1 OS=Drosophila melanogaster (Fruit fly) PE=2 SV=1	Early growth response protein 3 [Crassostrea gigas]
all-50411	10	62	0	0	-2.63227	down
all-5190	0	28	0	0	-14.7731	down	Cellular Component: chromosome, telomeric region (GO:0000781);; Biological Process: morphogenesis of an epithelium (GO:0002009);; Biological Process: nematode larval development (GO:0002119);; Molecular Function: nucleic acid binding (GO:0003676);; Molecular Function: helicase activity (GO:0004386);; Molecular Function: protein binding (GO:0005515);; Cellular Component: extracellular region (GO:0…		Ctenidin-1 (Precursor) OS=Cupiennius salei (Wandering spider) PE=1 SV=1	abductin [Argopecten irradians]
all-57542	5	98	0	0	-4.29278	down	Molecular Function: peptidase activity (GO:0008233);; Molecular Function: hydrolase activity (GO:0016787);;	K01312|7e-38|tca:655678|P76, GLEAN_07017	Trypsin beta (Precursor) GN=betaTry OS=Drosophila melanogaster (Fruit fly) PE=2 SV=2	serine protease CFSP3 [Azumapecten farreri]
all-6293	166	375	0	0	-1.17571	down	Molecular Function: hydrolase activity, hydrolyzing O-glycosyl compounds (GO:0004553);;	K12311|0.0|dre:541519|zgc:110815 (EC:3.2.1.24)	Alpha-mannosidase 58 kDa subunit (Precursor) GN=manA OS=Dictyostelium discoideum (Slime mold) PE=1 SV=2	Lysosomal alpha-mannosidase [Crassostrea gigas]
all-6397	46	9	0	0	2.35364	up				hypothetical protein CGI_10019787 [Crassostrea gigas]
all-6627	66	0	0	0	16.0102	up
all-6890	31	268	0	0	-3.11189	down	Biological Process: mRNA splicing, via spliceosome (GO:0000398);; Biological Process: protein peptidyl-prolyl isomerization (GO:0000413);; Molecular Function: RNA binding (GO:0003723);; Molecular Function: peptidyl-prolyl cis-trans isomerase activity (GO:0003755);; Molecular Function: protein binding (GO:0005515);; Cellular Component: mitochondrion (GO:0005739);; Cellular Component: endoplasmic r…	K03768|2e-82|aag:AaeL_AAEL013279|peptidyl-prolyl cis-trans isomerase (cyclophilin)	Putative peptidyl-prolyl cis-trans isomerase (Precursor) OS=Lottia gigantea (Giant owl limpet) PE=1 SV=1	peptidyl-prolyl cis-trans isomerase (cyclophilin) [Aedes aegypti]
all-70573	13	86	0	0	-2.72583	down
all-70909	119	54	0	0	1.13993	up	Biological Process: DNA metabolic process (GO:0006259);; Biological Process: cellular macromolecule biosynthetic process (GO:0034645);; Biological Process: cellular biosynthetic process (GO:0044249);; Biological Process: cellular macromolecule metabolic process (GO:0044260);; Biological Process: single-organism cellular process (GO:0044763);; Biological Process: nucleic acid metabolic process (GO…		DNA replication licensing factor Mcm6 GN=Mcm6 OS=Drosophila melanogaster (Fruit fly) PE=1 SV=1	PREDICTED: uncharacterized protein YifB-like [Ceratitis capitata]
all-70937	10	53	0	0	-2.40599	down
all-7594	168	340	0	0	-1.01707	down				XP001642131-like protein, partial [Ostrea edulis]
all-8606	102	327	0	0	-1.68072	down
all-8709	27	204	0	0	-2.91754	down
all-9205	66	148	0	0	-1.16506	down				hypothetical protein CAPTEDRAFT_224678 [Capitella teleta]
all-9669	52	10	0	0	2.37851	up	Molecular Function: peptidase inhibitor activity (GO:0030414);;		Serine protease inhibitor Cvsi-2 (Precursor) GN=CVSI2 OS=Crassostrea virginica (Eastern oyster) PE=1 SV=1	hypothetical protein CGI_10002955 [Crassostrea gigas]
n-10514	141	310	0	0	-1.13657	down			DUOXA-like protein C06E1.3 GN=C06E1.3 OS=Caenorhabditis elegans PE=3 SV=2	Dual oxidase maturation factor 1 [Crassostrea gigas]
n-10721	80	180	0	0	-1.16993	down				Integral membrane protein 2A [Crassostrea gigas]
n-11950	43	112	0	0	-1.38109	down
n-12253	68	244	0	0	-1.84327	down	Molecular Function: magnesium ion binding (GO:0000287);; Molecular Function: nucleoside diphosphate kinase activity (GO:0004550);; Molecular Function: ATP binding (GO:0005524);; Molecular Function: GTP binding (GO:0005525);; Cellular Component: microtubule (GO:0005874);; Cellular Component: microtubule associated complex (GO:0005875);; Cellular Component: nuclear microtubule (GO:0005880);; Biolog…	K00940|8e-73|tca:655847|similar to CG2210-PA	Nucleoside diphosphate kinase GN=awd OS=Drosophila melanogaster (Fruit fly) PE=1 SV=3	nucleoside diphosphate kinase [Azumapecten farreri]
n-12428	47	2	0	0	4.55459	up	Molecular Function: catalytic activity (GO:0003824);;		Fibroin heavy chain (Precursor) GN=FIBH OS=Bombyx mori (Silk moth) PE=1 SV=4	putative peptidase M16 domain containing protein [Neospora caninum Liverpool]
n-14277	31	164	0	0	-2.40336	down	Molecular Function: sequence-specific DNA binding transcription factor activity (GO:0003700);; Cellular Component: nucleus (GO:0005634);; Cellular Component: polytene chromosome (GO:0005700);; Biological Process: chromatin remodeling (GO:0006338);; Biological Process: gamete generation (GO:0007276);; Biological Process: segment specification (GO:0007379);; Biological Process: imaginal disc-derive…		High mobility group protein DSP1 GN=Dsp1 OS=Drosophila melanogaster (Fruit fly) PE=2 SV=1	PREDICTED: high mobility group protein DSP1-like isoform X1 [Aplysia californica]
n-16106	151	344	0	0	-1.18786	down				hypothetical protein CGI_10008979 [Crassostrea gigas]
n-18446	34	110	0	0	-1.6939	down	Molecular Function: binding (GO:0005488);;			PREDICTED: uncharacterized protein LOC101855139 [Aplysia californica]
n-1948	203	3	0	0	6.08037	up				C3 and PZP-like alpha-2-macroglobulin domain-containing protein 8 [Harpegnathos saltator]
n-20186	64	167	0	0	-1.3837	down	Cellular Component: nucleus (GO:0005634);; Molecular Function: zinc ion binding (GO:0008270);; Molecular Function: structural constituent of muscle (GO:0008307);; Cellular Component: actin cytoskeleton (GO:0015629);; Cellular Component: Z disc (GO:0030018);; Biological Process: sarcomere organization (GO:0045214);; Biological Process: muscle tissue development (GO:0060537);; Biological Process: r…		Muscle LIM protein 1 GN=Mlp60A OS=Drosophila melanogaster (Fruit fly) PE=2 SV=1	PREDICTED: cysteine-rich protein 2 [Ciona intestinalis]
n-21372	415	831	0	0	-1.00174	down
n-218	2	44	0	0	-4.45943	down			Perlucin-like protein (Precursor) OS=Mytilus galloprovincialis (Mediterranean mussel) PE=1 SV=1	C-type lectin B [Azumapecten farreri]
n-21896	603	170	0	0	1.82662	up	Cellular Component: astral microtubule (GO:0000235);; Biological Process: cytokinesis (GO:0000910);; Biological Process: thigmotaxis (GO:0001966);; Molecular Function: GTPase activity (GO:0003924);; Molecular Function: structural constituent of cytoskeleton (GO:0005200);; Molecular Function: GTP binding (GO:0005525);; Cellular Component: nucleus (GO:0005634);; Cellular Component: cytoplasm (GO:00…	K07374|0.0|cin:100187543|similar to Tubulin alpha-1 chain	Tubulin alpha-1 chain GN=alphaTub84B OS=Drosophila melanogaster (Fruit fly) PE=2 SV=1	alpha tubulin [Glossina morsitans morsitans]
n-23445	46	123	0	0	-1.41895	down	Biological Process: gastrulation with mouth forming first (GO:0001703);; Biological Process: morphogenesis of an epithelium (GO:0002009);; Molecular Function: nucleic acid binding (GO:0003676);; Biological Process: mRNA processing (GO:0006397);; Biological Process: RNA splicing (GO:0008380);; Biological Process: gonad development (GO:0008406);; Biological Process: embryo development ending in bir…		Probable splicing factor, arginine/serine-rich 6 GN=rsp-6 OS=Caenorhabditis elegans PE=3 SV=1	Splicing factor, arginine/serine-rich 6 [Crassostrea gigas]
n-25958	70	158	0	0	-1.1745	down	Cellular Component: extracellular region (GO:0005576);;		Protein TsetseEP (Precursor) OS=Glossina palpalis palpalis (Riverine tsetse fly) PE=4 SV=1	molluscan shell protein 1 [Mizuhopecten yessoensis]
n-260	72	8	0	0	3.16993	up	Molecular Function: lipid transporter activity (GO:0005319);; Biological Process: lipid transport (GO:0006869);;		Vitellogenin-4 (Precursor) GN=vit-4 OS=Caenorhabditis elegans PE=1 SV=3	vitellogenin [Pecten maximus]
n-2857	110	279	0	0	-1.34276	down
n-3201	156	29	0	0	2.42742	up
n-35326	16	75	0	0	-2.22882	down	Molecular Function: extracellular matrix structural constituent (GO:0005201);; Cellular Component: collagen (GO:0005581);; Cellular Component: basement membrane (GO:0005604);;	K06236|1e-67|dre:562496|col2a1a, col2a1, coll2a1, fb38c06, fc10c01, wu:fb38c06, wu:fc10c01	Fibril-forming collagen alpha chain (Fragment) OS=Riftia pachyptila (Vent tube worm) PE=1 SV=2	fibrillar collagen chain FAp1 alpha [Alvinella pompejana]
n-35429	37	343	0	0	-3.21261	down
n-38071	46	116	0	0	-1.33442	down				PREDICTED: similar to conserved hypothetical protein [Tribolium castaneum]
n-38367	273	816	0	0	-1.57967	down			Hexaprenyldihydroxybenzoate methyltransferase, mitochondrial (Precursor) GN=coq3 OS=Dictyostelium discoideum (Slime mold) PE=3 SV=1	PREDICTED: hypothetical protein [Saccoglossus kowalevskii]
n-40697	49	146	0	0	-1.57511	down				PREDICTED: LOW QUALITY PROTEIN: 15 kDa selenoprotein-like [Strongylocentrotus purpuratus]
n-41407	85	180	0	0	-1.08246	down			Augerpeptide hhe53 OS=Impages hectica (Sea snail) PE=2 SV=1	hypothetical protein OXYTRI_13058 [Oxytricha trifallax]
n-4277	110	341	0	0	-1.63227	down	Molecular Function: actin binding (GO:0003779);; Cellular Component: cytoskeleton (GO:0005856);; Biological Process: regulation of actin filament polymerization (GO:0030833);;	K05757|1e-161|ecb:100059256|ARPC1A	Actin-related protein 2/3 complex subunit 1 GN=arcA OS=Dictyostelium discoideum (Slime mold) PE=1 SV=1	actin-related protein 2/3 [Saccostrea kegaki]
n-48310	169	527	0	0	-1.64078	down	Molecular Function: structural molecule activity (GO:0005198);; Molecular Function: metallopeptidase activity (GO:0008237);; Molecular Function: metal ion binding (GO:0046872);; Biological Process: cellular response to ecdysone (GO:0071390);;		15 kDa peptide (Precursor) OS=Hemicentrotus pulcherrimus (Sea urchin) PE=1 SV=1	matrix metalloproteinase [Azumapecten farreri]
n-5102	1039	2330	0	0	-1.16513	down	Molecular Function: ferroxidase activity (GO:0004322);; Cellular Component: cytoplasm (GO:0005737);; Biological Process: iron ion transport (GO:0006826);; Biological Process: cellular iron ion homeostasis (GO:0006879);; Molecular Function: ferric iron binding (GO:0008199);; Molecular Function: oxidoreductase activity (GO:0016491);; Biological Process: oxidation-reduction process (GO:0055114);;	K00522|3e-85|nve:NEMVE_v1g235103|hypothetical protein	Soma ferritin OS=Lymnaea stagnalis (Great pond snail) PE=2 SV=2	ferritin subunit 2 [Argopecten irradians]
n-60956	8	59	0	0	-2.88264	down
n-61451	10	86	0	0	-3.10434	down	Molecular Function: protein binding (GO:0005515);; Cellular Component: endoplasmic reticulum (GO:0005783);; Cellular Component: Golgi apparatus (GO:0005794);; Biological Process: smoothened signaling pathway (GO:0007224);; Biological Process: decapentaplegic signaling pathway (GO:0008101);; Molecular Function: UDP-glycosyltransferase activity (GO:0008194);; Biological Process: heparan sulfate pro…	K07554|2e-30|cqu:CpipJ_CPIJ007768|ATP synthase subunit s, mitochondrial		unknown [Dendroctonus ponderosae]
n-61646	192	87	0	0	1.14202	up	Molecular Function: cysteine-type endopeptidase activity (GO:0004197);; Cellular Component: extracellular region (GO:0005576);; Biological Process: proteolysis (GO:0006508);; Molecular Function: structural constituent of chitin-based larval cuticle (GO:0008010);; Molecular Function: peptidase activity (GO:0008233);; Biological Process: larval chitin-based cuticle development (GO:0008363);; Biolog…	K01365|1e-131|bfo:BRAFLDRAFT_284339|hypothetical protein	Digestive cysteine proteinase 2 (Precursor) GN=LCP2 OS=Homarus americanus (American lobster) PE=2 SV=1	cathepsin L2 cysteine protease [Pinctada fucata]
n-63520	369	44	0	0	3.06805	up			Transmembrane cell adhesion receptor mua-3 (Precursor) GN=mua-3 OS=Caenorhabditis elegans PE=1 SV=2	Cartilage matrix protein [Crassostrea gigas]
n-64500	1	42	0	0	-5.39232	down				Tripartite motif-containing protein 45 [Crassostrea gigas]
n-65259	8	48	0	0	-2.58496	down				PREDICTED: putative nuclease HARBI1-like [Strongylocentrotus purpuratus]
n-9405	0	28	0	0	-14.7731	down	Cellular Component: extracellular region (GO:0005576);; Molecular Function: peptidase inhibitor activity (GO:0030414);;		Serine protease inhibitor Cvsi-2 (Precursor) GN=CVSI2 OS=Crassostrea virginica (Eastern oyster) PE=1 SV=1	RecName: Full=Serine protease inhibitor Cvsi-2; Flags: Precursor
s-18046	23	80	0	0	-1.79837	down
s-18461	90	244	0	0	-1.43888	down
s-28681	83	181	0	0	-1.12481	down	Molecular Function: ornithine decarboxylase inhibitor activity (GO:0008073);; Biological Process: negative regulation of catalytic activity (GO:0043086);;		Ornithine decarboxylase antizyme GN=Oda OS=Aedes aegypti (Yellowfever mosquito) PE=2 SV=1	Ornithine decarboxylase antizyme 1 [Crassostrea gigas]
s-33967	40	167	0	0	-2.06178	down				hypothetical protein EAG_10538 [Camponotus floridanus]
s-40186	109	31	0	0	1.81399	up			Heavy metal-binding protein HIP OS=Mytilus edulis (Blue mussel) PE=1 SV=1	C1q domain-containing protein 1 [Argopecten irradians]
s-48041	84	28	0	0	1.58496	up	Molecular Function: DNA binding (GO:0003677);; Molecular Function: sequence-specific DNA binding transcription factor activity (GO:0003700);; Biological Process: transcription, DNA-templated (GO:0006351);; Biological Process: regulation of transcription, DNA-templated (GO:0006355);; Molecular Function: sequence-specific DNA binding (GO:0043565);;	K10048|2e-21|mmu:12608|Cebpb, C/EBPbeta, CRP2, IL-6DBP, LAP, LIP, NF-IL6, NF-M, Nfil6	CCAAT/enhancer-binding protein GN=slbo OS=Drosophila virilis (Fruit fly) PE=3 SV=1	CCAAT/enhancer-binding protein delta [Crassostrea gigas]
s-51335	62	151	0	0	-1.28421	down	Molecular Function: binding (GO:0005488);; Molecular Function: hydrolase activity (GO:0016787);; Biological Process: macromolecule metabolic process (GO:0043170);; Biological Process: primary metabolic process (GO:0044238);; Biological Process: single-organism process (GO:0044699);; Biological Process: male mating behavior (GO:0060179);;		Salivary glue protein Sgs-3 (Precursor) GN=Sgs3 OS=Drosophila melanogaster (Fruit fly) PE=2 SV=1	hypothetical protein CAEBREN_03876 [Caenorhabditis brenneri]
s-51904	63	16	0	0	1.97728	up			Uncharacterized protein DDB_G0271670 (Precursor) GN=DDB_G0271670 OS=Dictyostelium discoideum (Slime mold) PE=4 SV=1	hypothetical protein, partial [Polysphondylium violaceum]
s-5397	301	115	0	0	1.38813	up			Hemocyte protein-glutamine gamma-glutamyltransferase OS=Tachypleus tridentatus (Japanese horseshoe crab) PE=1 SV=1	PREDICTED: annulin-like [Aplysia californica]
s-54574	57	7	0	0	3.02554	up	Molecular Function: lysozyme activity (GO:0003796);; Biological Process: peptidoglycan catabolic process (GO:0009253);; Biological Process: cell wall macromolecule catabolic process (GO:0016998);;		Glycine, glutamate and proline-rich protein (Precursor) OS=Lottia gigantea (Giant owl limpet) PE=1 SV=1	g-type lysozyme [Argopecten irradians]
s-6849	20	79	0	0	-1.98185	down				hypothetical protein DAPPUDRAFT_69016 [Daphnia pulex]
all-18921	27	2	1e-06	0.000288328	3.75489	up	Biological Process: multicellular organismal development (GO:0007275);; Molecular Function: oxidoreductase activity (GO:0016491);; Biological Process: single-organism developmental process (GO:0044767);; Molecular Function: metal ion binding (GO:0046872);;		Probable cytochrome P450 28d1 GN=Cyp28d1 OS=Drosophila melanogaster (Fruit fly) PE=2 SV=1	Cholesterol 7-alpha-monooxygenase [Crassostrea gigas]
all-19126	23	0	1e-06	0.000288328	14.4893	up
all-31577	15	60	1e-06	0.000288328	-2	down			Ependymin-related protein 1 (Precursor) GN=Sometsuke OS=Haliotis asinina (Donkey&apos;s ear abalone) PE=1 SV=1	PREDICTED: X-box binding protein-like [Saccoglossus kowalevskii]
all-70585	18	65	1e-06	0.000288328	-1.85244	down	Biological Process: metabolic process (GO:0008152);; Molecular Function: zinc ion binding (GO:0008270);; Molecular Function: hydrolase activity, acting on carbon-nitrogen (but not peptide) bonds (GO:0016810);;	K01493|6e-63|ssc:100154836|deoxycytidylate deaminase-like	Probable deoxycytidylate deaminase GN=CG6951 OS=Drosophila melanogaster (Fruit fly) PE=2 SV=1	DCMP deaminase [Bombyx mori]
all-71144	11	53	1e-06	0.000288328	-2.26849	down
all-7441	2	31	1e-06	0.000288328	-3.9542	down				Caprin-2 [Crassostrea gigas]
n-13877	43	111	1e-06	0.000288328	-1.36815	down	Molecular Function: structural molecule activity (GO:0005198);; Cellular Component: flotillin complex (GO:0016600);;	K07192|0.0|tad:TRIADDRAFT_21614|hypothetical protein	Flotillin-1 GN=Flo OS=Drosophila melanogaster (Fruit fly) PE=2 SV=1	flotillin-1 [Saccoglossus kowalevskii]
n-21474	17	64	1e-06	0.000288328	-1.91254	down
s-21620	6	41	1e-06	0.000288328	-2.77259	down	Molecular Function: copper ion binding (GO:0005507);;	K02258|1e-14|cin:100181516|similar to COX11 homolog, cytochrome c oxidase assembly protein	Cytochrome c oxidase assembly protein ctaG GN=CTAG OS=Reclinomonas americana PE=3 SV=1	PREDICTED: cytochrome c oxidase assembly protein COX11, mitochondrial-like [Ciona intestinalis]
s-50297	61	20	1e-06	0.000288328	1.60881	up
all-26996	91	41	2e-06	0.000540513	1.15024	up
all-59313	25	77	2e-06	0.000540513	-1.62293	down	Molecular Function: iron ion binding (GO:0005506);; Biological Process: iron-sulfur cluster assembly (GO:0016226);; Molecular Function: iron-sulfur cluster binding (GO:0051536);;			Iron-sulfur cluster assembly enzyme ISCU, mitochondrial [Crassostrea gigas]
n-63371	65	141	2e-06	0.000540513	-1.11718	down	Biological Process: regulation of alternative mRNA splicing, via spliceosome (GO:0000381);; Cellular Component: cytoplasmic mRNA processing body (GO:0000932);; Biological Process: gastrulation with mouth forming first (GO:0001703);; Biological Process: morphogenesis of an epithelium (GO:0002009);; Biological Process: nematode larval development (GO:0002119);; Molecular Function: nucleic acid bind…	K12812|0.0|bta:540191|BAT1, MGC127051	ATP-dependent RNA helicase WM6 GN=Hel25E OS=Drosophila melanogaster (Fruit fly) PE=1 SV=1	Spliceosome RNA helicase BAT1 [Crassostrea gigas]
s-22726	55	17	2e-06	0.000540513	1.6939	up	Cellular Component: nucleosome (GO:0000786);; Molecular Function: DNA binding (GO:0003677);; Cellular Component: nucleus (GO:0005634);; Cellular Component: lipid particle (GO:0005811);; Biological Process: nucleosome assembly (GO:0006334);; Biological Process: defense response to bacterium (GO:0042742);; Molecular Function: protein heterodimerization activity (GO:0046982);; Biological Process: ce…	K11251|6e-73|tca:655019|similar to His2A:CG31618 CG31618-PA	Histone H2A GN=His2A OS=Tigriopus californicus (Marine copepod) PE=3 SV=2	Histone H2A [Crassostrea gigas]
s-27667	51	119	2e-06	0.000540513	-1.22239	down	Molecular Function: hydrolase activity (GO:0016787);; Molecular Function: hydrolase activity, acting on carbon-nitrogen (but not peptide) bonds (GO:0016810);; Molecular Function: metal ion binding (GO:0046872);;	K01493|5e-56|dre:550332|dctd, zgc:110226	Probable deoxycytidylate deaminase GN=CG6951 OS=Drosophila melanogaster (Fruit fly) PE=2 SV=1	hypothetical protein TRIADDRAFT_50803 [Trichoplax adhaerens]
s-30607	58	19	2e-06	0.000540513	1.61005	up	Molecular Function: structural molecule activity (GO:0005198);; Cellular Component: proteinaceous extracellular matrix (GO:0005578);; Cellular Component: extracellular matrix part (GO:0044420);;	K06237|0.0|phu:Phum_PHUM136030|collagen alpha-1, IV, chain precursor, putative	Collagen alpha-1(IV) chain (Precursor) GN=Cg25C OS=Drosophila melanogaster (Fruit fly) PE=2 SV=3	PREDICTED: mucin-19-like [Amphimedon queenslandica]
all-10538	34	6	3e-06	0.000777541	2.5025	up				hypothetical protein CGI_10019788 [Crassostrea gigas]
all-34396	23	1	3e-06	0.000777541	4.52356	up	Biological Process: post-embryonic development (GO:0009791);; Biological Process: body morphogenesis (GO:0010171);; Molecular Function: oxidoreductase activity (GO:0016491);; Biological Process: molting cycle, collagen and cuticulin-based cuticle (GO:0018996);; Biological Process: collagen and cuticulin-based cuticle development (GO:0040002);; Biological Process: cellular metabolic process (GO:00…		Peroxidasin homolog (Precursor) GN=pxn-1 OS=Caenorhabditis elegans PE=1 SV=1	Eosinophil peroxidase [Crassostrea gigas]
all-61753	17	61	3e-06	0.000777541	-1.84327	down				hypothetical protein CGI_10013835 [Crassostrea gigas]
s-5210	23	1	3e-06	0.000777541	4.52356	up				E3 ubiquitin-protein ligase MARCH3 [Crassostrea gigas]
s-6205	19	65	3e-06	0.000777541	-1.77444	down
n-8736	3	31	4e-06	0.00101455	-3.36923	down	Molecular Function: catalytic activity (GO:0003824);; Molecular Function: hydrolase activity (GO:0016787);;		Fibrinolytic enzyme, isozyme C OS=Lumbricus rubellus (Humus earthworm) PE=1 SV=1	serine protease CFSP3 [Azumapecten farreri]
n-63106	17	60	5e-06	0.00125145	-1.81943	down		K14352|1e-107|xtr:100125037|slco2b1		Solute carrier organic anion transporter family member 2B1 [Crassostrea gigas]
n-18851	39	97	6e-06	0.00146314	-1.31451	down
n-44194	44	105	6e-06	0.00146314	-1.25481	down
s-21507	9	44	6e-06	0.00146314	-2.28951	down
s-22308	76	33	6e-06	0.00146314	1.20353	up	Biological Process: negative regulation of transcription from RNA polymerase II promoter (GO:0000122);; Molecular Function: RNA polymerase II distal enhancer sequence-specific DNA binding transcription factor activity (GO:0003705);; Biological Process: cephalic furrow formation (GO:0007376);; Biological Process: imaginal disc-derived leg morphogenesis (GO:0007480);; Molecular Function: protein C-…		Transcription factor btd GN=btd OS=Drosophila melanogaster (Fruit fly) PE=2 SV=1	Krueppel-like factor 5 [Crassostrea gigas]
s-33034	61	23	7e-06	0.00167259	1.40718	up				Heme-binding protein 2 [Crassostrea gigas]
all-32171	19	62	9e-06	0.00212903	-1.70627	down
n-63265	19	62	9e-06	0.00212903	-1.70627	down	Molecular Function: transferase activity, transferring glycosyl groups (GO:0016757);;	K12666|0.0|bfo:BRAFLDRAFT_283789|hypothetical protein	Dolichyl-diphosphooligosaccharide--protein glycosyltransferase subunit 1 (Precursor) GN=ost1 OS=Dictyostelium discoideum (Slime mold) PE=2 SV=1	Dolichyl-diphosphooligosaccharide--protein glycosyltransferase subunit 1 [Crassostrea gigas]
n-44291	37	92	1e-05	0.00233645	-1.31411	down		K10465|1e-17|xtr:100495469|kelch-like protein 29-like	Beta-scruin OS=Limulus polyphemus (Atlantic horseshoe crab) PE=2 SV=1	Kelch-like protein 24 [Crassostrea gigas]
s-8196	5	34	1e-05	0.00233645	-2.76553	down	Cellular Component: Golgi medial cisterna (GO:0005797);; Biological Process: protein lipidation (GO:0006497);; Biological Process: defense response (GO:0006952);; Biological Process: determination of adult lifespan (GO:0008340);; Biological Process: regulation of autophagy (GO:0010506);; Biological Process: regulation of translational initiation by eIF2 alpha phosphorylation (GO:0010998);; Biolog…		Heat shock protein 27 GN=Hsp27 OS=Drosophila melanogaster (Fruit fly) PE=1 SV=2	heat shock protein 22 [Sinonovacula constricta]
n-909	6	36	1.1e-05	0.00252654	-2.58496	down		K14640|1e-166|hmg:100206124|similar to B0222.3		hypothetical protein DAPPUDRAFT_196022 [Daphnia pulex]
s-1365	18	0	1.1e-05	0.00252654	14.1357	up	Biological Process: response to reactive oxygen species (GO:0000302);; Biological Process: response to hypoxia (GO:0001666);; Molecular Function: guanylate cyclase activity (GO:0004383);; Biological Process: cGMP biosynthetic process (GO:0006182);; Biological Process: GTP catabolic process (GO:0006184);; Biological Process: phosphate-containing compound metabolic process (GO:0006796);; Biological…		Speract receptor (Precursor) OS=Strongylocentrotus purpuratus (Purple sea urchin) PE=2 SV=1	Atrial natriuretic peptide receptor A [Crassostrea gigas]
s-17011	18	0	1.1e-05	0.00252654	14.1357	up				hypothetical protein CGI_10020939 [Crassostrea gigas]
all-39103	24	70	1.2e-05	0.00271029	-1.54432	down	Molecular Function: binding (GO:0005488);;		Fibrinogen-like protein A (Precursor) OS=Parastichopus parvimensis (Warty sea cucumber) PE=2 SV=1	PREDICTED: fibrinogen C domain-containing protein 1-like [Amphimedon queenslandica]
n-28240	45	104	1.2e-05	0.00271029	-1.20859	down	Molecular Function: ATP binding (GO:0005524);; Cellular Component: polytene chromosome interband (GO:0005705);; Cellular Component: lipid particle (GO:0005811);; Cellular Component: centrosome (GO:0005813);; Biological Process: ATP catabolic process (GO:0006200);; Biological Process: protein folding (GO:0006457);; Biological Process: protein phosphorylation (GO:0006468);; Biological Process: apop…	K04079|0.0|ptr:737497|similar to heat shock protein 90	Heat shock protein 90 GN=HSP90 OS=Brugia pahangi (Filarial nematode worm) PE=2 SV=2	heat shock protein 90 [Argopecten irradians]
n-2650	12	48	1.3e-05	0.00290844	-2	down	Cellular Component: proteinaceous extracellular matrix (GO:0005578);; Biological Process: multicellular organismal development (GO:0007275);; Biological Process: single-organism developmental process (GO:0044767);; Biological Process: anatomical structure development (GO:0048856);;	K06236|5e-61|tca:656558|similar to Collagen alpha-1(XI) chain precursor	Short-chain collagen C4 (Fragment) OS=Ephydatia muelleri (Mueller&apos;s freshwater sponge) PE=2 SV=1	Collagen alpha-5(VI) chain [Crassostrea gigas]
all-10915	2	26	1.4e-05	0.0031029	-3.70044	down				hypothetical protein CGI_10012547 [Crassostrea gigas]
all-32817	27	4	1.4e-05	0.0031029	2.75489	up				hypothetical protein CGI_10019787 [Crassostrea gigas]
all-9075	4	31	1.4e-05	0.0031029	-2.9542	down				conserved hypothetical protein [Culex quinquefasciatus]
s-25353	58	123	1.5e-05	0.00329375	-1.08453	down	Molecular Function: binding (GO:0005488);; Molecular Function: carbohydrate binding (GO:0030246);;		32 kDa beta-galactoside-binding lectin GN=lec-1 OS=Caenorhabditis elegans PE=1 SV=1	galectin 1 [Argopecten irradians]
n-9704	45	103	1.6e-05	0.0034891	-1.19465	down
s-41624	0	20	1.6e-05	0.0034891	-14.2877	down	Cellular Component: extracellular region (GO:0005576);; Molecular Function: peptidase inhibitor activity (GO:0030414);;		Serine protease inhibitor Cvsi-2 (Precursor) GN=CVSI2 OS=Crassostrea virginica (Eastern oyster) PE=1 SV=1	RecName: Full=Serine protease inhibitor Cvsi-2; Flags: Precursor
n-48805	66	28	1.8e-05	0.00386308	1.23704	up
n-345	12	47	1.9e-05	0.00405932	-1.96963	down
n-23137	64	130	2.4e-05	0.00510457	-1.02237	down			Salivary glue protein Sgs-3 (Precursor) GN=Sgs3 OS=Drosophila melanogaster (Fruit fly) PE=2 SV=1	hypothetical protein CGI_10018252 [Crassostrea gigas]
n-21074	50	109	2.5e-05	0.00529353	-1.12433	down	Molecular Function: actin binding (GO:0003779);; Molecular Function: calcium ion binding (GO:0005509);; Cellular Component: cytoplasm (GO:0005737);; Biological Process: multicellular organismal development (GO:0007275);; Biological Process: anatomical structure morphogenesis (GO:0009653);; Cellular Component: actin cytoskeleton (GO:0015629);; Biological Process: actin filament fragmentation (GO:0…		Gelsolin-like protein 2 GN=gelsolin OS=Lumbricus terrestris (Common earthworm) PE=1 SV=1	gelsolin [Aplysia californica]
all-67046	19	59	2.6e-05	0.0054808	-1.63472	down
all-4948	50	18	2.8e-05	0.0058504	1.47393	up
n-29689	35	9	3e-05	0.00624079	1.95936	up			Scavenger receptor cysteine-rich domain superfamily protein (Precursor) GN=SRCR1 OS=Asterina pectinifera (Starfish) PE=1 SV=1	PREDICTED: deleted in malignant brain tumors 1 protein-like [Strongylocentrotus purpuratus]
n-10513	48	17	3.3e-05	0.00682	1.4975	up				hypothetical protein CGI_10005238 [Crassostrea gigas]
s-48535	56	117	3.3e-05	0.00682	-1.06301	down			Tubulin beta chain (Fragment) OS=Lytechinus pictus (Painted sea urchin) PE=2 SV=1	beta-tubulin [Crassostrea gigas]
s-36476	4	29	3.5e-05	0.00715539	-2.85798	down
n-18767	2	24	3.7e-05	0.00751567	-3.58496	down	Molecular Function: calcium ion binding (GO:0005509);;		Sarcoplasmic calcium-binding protein OS=Mizuhopecten yessoensis (Japanese scallop) PE=1 SV=1	sarcoplasmic calcium-binding protein [Mizuhopecten yessoensis]
s-54248	43	97	3.7e-05	0.00751567	-1.17365	down		K12387|1e-44|phu:Phum_PHUM012540|lysosomal-associated transmembrane protein, putative	Tetraspanning orphan receptor (Fragment) GN=TOR OS=Trypanosoma cruzi PE=2 SV=1	Lysosomal-associated transmembrane protein 4A [Crassostrea gigas]
s-1451	46	16	4e-05	0.00807319	1.52356	up	Biological Process: morphogenesis of an epithelium (GO:0002009);; Biological Process: regionalization (GO:0003002);; Molecular Function: DNA binding (GO:0003677);; Cellular Component: cytoplasm (GO:0005737);; Biological Process: regulation of transcription from RNA polymerase II promoter (GO:0006357);; Biological Process: cellular component movement (GO:0006928);; Biological Process: oocyte axis …		Protein single-minded GN=sim OS=Drosophila melanogaster (Fruit fly) PE=1 SV=3	Neuronal PAS domain-containing protein 4 [Crassostrea gigas]
all-32073	30	76	4.4e-05	0.00882419	-1.34104	down	Biological Process: establishment of mitotic spindle orientation (GO:0000132);; Biological Process: morphogenesis of an epithelium (GO:0002009);; Biological Process: nematode larval development (GO:0002119);; Molecular Function: microtubule motor activity (GO:0003777);; Cellular Component: centriole (GO:0005814);; Cellular Component: cytoplasmic dynein complex (GO:0005868);; Cellular Component: m…	K10418|3e-54|aml:100475205|dynein light chain 2, cytoplasmic-like	Dynein light chain 1, cytoplasmic GN=dlc-1 OS=Caenorhabditis elegans PE=1 SV=1	dynein light chain-2 [Pleurobrachia bachei]
all-3258	3	26	4.6e-05	0.00914792	-3.11548	down
n-63256	9	39	4.6e-05	0.00914792	-2.11548	down	Molecular Function: lactoylglutathione lyase activity (GO:0004462);; Molecular Function: metal ion binding (GO:0046872);;	K01759|6e-77|rno:294320|Glo1		Lactoylglutathione lyase [Crassostrea gigas]
n-63007	16	52	4.9e-05	0.00968362	-1.70044	down	Cellular Component: spindle pole (GO:0000922);; Molecular Function: calmodulin-dependent protein kinase activity (GO:0004683);; Molecular Function: calcium ion binding (GO:0005509);; Biological Process: detection of calcium ion (GO:0005513);; Molecular Function: calmodulin binding (GO:0005516);; Cellular Component: centriole (GO:0005814);; Cellular Component: microtubule associated complex (GO:00…	K02183|6e-54|bfo:BRAFLDRAFT_59748|hypothetical protein	Calmodulin OS=Pyuridae sp. (Sea squirt) PE=1 SV=2	calmodulin [Hyriopsis cumingii]
