# Supplementary material for: SNP Identification by Transcriptome Sequencing and Candidate Gene-Based Association Analysis for Heat Tolerance in the Bay Scallop Argopecten irradians
Source: PLoS One. 2014 Aug 14;9(8):e104960. doi: 10.1371/journal.pone.0104960 (PMC4133247; doi:10.1371/journal.pone.0104960)
Supplement: Table S3 — List of inter-specific SNPs. (XLSX) [file pone.0104960.s006.xlsx]

## Sheet: Sheet1
Unigene ID	position	reference	Northern	Southern
all-10002	244	A	A	T
all-10002	472	A	A	T
all-1001	472	C	C	T
all-10013	117	G	G	C
all-10013	472	C	C	T
all-10026	495	A	C	A
all-10026	398	T	T	G
all-10041	230	T	C	T
all-10042	36	G	T	G
all-10042	186	C	A	C
all-10067	189	T	T	A
all-10090	350	G	C	G
all-10137	183	C	C	T
all-10139	269	T	G	T
all-10141	396	T	A	T
all-10147	310	G	A	G
all-10181	4	C	T	C
all-10215	127	A	A	T
all-10221	92	T	T	G
all-10222	68	A	C	A
all-10222	189	G	T	G
all-10238	16	A	T	A
all-10248	809	T	T	A
all-10255	124	G	A	G
all-10272	662	C	A	C
all-10277	57	A	T	A
all-10337	27	G	G	T
all-10337	522	A	A	G
all-10340	20	C	C	A
all-10341	492	G	G	T
all-10366	189	G	G	A
all-10367	404	C	T	C
all-10378	8	C	A	C
all-10392	32	T	G	T
all-10396	617	A	G	A
all-10425	310	T	T	A
all-10440	238	C	G	C
all-10479	57	C	C	A
all-10501	236	G	G	A
all-10505	112	C	A	C
all-10549	697	C	C	T
all-10553	11	A	C	A
all-10555	24	T	C	T
all-10562	337	A	T	A
all-10563	648	C	T	C
all-10563	782	G	T	G
all-10576	1	C	T	C
all-10644	112	C	C	A
all-10655	39	A	G	A
all-10657	46	A	G	A
all-10665	51	C	C	A
all-10666	30	G	G	A
all-1068	609	C	A	C
all-10688	513	A	T	A
all-10692	191	A	T	A
all-10729	351	C	C	A
all-10735	118	A	A	G
all-10741	155	T	G	T
all-10803	167	A	T	A
all-10803	39	C	C	G
all-10819	365	G	T	G
all-10821	36	C	T	C
all-10824	278	T	G	T
all-10829	226	C	C	T
all-10830	135	G	G	C
all-10838	1	G	T	G
all-10839	177	C	T	C
all-1085	3	C	G	C
all-10853	445	T	T	A
all-10890	233	C	C	T
all-10895	15	G	G	C
all-10897	258	C	A	C
all-1091	345	C	C	A
all-10912	69	T	G	T
all-10915	1	C	G	C
all-10946	304	G	G	C
all-10976	76	A	A	G
all-10991	105	C	C	G
all-10992	465	G	T	G
all-110	144	T	T	A
all-11000	5	C	A	C
all-11046	173	T	T	A
all-11047	97	A	C	A
all-11072	530	G	C	G
all-11092	215	A	A	G
all-11093	215	A	A	G
all-111	205	A	A	C
all-11116	25	G	G	T
all-11124	570	C	C	A
all-11134	22	A	T	A
all-11139	188	A	A	C
all-11141	78	A	T	A
all-11145	622	A	T	A
all-11177	337	A	T	A
all-11187	357	T	G	T
all-11219	381	C	C	G
all-11221	269	A	A	C
all-11254	51	G	T	G
all-11255	441	A	G	A
all-11258	87	A	A	T
all-11277	364	C	C	T
all-1128	193	G	G	C
all-11293	259	A	G	A
all-1131	353	G	G	T
all-11315	9	G	G	T
all-11341	10	T	A	T
all-11370	28	A	A	C
all-11381	6	G	T	G
all-11382	39	G	T	G
all-11382	385	T	C	T
all-11383	1	C	T	C
all-11385	440	A	A	G
all-11389	2	T	A	T
all-11406	56	T	C	T
all-11412	3	C	A	C
all-11412	174	G	G	T
all-11449	32	A	A	G
all-1145	242	A	T	A
all-1145	23	C	C	A
all-1145	124	A	A	T
all-11476	131	A	G	A
all-11476	26	A	A	C
all-1148	3	G	A	G
all-11482	344	T	G	T
all-11485	261	G	C	G
all-11487	52	A	T	A
all-11499	51	G	A	G
all-11501	37	A	T	A
all-11551	265	C	C	T
all-11556	768	T	A	T
all-11557	537	T	A	T
all-11575	1	G	T	G
all-11576	1	A	T	A
all-11577	582	A	G	A
all-11586	85	C	C	T
all-11623	141	C	C	T
all-11630	105	C	C	G
all-11698	10	C	A	C
all-11704	316	T	T	A
all-11708	11	C	C	T
all-11710	5	C	C	T
all-11711	5	A	A	T
all-11733	264	C	T	C
all-11747	151	A	A	C
all-11752	279	A	A	G
all-11754	279	A	A	G
all-11755	279	T	T	G
all-11773	87	G	A	G
all-11773	9	T	T	A
all-11782	46	G	T	G
all-11808	240	A	A	C
all-11811	1	G	A	G
all-11819	309	C	C	T
all-11831	12	A	C	A
all-11831	348	T	C	T
all-11892	1	C	T	C
all-11896	3	T	C	T
all-11912	437	A	G	A
all-11913	95	A	A	T
all-11921	97	C	C	A
all-11923	19	A	C	A
all-11923	249	A	G	A
all-11923	97	C	C	A
all-11923	213	T	T	G
all-11936	319	A	A	T
all-11950	1	C	A	C
all-11967	185	T	T	A
all-12004	165	C	A	C
all-12012	263	G	G	T
all-12042	38	A	A	T
all-12045	29	A	A	G
all-1205	21	T	T	G
all-12059	1	G	C	G
all-12064	3	G	C	G
all-12072	324	T	T	C
all-12074	327	A	A	C
all-12074	372	T	T	G
all-12095	77	C	C	A
all-12102	653	A	A	T
all-12106	336	C	A	C
all-12107	8	G	T	G
all-12108	30	C	A	C
all-12108	107	G	A	G
all-12168	227	A	C	A
all-12168	226	A	A	G
all-1218	239	G	C	G
all-12197	5	T	G	T
all-12203	10	G	A	G
all-12204	76	T	T	G
all-12210	15	C	G	C
all-12246	27	T	A	T
all-12250	320	C	C	A
all-1226	1	T	A	T
all-12271	7	T	A	T
all-12294	253	G	C	G
all-12305	49	G	G	C
all-12309	442	G	G	A
all-12363	437	C	C	T
all-12406	208	A	T	A
all-12410	31	T	A	T
all-12416	171	G	G	T
all-12441	78	T	A	T
all-12460	375	G	T	G
all-12464	354	C	A	C
all-12468	215	T	A	T
all-12468	161	C	C	T
all-12469	299	C	A	C
all-12469	485	C	C	T
all-12470	15	A	A	T
all-12475	348	A	G	A
all-12480	321	G	T	G
all-12500	152	T	T	A
all-12513	323	T	T	G
all-12523	114	G	T	G
all-12532	257	C	C	T
all-12532	359	C	C	T
all-12551	592	C	T	C
all-12559	32	T	T	A
all-12575	433	G	G	T
all-12575	586	A	A	C
all-12593	7	G	T	G
all-12600	7	C	T	C
all-12609	821	T	T	A
all-12611	817	A	T	A
all-12613	859	C	A	C
all-12618	206	C	C	T
all-12618	257	T	T	A
all-12618	305	G	G	C
all-12624	6	T	A	T
all-12641	212	A	A	C
all-12642	135	A	G	A
all-12642	202	G	T	G
all-12642	212	A	A	C
all-12645	216	T	T	C
all-12646	187	A	A	G
all-12653	279	G	T	G
all-12653	236	G	G	T
all-12658	17	G	C	G
all-12658	53	A	A	T
all-1266	53	G	G	T
all-12660	87	C	C	G
all-12661	2	A	C	A
all-12683	377	T	T	C
all-12709	108	C	A	C
all-12709	257	C	A	C
all-12709	654	C	A	C
all-12717	109	A	A	C
all-12754	43	T	A	T
all-1276	113	C	C	A
all-128	571	A	A	G
all-12818	229	C	A	C
all-12849	7	A	C	A
all-12862	22	C	C	A
all-12867	2	C	C	G
all-12869	471	A	C	A
all-12869	15	G	G	T
all-12871	441	A	G	A
all-12905	263	T	G	T
all-12925	324	A	A	C
all-12949	27	G	G	A
all-12951	123	A	A	G
all-12951	212	T	T	A
all-12951	264	A	A	T
all-12955	268	A	A	G
all-12956	253	G	G	T
all-12962	2	G	T	G
all-12965	13	T	T	G
all-12992	115	A	T	A
all-12996	7	T	A	T
all-12996	158	T	T	A
all-13007	295	C	A	C
all-13012	201	C	C	T
all-13014	56	T	T	C
all-13016	411	A	A	T
all-13023	25	T	C	T
all-13038	11	T	G	T
all-13044	217	G	G	C
all-13054	427	C	A	C
all-13075	29	C	A	C
all-131	597	A	G	A
all-13118	145	T	C	T
all-13122	340	C	C	G
all-13156	203	T	A	T
all-13167	3	G	A	G
all-13168	3	C	A	C
all-13173	284	A	A	T
all-13178	3	T	A	T
all-13185	3	C	A	C
all-13192	342	T	A	T
all-13222	838	A	T	A
all-1323	1	A	G	A
all-1323	45	A	T	A
all-13231	22	C	C	T
all-13236	280	T	T	A
all-13246	212	A	A	C
all-13252	446	G	A	G
all-13255	3	C	T	C
all-13278	11	A	T	A
all-13278	28	A	A	C
all-13285	11	A	T	A
all-13289	14	G	C	G
all-1329	11	G	T	G
all-13321	50	A	A	G
all-13334	27	C	A	C
all-13334	428	C	G	C
all-13337	26	A	T	A
all-13342	2	G	C	G
all-13348	42	T	T	G
all-13349	18	C	T	C
all-13349	42	T	T	G
all-13354	38	G	T	G
all-13368	531	A	T	A
all-13372	22	C	A	C
all-13372	53	C	C	A
all-13411	5	G	C	G
all-13424	26	T	A	T
all-13442	57	T	T	C
all-13447	355	T	T	G
all-13448	94	A	A	G
all-13448	242	C	C	G
all-13448	429	A	A	G
all-13491	49	A	A	T
all-13512	40	C	G	C
all-13512	477	C	G	C
all-13512	163	T	T	A
all-13521	1	G	A	G
all-13531	130	T	G	T
all-13531	89	T	T	G
all-1355	25	C	A	C
all-1355	132	A	A	G
all-1355	262	A	A	T
all-1355	302	T	T	A
all-13616	11	C	T	C
all-1362	11	G	T	G
all-1362	317	A	T	A
all-13622	1	A	G	A
all-13627	202	A	G	A
all-13632	86	T	C	T
all-13644	724	T	T	A
all-13661	590	C	C	A
all-13662	273	C	C	A
all-13666	363	C	C	T
all-13680	22	G	G	T
all-13682	29	C	C	A
all-13685	26	T	T	G
all-13691	35	C	G	C
all-137	149	C	C	A
all-13707	243	G	T	G
all-13715	334	T	A	T
all-13723	332	C	C	A
all-13738	323	A	T	A
all-13767	115	C	G	C
all-13815	1	T	G	T
all-13815	226	A	G	A
all-13818	305	A	T	A
all-13846	359	T	A	T
all-13854	216	G	A	G
all-13854	380	C	G	C
all-13868	139	T	A	T
all-13868	281	C	A	C
all-13871	526	T	A	T
all-13872	4	C	A	C
all-13872	276	A	A	T
all-13894	176	C	C	G
all-13940	9	C	T	C
all-13983	739	T	T	C
all-14021	13	A	A	G
all-14022	11	C	C	A
all-14047	51	C	C	A
all-14051	151	T	T	G
all-14057	103	C	A	C
all-14060	342	T	A	T
all-14060	466	T	A	T
all-14060	370	G	G	T
all-14067	21	T	G	T
all-14069	50	C	C	G
all-14079	268	C	C	A
all-1410	226	C	C	A
all-14103	206	A	A	G
all-14111	373	G	T	G
all-14111	66	C	C	A
all-14156	64	T	T	A
all-14156	352	C	C	A
all-14157	211	T	T	A
all-14157	362	C	C	T
all-14158	326	C	C	A
all-14191	638	A	A	G
all-14195	18	T	C	T
all-14195	4	T	T	A
all-14197	18	A	C	A
all-14197	4	G	G	A
all-142	40	C	C	T
all-14202	9	T	T	G
all-14204	27	T	G	T
all-14207	447	G	A	G
all-14207	347	T	T	A
all-14208	432	C	T	C
all-14209	8	T	T	G
all-14209	355	T	T	A
all-14210	8	C	C	G
all-14210	355	G	G	A
all-14210	433	T	T	C
all-14214	13	C	C	G
all-14217	6	G	G	A
all-14228	6	T	A	T
all-14234	95	G	G	A
all-14242	253	T	T	C
all-14243	124	G	G	C
all-14247	6	G	A	G
all-14257	5	T	A	T
all-14264	758	C	T	C
all-14301	70	T	T	A
all-14301	505	C	C	T
all-14309	538	A	A	C
all-14311	3	G	T	G
all-14312	20	G	A	G
all-14317	1	C	T	C
all-14335	489	T	A	T
all-14335	284	G	G	T
all-14349	109	G	G	A
all-14356	356	A	G	A
all-14390	39	A	T	A
all-14425	250	C	C	A
all-14430	288	G	G	A
all-14431	5	T	A	T
all-14431	302	C	C	G
all-14449	6	A	C	A
all-14449	13	A	A	T
all-14460	9	G	C	G
all-14468	420	T	G	T
all-14487	402	C	T	C
all-14502	255	C	C	A
all-14502	306	A	A	T
all-14503	255	C	C	A
all-1452	300	C	C	A
all-14521	579	T	T	A
all-14528	300	C	C	A
all-14533	300	C	C	A
all-14537	579	T	T	A
all-1454	24	G	T	G
all-14541	285	A	A	T
all-14541	333	T	T	A
all-14549	740	C	C	T
all-14554	178	G	G	T
all-14568	16	T	T	A
all-14582	417	T	A	T
all-14583	396	C	G	C
all-14609	24	C	A	C
all-14609	244	T	A	T
all-1461	1	G	G	C
all-1463	64	T	T	A
all-1463	207	T	T	A
all-14680	314	C	T	C
all-14681	218	A	A	G
all-14695	25	T	T	A
all-14695	267	T	T	G
all-14696	2	G	G	A
all-14700	478	C	C	A
all-14705	29	T	A	T
all-14706	29	T	A	T
all-14706	256	T	A	T
all-14722	14	A	T	A
all-14750	202	T	T	C
all-14762	9	T	T	C
all-14789	50	G	G	A
all-14805	66	C	A	C
all-1482	43	T	A	T
all-14820	17	T	A	T
all-14859	326	A	T	A
all-14866	216	G	A	G
all-14878	30	G	G	A
all-14879	24	C	T	C
all-14880	9	T	A	T
all-14881	9	T	A	T
all-14903	23	A	T	A
all-14917	468	C	A	C
all-14924	317	G	G	A
all-14925	254	G	C	G
all-14947	148	T	G	T
all-14948	96	C	G	C
all-14952	16	T	G	T
all-14953	2	A	C	A
all-14953	435	G	G	T
all-14960	255	T	T	A
all-14968	4	C	G	C
all-15008	287	T	G	T
all-15020	5	G	T	G
all-15021	5	C	T	C
all-15021	612	T	T	A
all-15025	5	G	T	G
all-15029	5	G	T	G
all-15029	27	A	A	T
all-15030	5	C	T	C
all-15030	2	A	A	C
all-15031	1	A	A	T
all-15033	5	C	T	C
all-15033	583	C	C	A
all-15035	5	C	T	C
all-15037	12	G	G	A
all-15052	41	C	C	T
all-15069	108	T	T	G
all-15092	14	G	A	G
all-15107	200	A	A	G
all-15118	66	C	C	T
all-15121	55	C	C	G
all-15125	110	A	A	T
all-15128	3	C	T	C
all-15158	1	A	A	T
all-15158	272	A	A	G
all-15163	269	G	G	A
all-15164	13	A	G	A
all-15167	375	A	A	C
all-15168	374	T	T	C
all-1517	398	T	T	G
all-15170	398	C	C	G
all-15173	383	C	C	T
all-15191	176	T	A	T
all-15191	202	C	C	A
all-15203	201	C	C	A
all-15206	412	G	G	A
all-15209	562	G	G	A
all-15210	8	G	G	A
all-15214	85	A	A	T
all-15215	16	C	G	C
all-15217	344	T	G	T
all-15217	392	T	G	T
all-15217	165	C	C	G
all-15219	107	G	G	A
all-1524	8	C	A	C
all-15253	415	T	T	G
all-15255	273	T	T	G
all-15269	34	T	T	A
all-1527	89	C	C	T
all-1527	397	C	C	G
all-15273	471	T	A	T
all-15273	138	C	C	G
all-1528	548	G	A	G
all-15295	7	A	A	C
all-1531	447	A	A	T
all-15313	1	A	G	A
all-15321	1	A	G	A
all-15322	47	C	T	C
all-15323	364	C	A	C
all-15324	20	C	T	C
all-15326	232	A	A	C
all-15336	403	A	T	A
all-15360	184	G	T	G
all-15361	22	G	T	G
all-15361	184	G	T	G
all-15380	22	T	T	G
all-15390	1	T	T	G
all-15405	100	T	A	T
all-15513	604	T	A	T
all-15513	656	G	A	G
all-15544	159	A	T	A
all-15592	224	G	C	G
all-15624	30	T	T	G
all-15626	53	G	G	A
all-15639	226	T	G	T
all-15655	265	G	A	G
all-15664	13	G	T	G
all-15664	263	C	C	G
all-15672	7	C	T	C
all-15672	365	T	A	T
all-15681	14	T	G	T
all-15681	428	T	C	T
all-15683	4	G	C	G
all-15687	393	A	T	A
all-1569	6	T	C	T
all-15690	6	G	C	G
all-157	3	A	T	A
all-15701	337	A	A	T
all-15711	17	A	C	A
all-15712	42	C	C	G
all-15733	497	T	G	T
all-15734	389	T	T	C
all-15745	65	G	T	G
all-15768	16	A	T	A
all-15768	33	A	A	T
all-15769	33	A	A	T
all-15770	16	A	T	A
all-15770	173	C	C	A
all-15792	504	T	A	T
all-15837	54	C	A	C
all-15837	290	A	G	A
all-15837	462	C	C	G
all-15849	7	C	C	G
all-15853	8	T	T	G
all-15891	218	G	G	C
all-15925	511	T	A	T
all-15932	534	A	A	T
all-15934	79	C	C	T
all-15954	43	T	G	T
all-15962	159	A	G	A
all-15962	280	T	G	T
all-15978	274	C	T	C
all-15989	23	G	A	G
all-15994	18	A	T	A
all-15996	134	C	A	C
all-15996	44	C	C	A
all-15999	281	A	C	A
all-16017	36	C	G	C
all-16025	349	A	A	T
all-16027	397	G	G	T
all-16037	534	G	A	G
all-16044	15	A	T	A
all-16096	448	G	T	G
all-16105	696	T	A	T
all-16123	42	C	C	T
all-16128	37	C	C	T
all-16136	208	G	G	C
all-16139	161	C	C	T
all-16141	103	A	A	T
all-16149	84	T	T	A
all-16149	144	C	C	A
all-16163	129	A	G	A
all-16171	21	G	G	A
all-16171	228	A	A	G
all-16173	25	G	G	T
all-16175	7	C	C	A
all-16182	251	G	G	T
all-16195	312	A	C	A
all-16211	327	C	A	C
all-16219	261	G	G	A
all-16220	99	A	A	T
all-16232	464	G	G	T
all-16245	774	C	A	C
all-16245	464	G	G	T
all-16262	92	T	T	C
all-16262	453	T	T	A
all-16263	8	A	T	A
all-16265	8	G	T	G
all-16308	154	A	T	A
all-16321	147	A	A	G
all-16327	9	G	T	G
all-16329	9	C	T	C
all-16336	9	G	T	G
all-1634	470	A	G	A
all-16344	117	T	T	G
all-16364	33	A	A	T
all-16370	390	T	A	T
all-16373	56	A	G	A
all-16399	400	A	A	G
all-16403	452	A	A	G
all-16405	576	T	A	T
all-16407	15	G	G	A
all-16409	377	C	C	A
all-16412	16	A	T	A
all-16416	16	G	T	G
all-16416	61	A	A	T
all-16423	3	A	G	A
all-16429	132	T	T	A
all-16465	297	G	G	T
all-16468	535	A	A	T
all-16485	40	C	A	C
all-16485	50	A	A	T
all-1649	258	G	G	T
all-16494	31	A	T	A
all-16498	120	G	A	G
all-16504	325	G	A	G
all-16542	1	T	A	T
all-16546	143	C	T	C
all-16551	692	T	A	T
all-16552	156	T	T	A
all-16562	27	G	T	G
all-16580	284	A	T	A
all-16625	95	T	T	A
all-16638	69	C	A	C
all-16645	340	A	A	C
all-16657	149	A	T	A
all-16667	305	T	T	A
all-16670	338	T	A	T
all-16671	372	T	T	G
all-16678	1	T	C	T
all-16702	59	T	G	T
all-16702	94	C	C	A
all-16715	355	G	T	G
all-16716	68	A	A	G
all-16716	115	A	A	G
all-16718	718	T	T	A
all-16719	15	C	T	C
all-16719	318	T	T	C
all-1672	701	T	G	T
all-1672	686	G	G	C
all-16724	1	C	C	T
all-16726	676	G	G	T
all-16732	1	G	G	T
all-16734	1	G	G	T
all-16770	265	T	A	T
all-16776	211	C	T	C
all-16788	112	C	T	C
all-16839	341	A	A	C
all-16839	528	A	A	T
all-16853	1	G	T	G
all-16853	3	A	A	G
all-16858	125	A	A	G
all-16863	6	G	T	G
all-16865	1	A	G	A
all-16865	7	G	G	C
all-16865	155	G	G	A
all-16869	115	T	T	A
all-16869	322	A	A	C
all-16878	131	C	C	G
all-16878	268	G	G	A
all-16882	1	G	G	T
all-16883	26	G	T	G
all-16889	21	C	T	C
all-16889	313	T	T	A
all-16891	271	A	A	G
all-16891	313	G	G	A
all-16892	2	C	C	T
all-16904	2	G	C	G
all-16908	2	G	C	G
all-16909	459	A	A	G
all-16915	7	A	T	A
all-16924	42	G	A	G
all-16926	245	T	T	A
all-16929	256	A	A	G
all-16943	109	T	T	G
all-16944	109	T	T	G
all-16946	635	T	T	G
all-16948	468	C	C	A
all-16969	690	T	T	G
all-16982	203	G	T	G
all-16982	167	C	C	T
all-16984	105	G	G	T
all-16990	34	A	A	T
all-16995	280	T	T	G
all-16996	234	A	A	T
all-17034	223	T	C	T
all-17044	139	A	A	G
all-17046	311	G	A	G
all-17048	1	T	T	C
all-17071	43	A	T	A
all-17073	451	T	A	T
all-17077	11	C	C	A
all-17078	5	A	G	A
all-17116	208	A	A	T
all-17166	450	T	T	G
all-17217	89	T	T	A
all-17218	306	G	G	T
all-17233	1	A	A	T
all-17233	234	G	G	T
all-17234	234	A	A	T
all-17238	21	C	G	C
all-17255	123	A	A	T
all-17270	383	T	C	T
all-17274	576	G	T	G
all-17283	48	A	C	A
all-17283	130	C	T	C
all-17292	356	T	T	A
all-17296	276	T	A	T
all-17306	6	T	A	T
all-17306	138	C	C	A
all-17306	302	T	T	G
all-1731	151	C	C	T
all-17313	116	G	T	G
all-17331	881	A	C	A
all-17331	71	C	C	A
all-17371	78	G	T	G
all-17386	291	A	T	A
all-17400	41	A	T	A
all-17400	314	T	T	C
all-17404	190	T	T	A
all-17405	1	A	A	T
all-17406	165	A	A	C
all-17406	247	T	T	A
all-17409	10	C	G	C
all-17417	15	C	C	A
all-17418	1	A	A	T
all-17431	271	A	A	T
all-17436	255	T	G	T
all-17439	108	A	A	T
all-17469	118	T	A	T
all-17469	430	T	C	T
all-17479	336	G	G	T
all-17487	542	T	T	G
all-17490	292	G	G	T
all-17490	551	C	C	T
all-17492	554	A	A	C
all-1750	33	G	T	G
all-17529	311	T	A	T
all-17530	254	T	A	T
all-17532	311	T	A	T
all-17541	366	T	C	T
all-17546	6	C	C	G
all-17547	355	T	A	T
all-17563	23	C	A	C
all-17578	247	C	T	C
all-17578	430	T	A	T
all-17592	421	T	C	T
all-17592	329	G	G	A
all-17624	4	C	C	T
all-17628	5	A	A	G
all-17647	718	T	C	T
all-17662	24	T	T	G
all-1767	2	C	T	C
all-1767	375	T	T	C
all-17671	786	G	A	G
all-17685	225	A	A	C
all-17693	69	T	T	G
all-177	61	C	C	A
all-17700	222	A	A	G
all-17705	243	A	A	G
all-17712	343	C	G	C
all-17721	16	T	A	T
all-17722	283	A	A	G
all-17759	661	C	C	G
all-1777	20	C	T	C
all-17771	396	C	G	C
all-17795	152	T	T	G
all-17797	270	A	C	A
all-178	23	C	C	T
all-17804	1	T	A	T
all-17809	245	C	A	C
all-17817	10	G	G	T
all-17846	9	A	C	A
all-17860	737	C	T	C
all-17874	22	T	G	T
all-17874	305	G	C	G
all-17876	124	G	C	G
all-17886	52	G	G	C
all-17888	90	A	T	A
all-17891	130	C	C	G
all-17897	438	T	A	T
all-17897	645	A	G	A
all-17938	360	C	G	C
all-17968	200	A	A	T
all-17969	200	A	A	T
all-1797	11	C	C	T
all-17973	433	C	A	C
all-18020	256	C	C	G
all-18068	296	T	A	T
all-18069	253	C	C	T
all-18099	3	G	T	G
all-18111	13	T	G	T
all-18113	11	A	T	A
all-18114	121	C	C	T
all-18118	5	G	A	G
all-18120	1	C	G	C
all-18121	5	G	A	G
all-18131	16	T	C	T
all-18152	71	G	G	A
all-1816	362	G	G	T
all-18164	350	T	T	A
all-18191	191	A	A	T
all-18195	168	T	T	C
all-18228	155	T	T	G
all-18252	34	A	T	A
all-18252	485	G	G	A
all-18273	35	T	T	G
all-1828	14	C	C	G
all-18287	1	C	T	C
all-18287	689	G	A	G
all-1829	178	T	T	C
all-18354	345	T	T	G
all-18371	7	C	G	C
all-18377	1	G	A	G
all-18394	680	T	T	A
all-18419	223	C	C	A
all-18427	427	T	T	A
all-18507	405	T	C	T
all-18534	43	G	G	T
all-18534	378	G	G	T
all-18547	363	A	A	T
all-18550	158	T	A	T
all-18551	3	A	G	A
all-18554	346	C	A	C
all-18554	227	T	T	A
all-18565	1	C	T	C
all-18567	238	C	A	C
all-18568	1	G	T	G
all-18586	206	T	C	T
all-18595	429	T	A	T
all-18622	25	G	C	G
all-18626	2	C	T	C
all-18636	20	T	T	G
all-18636	399	G	G	T
all-18637	20	T	T	G
all-1864	1	C	C	T
all-18642	1	C	C	T
all-18658	1	G	G	T
all-18661	1	G	G	T
all-18667	1	A	A	T
all-18674	164	T	T	G
all-18690	310	T	G	T
all-18699	372	C	C	T
all-18704	247	T	C	T
all-18759	534	G	T	G
all-18763	87	A	A	G
all-18769	250	A	T	A
all-18772	250	A	T	A
all-18791	413	T	T	A
all-18826	6	C	T	C
all-18844	14	C	A	C
all-18846	3	T	A	T
all-18856	318	C	C	A
all-18867	318	C	C	A
all-18870	270	A	A	T
all-18871	950	T	T	A
all-18876	271	C	A	C
all-18879	46	A	T	A
all-18891	59	G	T	G
all-18932	243	A	A	C
all-1895	628	G	G	T
all-18960	688	G	G	A
all-18971	175	T	T	G
all-18974	281	C	A	C
all-19002	179	T	A	T
all-19007	250	A	T	A
all-19007	164	C	C	T
all-19021	1	G	T	G
all-19062	6	A	C	A
all-19071	32	C	A	C
all-19071	227	T	T	A
all-19073	32	T	A	T
all-19082	23	T	T	G
all-19086	23	C	C	G
all-19097	136	A	A	T
all-1910	585	A	T	A
all-19102	531	C	T	C
all-19103	558	T	A	T
all-19113	339	C	C	T
all-19116	418	C	A	C
all-19140	1	T	A	T
all-19172	558	C	T	C
all-19173	256	T	G	T
all-19184	394	A	C	A
all-19185	394	G	C	G
all-19188	433	T	G	T
all-19204	606	T	T	C
all-19205	433	C	C	T
all-19209	547	T	T	C
all-1922	8	A	A	C
all-19230	22	C	C	T
all-19231	678	C	T	C
all-19232	562	A	C	A
all-19233	678	C	T	C
all-19233	409	A	A	C
all-19234	409	G	G	C
all-19241	22	C	A	C
all-19241	79	G	G	A
all-19245	73	T	T	A
all-19253	150	A	T	A
all-19259	16	C	T	C
all-19262	390	A	A	G
all-19266	395	C	C	T
all-19290	516	T	T	G
all-19308	666	C	G	C
all-19308	627	T	T	A
all-19308	713	C	C	T
all-19319	556	T	T	G
all-1932	6	G	G	A
all-19323	1	G	G	T
all-19323	164	A	A	C
all-19323	225	T	T	A
all-19328	225	T	T	A
all-19328	707	A	A	T
all-19329	729	A	G	A
all-19332	225	C	C	A
all-19339	242	A	A	C
all-1934	7	G	G	T
all-19342	7	C	C	T
all-19342	332	T	T	G
all-19349	431	A	T	A
all-19361	118	G	G	C
all-19361	163	G	G	C
all-1937	235	A	C	A
all-1937	342	G	T	G
all-19391	158	A	A	G
all-19393	359	C	C	A
all-19400	630	T	T	A
all-19401	523	C	C	A
all-19403	213	T	T	C
all-19403	374	C	C	A
all-19404	74	G	G	C
all-19410	239	G	G	A
all-19411	534	T	T	G
all-19416	11	A	A	G
all-19416	388	C	C	A
all-19420	11	C	C	G
all-19423	388	C	C	A
all-19449	217	T	T	A
all-19451	247	A	A	G
all-19483	196	A	A	T
all-19484	229	A	A	T
all-19492	196	T	A	T
all-19493	399	T	A	T
all-19494	571	T	T	A
all-19505	423	G	G	T
all-19511	30	C	C	T
all-19550	113	G	G	T
all-19577	318	C	A	C
all-19625	42	G	T	G
all-19649	236	C	C	G
all-1967	209	C	C	A
all-19670	354	G	A	G
all-19680	121	C	G	C
all-19682	326	T	G	T
all-19684	149	A	T	A
all-19685	409	A	A	C
all-19697	495	A	A	C
all-19703	56	C	C	A
all-19706	444	T	T	G
all-19716	282	A	G	A
all-19718	355	C	T	C
all-19720	2	T	T	A
all-19720	201	C	C	T
all-19721	283	T	A	T
all-19722	2	C	C	A
all-19728	62	G	C	G
all-19728	125	C	A	C
all-19728	288	T	G	T
all-19747	105	C	C	G
all-19767	152	C	C	A
all-19780	248	T	G	T
all-19817	30	C	C	A
all-19844	38	T	T	G
all-1985	373	G	A	G
all-19853	11	G	A	G
all-19859	454	C	G	C
all-19859	7	C	C	T
all-19866	7	C	C	T
all-19870	2	C	A	C
all-19871	5	T	T	A
all-19873	5	C	C	A
all-1989	28	A	G	A
all-19893	51	T	G	T
all-19893	103	A	A	C
all-19893	248	A	A	T
all-19899	25	A	A	G
all-19903	102	T	T	G
all-19903	362	C	C	G
all-19919	595	T	T	C
all-19926	191	A	A	T
all-19929	90	C	C	T
all-20005	15	A	C	A
all-20018	27	C	T	C
all-2003	1905	G	G	A
all-20038	5	T	A	T
all-20040	383	C	A	C
all-20044	2	A	T	A
all-20054	2	G	T	G
all-20067	408	T	G	T
all-20082	416	G	G	C
all-20082	525	A	A	T
all-20083	3	C	C	T
all-20085	1	A	G	A
all-20085	416	A	A	C
all-20085	525	A	A	T
all-20086	250	T	T	G
all-20089	599	G	G	C
all-2009	1	T	T	G
all-20093	7	A	T	A
all-20093	483	A	A	T
all-20099	266	G	T	G
all-20100	123	G	G	C
all-20108	90	C	C	G
all-20110	64	G	T	G
all-20125	661	C	T	C
all-20177	265	G	G	C
all-20180	242	T	A	T
all-20180	516	G	G	A
all-20185	3	T	C	T
all-20185	270	C	G	C
all-20186	12	G	C	G
all-20189	71	A	A	G
all-20190	11	G	G	T
all-20191	2	T	G	T
all-20191	351	T	T	A
all-20192	2	T	G	T
all-20193	2	T	G	T
all-20197	244	T	T	C
all-20197	327	A	A	G
all-20197	379	C	C	T
all-20198	89	G	G	T
all-20199	89	A	A	T
all-20210	132	C	C	A
all-20224	535	A	G	A
all-20224	588	T	T	A
all-20227	556	G	G	A
all-20239	12	A	T	A
all-20243	15	A	G	A
all-20264	26	A	C	A
all-20270	26	A	A	T
all-20276	397	G	T	G
all-2028	372	G	G	A
all-20289	321	G	G	T
all-20300	150	T	A	T
all-20326	312	T	C	T
all-20326	250	G	G	T
all-20332	441	C	G	C
all-20336	202	C	A	C
all-20337	202	C	A	C
all-20341	443	C	A	C
all-20345	507	G	A	G
all-20368	18	T	A	T
all-20368	530	A	C	A
all-20370	247	G	G	C
all-20376	262	G	G	C
all-20379	268	C	C	A
all-20380	138	A	A	C
all-20380	203	G	G	T
all-20398	20	G	T	G
all-20405	540	C	A	C
all-20407	16	T	T	A
all-2041	2	G	A	G
all-20412	52	G	G	T
all-20413	52	C	C	T
all-2042	9	G	G	T
all-20424	23	G	G	T
all-20466	565	T	A	T
all-20491	25	G	T	G
all-20491	427	C	T	C
all-20501	1	T	C	T
all-20504	64	G	G	C
all-20507	17	C	C	T
all-20509	1	T	C	T
all-20509	13	A	A	G
all-20509	345	T	T	A
all-20511	64	G	G	C
all-20522	274	A	T	A
all-20522	314	C	A	C
all-20522	573	A	G	A
all-20524	266	C	T	C
all-20543	321	T	C	T
all-20563	362	T	A	T
all-20568	1	G	C	G
all-20570	539	T	A	T
all-2063	123	A	C	A
all-20635	299	G	A	G
all-20635	65	G	G	T
all-20655	352	T	T	C
all-20688	77	T	T	C
all-20714	320	C	C	T
all-20727	738	G	A	G
all-20781	69	A	A	T
all-20783	164	C	C	A
all-20807	65	T	T	G
all-20814	36	G	G	T
all-20828	291	G	G	A
all-20833	291	G	G	A
all-20834	291	T	T	A
all-20842	2	A	T	A
all-20852	31	G	T	G
all-20855	30	A	T	A
all-20862	3	C	C	G
all-20868	16	C	C	A
all-20870	325	A	T	A
all-20870	376	A	A	T
all-20875	16	T	T	A
all-20892	16	T	T	A
all-20894	420	C	C	T
all-20919	8	A	T	A
all-20929	322	A	A	T
all-20933	13	G	A	G
all-20935	1	C	T	C
all-20940	156	T	A	T
all-20940	202	C	G	C
all-20940	121	T	T	A
all-20941	9	G	C	G
all-20944	9	G	C	G
all-20951	11	C	C	G
all-20970	378	C	T	C
all-20973	183	T	A	T
all-20974	290	G	A	G
all-20981	390	G	C	G
all-20992	27	A	T	A
all-20992	261	C	C	T
all-21023	389	T	G	T
all-21043	441	T	C	T
all-21043	48	G	G	A
all-21045	633	T	G	T
all-21047	8	C	C	T
all-21051	297	G	G	T
all-21053	1	T	T	A
all-21053	466	A	A	G
all-21057	297	A	A	T
all-21057	437	C	C	T
all-21058	298	C	C	A
all-21058	566	G	G	T
all-21059	725	T	A	T
all-21059	476	C	C	G
all-21059	545	A	A	T
all-2106	3	C	C	A
all-21062	33	C	C	T
all-21062	125	A	A	G
all-21065	178	A	A	T
all-21066	178	A	A	T
all-21088	464	C	G	C
all-21090	295	A	C	A
all-21094	47	A	A	G
all-21098	170	G	G	T
all-2110	117	A	A	T
all-2110	192	G	G	A
all-21100	16	C	A	C
all-21100	48	A	A	T
all-21100	170	G	G	T
all-21104	625	T	T	A
all-2111	637	T	A	T
all-21138	70	T	T	G
all-21139	60	T	A	T
all-21139	50	A	A	G
all-21145	12	A	A	G
all-21150	15	A	A	T
all-21151	15	A	A	T
all-21151	356	A	A	C
all-21152	769	C	C	T
all-21153	366	A	A	G
all-21154	836	A	T	A
all-21154	450	A	A	T
all-2118	10	C	C	A
all-21181	233	C	A	C
all-21190	263	G	A	G
all-21190	563	T	G	T
all-21190	38	T	T	A
all-21190	129	G	G	C
all-21194	372	A	C	A
all-21214	436	A	C	A
all-21217	3	A	G	A
all-21224	20	T	T	A
all-21235	21	T	T	A
all-21238	21	T	T	A
all-21250	4	T	T	G
all-21252	629	T	A	T
all-21259	500	C	C	A
all-21264	500	T	T	A
all-21268	4	C	C	G
all-21269	586	C	C	G
all-21270	4	C	C	G
all-21276	599	G	G	A
all-21280	5	T	A	T
all-21285	1	G	A	G
all-21292	1	C	A	C
all-21296	215	A	G	A
all-21299	212	A	G	A
all-2130	163	A	A	T
all-21301	145	G	A	G
all-21329	1	G	T	G
all-21336	23	C	C	T
all-21336	70	C	C	A
all-21337	229	G	G	T
all-21342	1	C	T	C
all-21357	237	A	A	C
all-2136	198	A	A	G
all-21360	285	T	T	C
all-21362	269	C	C	T
all-21370	79	T	A	T
all-21370	5	C	C	T
all-21371	87	T	A	T
all-21371	56	T	T	A
all-21372	450	A	A	G
all-21372	614	G	G	C
all-21376	20	G	A	G
all-21396	25	T	T	G
all-21397	3	G	G	C
all-21398	3	A	A	C
all-21399	3	A	A	C
all-21399	255	G	G	T
all-214	3	A	A	C
all-21400	6	A	A	G
all-21400	478	T	T	A
all-21402	6	C	C	G
all-21403	1	T	T	G
all-21419	82	A	A	T
all-21422	422	G	G	T
all-21447	11	A	T	A
all-21448	299	G	A	G
all-21448	146	A	A	C
all-21460	374	G	T	G
all-21465	4	C	C	A
all-21467	4	C	C	A
all-21470	9	T	T	G
all-21474	13	G	T	G
all-21475	19	A	G	A
all-21476	16	G	G	A
all-21483	29	C	T	C
all-21485	1	G	C	G
all-2154	47	T	T	A
all-21593	80	A	T	A
all-21596	17	G	A	G
all-21598	9	A	C	A
all-21601	179	T	T	C
all-21601	292	G	G	A
all-21603	1	G	T	G
all-21607	17	C	A	C
all-21648	5	A	T	A
all-21655	228	T	C	T
all-21660	47	C	C	T
all-21689	346	A	A	T
all-21708	454	T	T	A
all-21739	28	T	A	T
all-21740	28	G	A	G
all-21746	377	T	A	T
all-21749	377	C	A	C
all-21785	299	C	C	A
all-21795	609	T	T	G
all-2180	89	A	C	A
all-21801	7	A	G	A
all-21815	275	A	T	A
all-21816	669	T	T	A
all-21827	99	T	T	C
all-21833	224	C	T	C
all-21858	5	C	A	C
all-21859	3	A	A	G
all-21863	2	T	G	T
all-21879	45	A	T	A
all-21890	3	T	T	A
all-21894	234	A	A	G
all-21909	31	T	T	G
all-2191	31	T	T	G
all-21910	31	T	T	G
all-2195	1	G	A	G
all-21954	289	T	T	G
all-21967	193	C	C	A
all-21984	7	A	C	A
all-21986	5	T	C	T
all-22032	38	T	C	T
all-22069	7	C	C	A
all-2208	16	T	A	T
all-22080	228	T	A	T
all-22091	469	A	A	C
all-22102	23	A	G	A
all-22105	9	G	T	G
all-2219	41	A	A	T
all-22220	322	C	C	A
all-22222	427	C	C	A
all-22225	211	G	G	A
all-22244	26	T	A	T
all-22244	316	C	T	C
all-22254	243	G	C	G
all-22260	294	T	G	T
all-22265	292	C	G	C
all-22265	225	G	G	T
all-22267	48	C	C	T
all-2227	8	C	A	C
all-22272	2	G	A	G
all-22272	159	G	G	A
all-22274	1	C	T	C
all-22280	523	C	G	C
all-22288	23	A	G	A
all-22288	142	C	C	A
all-22292	1	C	T	C
all-22297	1	C	T	C
all-22367	599	G	G	A
all-22375	341	A	G	A
all-22380	267	C	C	T
all-22381	2	T	T	A
all-22381	207	C	C	G
all-22381	270	G	G	A
all-22388	267	G	G	T
all-2242	656	C	G	C
all-22425	484	A	A	T
all-22443	108	T	A	T
all-22458	28	T	A	T
all-22460	28	T	A	T
all-22463	243	C	C	T
all-22466	13	A	G	A
all-22468	10	A	A	T
all-2247	1	C	C	T
all-22479	490	C	T	C
all-22482	260	T	C	T
all-22485	246	T	A	T
all-22492	215	G	G	T
all-22512	169	A	A	T
all-22513	751	A	T	A
all-22513	197	T	T	A
all-22521	133	G	G	A
all-22536	734	G	G	C
all-22539	734	A	A	C
all-22548	3	T	T	A
all-22558	216	G	G	T
all-2256	212	T	T	G
all-22560	243	G	G	T
all-22570	485	C	C	A
all-22588	44	A	A	G
all-22588	286	G	G	C
all-22590	286	A	A	C
all-22593	286	G	G	C
all-22600	317	A	C	A
all-22622	17	T	A	T
all-2263	195	A	T	A
all-22632	224	G	A	G
all-22635	1	G	C	G
all-22641	260	G	G	A
all-22644	6	T	G	T
all-2265	1	A	C	A
all-22650	1	A	C	A
all-22660	28	G	A	G
all-22661	17	G	G	T
all-22661	139	A	A	T
all-22665	139	A	A	T
all-22667	2	A	T	A
all-22667	18	A	A	T
all-22669	131	T	T	A
all-2267	2	G	T	G
all-2267	308	C	T	C
all-2267	354	G	A	G
all-2267	31	T	T	A
all-22679	4	C	T	C
all-22719	423	A	C	A
all-22746	93	T	T	A
all-22746	281	A	A	G
all-22746	660	G	G	A
all-22748	550	T	T	G
all-22749	13	G	G	C
all-22760	160	T	T	A
all-22768	162	A	G	A
all-22769	175	C	C	G
all-22785	204	A	T	A
all-22795	193	C	C	G
all-22813	326	G	A	G
all-22824	574	C	T	C
all-22826	576	G	A	G
all-22850	109	T	T	G
all-22856	20	C	C	T
all-22856	123	A	A	C
all-22858	20	G	G	T
all-22861	313	T	T	A
all-22863	1	A	A	T
all-2287	2	T	T	A
all-22873	2	C	C	A
all-22874	1	A	A	T
all-22885	16	A	A	G
all-22886	1	C	C	T
all-22891	16	A	A	G
all-22892	2	C	C	A
all-22897	1	C	C	T
all-2290	1	C	C	T
all-22903	16	C	G	C
all-22905	157	C	C	T
all-22908	4	T	C	T
all-22924	223	G	T	G
all-22930	17	A	A	G
all-22934	313	A	G	A
all-22934	249	A	A	G
all-22936	313	A	G	A
all-22939	221	G	G	T
all-22965	120	C	A	C
all-22966	110	G	C	G
all-22974	12	G	A	G
all-22974	142	G	G	C
all-22974	400	G	G	T
all-22977	25	A	C	A
all-22977	189	C	G	C
all-22979	89	G	G	T
all-22979	278	G	G	A
all-22980	89	G	G	T
all-22980	344	C	C	A
all-22987	180	A	A	T
all-22988	453	T	T	G
all-22990	191	T	T	C
all-22997	668	A	A	G
all-23006	498	C	A	C
all-23007	223	G	G	T
all-23009	266	G	A	G
all-23014	16	C	G	C
all-23060	222	T	G	T
all-23069	302	G	G	T
all-23108	256	T	T	A
all-23132	4	G	G	C
all-23138	279	T	G	T
all-23139	296	A	A	T
all-23153	1	A	A	C
all-23157	1	T	T	C
all-23157	465	T	T	G
all-23171	441	A	T	A
all-23172	62	T	T	A
all-23191	8	A	T	A
all-23193	5	T	A	T
all-232	5	G	A	G
all-23203	237	G	G	T
all-23214	771	G	T	G
all-23238	201	A	A	G
all-23278	173	A	T	A
all-23295	39	T	A	T
all-23324	468	C	T	C
all-23324	578	A	C	A
all-23325	1	C	A	C
all-23326	26	A	A	G
all-23327	1	C	A	C
all-23328	560	A	C	A
all-23339	581	T	A	T
all-23356	204	C	C	A
all-23363	105	T	T	C
all-23378	404	T	A	T
all-23382	475	T	A	T
all-23382	4	C	C	T
all-23383	7	T	T	A
all-23385	7	T	T	A
all-2339	30	T	T	A
all-23390	30	C	C	A
all-23399	202	G	G	C
all-23399	242	T	T	A
all-23401	2	A	T	A
all-23403	10	G	C	G
all-23403	342	G	G	A
all-23406	10	T	C	T
all-23409	2	C	T	C
all-23409	8	G	G	T
all-23427	264	G	C	G
all-23429	256	G	G	A
all-23430	9	T	G	T
all-23430	256	G	G	A
all-23432	256	T	T	A
all-23448	40	G	A	G
all-23454	169	G	A	G
all-23466	415	C	T	C
all-23469	12	T	T	A
all-23481	5	A	A	T
all-23495	28	G	G	T
all-23500	620	T	G	T
all-23502	15	T	C	T
all-23503	293	A	A	G
all-23508	13	A	T	A
all-23509	13	C	T	C
all-23522	476	T	T	A
all-23533	208	A	T	A
all-23534	208	A	T	A
all-23541	20	C	T	C
all-23543	20	C	T	C
all-23545	20	G	T	G
all-23564	138	T	T	A
all-23574	300	C	A	C
all-23577	481	A	T	A
all-23621	363	T	C	T
all-23622	363	A	C	A
all-23624	278	C	C	A
all-23630	494	T	A	T
all-23641	716	G	A	G
all-23651	194	G	G	T
all-23652	193	A	A	C
all-23657	277	A	T	A
all-23659	229	C	A	C
all-23665	323	G	A	G
all-23669	299	G	G	C
all-23672	346	C	C	G
all-23674	351	T	T	A
all-23694	193	A	A	G
all-23704	281	T	T	A
all-23707	288	A	G	A
all-23728	25	C	G	C
all-23730	79	C	C	A
all-23769	3	G	A	G
all-23769	67	T	A	T
all-23773	2	C	T	C
all-23791	19	C	A	C
all-23796	349	C	C	A
all-23798	399	C	A	C
all-23798	17	T	T	G
all-23800	426	A	T	A
all-23802	660	C	C	A
all-23804	339	G	G	T
all-23817	331	T	T	A
all-23830	201	A	T	A
all-23836	329	T	A	T
all-23836	417	C	T	C
all-23901	237	G	G	A
all-23904	729	T	T	A
all-23926	416	A	A	C
all-23944	522	A	C	A
all-23948	69	C	G	C
all-23950	42	G	T	G
all-23995	798	T	G	T
all-24	23	G	G	A
all-24007	235	G	T	G
all-24012	219	G	A	G
all-24024	31	T	T	A
all-24051	446	C	C	G
all-24052	325	C	C	G
all-24073	2	T	G	T
all-24077	14	G	T	G
all-24078	15	A	T	A
all-24089	282	G	T	G
all-24090	262	T	T	G
all-24120	109	T	T	C
all-24122	24	C	T	C
all-24156	183	C	C	A
all-24160	265	C	T	C
all-24162	294	T	T	G
all-24165	267	G	A	G
all-24165	308	A	T	A
all-24165	483	C	A	C
all-24166	17	C	C	T
all-24169	324	C	G	C
all-24172	17	C	C	T
all-24184	1	T	C	T
all-24185	131	T	T	A
all-24194	142	C	C	A
all-24198	1	G	G	C
all-24199	8	G	G	A
all-24201	317	C	C	G
all-24203	1	G	G	C
all-24203	301	A	A	C
all-24297	275	C	C	A
all-24314	28	T	T	G
all-24332	140	A	A	G
all-24332	396	G	G	C
all-24336	566	C	T	C
all-24337	187	C	C	A
all-24349	31	C	A	C
all-24357	498	T	T	G
all-24358	442	C	C	G
all-24367	442	T	T	G
all-24369	442	C	C	G
all-24406	472	T	T	C
all-24411	1	G	C	G
all-24449	53	T	A	T
all-24453	136	C	C	G
all-24465	53	T	C	T
all-24466	301	T	C	T
all-24481	532	C	C	G
all-24481	587	A	A	T
all-24573	388	T	G	T
all-24578	360	G	C	G
all-24586	1	A	T	A
all-24586	20	A	A	T
all-24589	7	A	T	A
all-24607	8	T	C	T
all-24607	48	G	A	G
all-24609	3	A	G	A
all-24632	666	G	C	G
all-24632	294	G	G	T
all-24634	322	C	C	A
all-24638	383	G	A	G
all-24640	766	G	G	A
all-24646	294	C	G	C
all-24655	7	C	T	C
all-24658	9	C	T	C
all-24660	360	C	T	C
all-24695	219	A	A	G
all-24707	93	T	T	G
all-24708	28	C	C	T
all-24709	28	C	C	T
all-24714	4	T	A	T
all-24719	323	A	A	T
all-24722	382	C	C	G
all-24727	1	T	C	T
all-24747	376	G	G	T
all-24757	592	C	C	G
all-24774	189	G	G	A
all-24789	1	T	A	T
all-24795	5	A	G	A
all-24797	4	C	C	G
all-24797	218	G	G	A
all-24805	7	G	T	G
all-24808	7	G	T	G
all-24814	16	A	G	A
all-24814	54	A	A	T
all-24821	4	G	T	G
all-24833	1	C	T	C
all-25013	3	G	G	A
all-25014	3	G	G	A
all-25018	4	T	T	A
all-2502	4	G	G	A
all-25030	268	T	C	T
all-25032	84	T	T	A
all-25074	3	C	C	T
all-25081	97	G	G	T
all-25097	18	G	A	G
all-25098	18	C	A	C
all-25103	47	C	C	T
all-25136	45	A	T	A
all-25138	327	T	C	T
all-25192	176	C	C	T
all-25192	245	A	A	T
all-25211	582	G	C	G
all-25216	666	G	T	G
all-25222	196	A	G	A
all-25226	12	A	A	T
all-25230	8	C	C	A
all-25245	885	A	T	A
all-25245	7	C	C	T
all-25273	73	T	G	T
all-25273	20	A	A	T
all-25274	202	A	A	C
all-25308	549	T	T	A
all-25316	151	A	G	A
all-25321	285	A	T	A
all-25327	256	C	C	T
all-25334	638	A	A	C
all-25338	638	A	A	C
all-25340	638	T	T	C
all-25341	10	C	A	C
all-25342	417	G	G	A
all-25344	518	C	C	A
all-25346	109	A	A	G
all-2535	11	A	A	T
all-25350	193	G	G	A
all-25352	329	T	G	T
all-25357	21	G	G	A
all-25360	162	A	A	T
all-25364	200	G	G	A
all-2537	102	G	G	A
all-25377	366	T	G	T
all-25394	382	C	A	C
all-25409	11	G	A	G
all-25411	3	C	G	C
all-25411	299	T	A	T
all-25413	220	C	C	G
all-25456	341	T	T	A
all-25456	400	A	A	T
all-25462	370	A	A	G
all-25493	103	A	A	C
all-25493	366	A	A	T
all-25493	463	G	G	A
all-25494	83	A	A	G
all-25496	506	G	T	G
all-25499	31	C	C	G
all-25515	10	G	A	G
all-2552	35	T	T	G
all-25520	6	A	G	A
all-25526	12	T	A	T
all-25529	19	G	C	G
all-25531	14	C	T	C
all-25535	27	T	A	T
all-25536	14	G	T	G
all-25537	369	T	A	T
all-25537	457	G	A	G
all-25537	290	A	A	G
all-25538	290	A	A	G
all-25541	15	A	A	G
all-25554	248	T	T	A
all-25585	145	A	A	C
all-25595	106	T	G	T
all-25613	629	A	T	A
all-25630	685	A	C	A
all-25665	164	A	A	T
all-25666	301	C	A	C
all-25671	5	T	C	T
all-25678	3	G	C	G
all-25682	1	G	T	G
all-25690	1	G	T	G
all-257	13	C	T	C
all-25706	13	A	T	A
all-25708	366	G	G	T
all-25714	13	A	T	A
all-25727	615	T	C	T
all-25784	50	A	T	A
all-25799	207	T	G	T
all-25799	5	G	G	T
all-258	1	C	T	C
all-25803	289	A	A	T
all-25804	63	T	T	A
all-25809	215	C	C	T
all-25815	294	C	C	A
all-25816	24	C	T	C
all-2582	763	T	A	T
all-25824	77	A	A	C
all-25852	202	C	C	T
all-25854	32	C	T	C
all-25863	411	T	A	T
all-25863	430	G	G	C
all-25869	476	A	A	T
all-25878	49	T	T	G
all-25879	49	T	T	G
all-25880	379	C	G	C
all-25880	359	C	C	A
all-25881	1	C	C	T
all-25886	15	T	T	G
all-25888	150	C	C	G
all-25888	210	T	T	A
all-2589	4	G	T	G
all-25906	442	T	A	T
all-2591	312	T	T	A
all-25936	27	C	G	C
all-25940	52	A	A	C
all-25941	27	T	G	T
all-25982	486	G	C	G
all-25987	297	G	A	G
all-25989	297	C	A	C
all-25992	299	G	T	G
all-26013	396	C	T	C
all-26026	295	A	T	A
all-2603	537	G	G	C
all-26031	202	G	G	T
all-26032	105	C	C	A
all-26040	6	A	C	A
all-26040	95	G	T	G
all-26042	4	T	A	T
all-26042	462	G	T	G
all-26070	481	A	T	A
all-26084	1	A	G	A
all-26086	1	C	G	C
all-26088	1	C	G	C
all-26088	217	C	C	T
all-26089	313	A	C	A
all-26090	1	C	G	C
all-26095	1	A	G	A
all-26107	236	T	A	T
all-26108	5	G	T	G
all-26110	12	T	A	T
all-26112	2	T	A	T
all-26113	1	C	G	C
all-26114	2	T	A	T
all-26118	240	T	T	A
all-26119	206	C	C	T
all-26123	112	G	C	G
all-26127	144	C	C	A
all-26151	438	G	G	T
all-26157	2	C	C	A
all-26159	654	A	A	T
all-2618	688	T	T	C
all-26202	208	C	T	C
all-26245	227	G	G	A
all-26260	176	C	G	C
all-26272	6	A	T	A
all-26286	8	C	T	C
all-2629	2	A	T	A
all-26298	229	T	T	A
all-26316	196	A	T	A
all-26319	370	T	A	T
all-26335	786	A	A	T
all-26354	43	C	A	C
all-26355	30	A	A	C
all-26357	4	A	T	A
all-26357	22	T	T	G
all-26357	114	C	C	T
all-26360	233	C	T	C
all-26363	4	A	T	A
all-26363	233	C	T	C
all-26363	131	T	T	A
all-26365	4	A	T	A
all-26375	522	T	G	T
all-26382	398	A	A	T
all-26384	465	G	T	G
all-26384	568	C	T	C
all-26387	517	A	A	T
all-26389	517	A	A	T
all-26404	151	A	G	A
all-26408	12	C	T	C
all-26414	235	C	C	A
all-26417	1	G	A	G
all-26424	1	G	A	G
all-26428	1	G	A	G
all-26429	1	G	A	G
all-26431	1	C	A	C
all-26443	81	A	A	G
all-26446	476	C	G	C
all-26449	491	G	A	G
all-26456	544	C	C	A
all-26467	142	G	T	G
all-26467	231	C	A	C
all-26469	231	T	A	T
all-26496	33	G	G	A
all-26500	288	C	T	C
all-26504	152	G	T	G
all-26504	293	A	T	A
all-26504	233	G	G	C
all-26508	288	C	T	C
all-26509	96	A	A	T
all-26509	245	A	A	C
all-2651	96	G	G	T
all-2651	249	A	A	G
all-26516	76	C	G	C
all-26526	224	C	C	G
all-26529	311	C	A	C
all-26538	71	T	T	C
all-26578	115	C	A	C
all-26584	346	C	A	C
all-26585	339	C	A	C
all-26593	6	T	A	T
all-266	449	C	C	G
all-26625	3	T	T	G
all-26633	478	A	T	A
all-2665	17	C	C	G
all-26650	497	C	G	C
all-26656	1	G	T	G
all-26659	3	G	G	T
all-26665	11	G	C	G
all-26670	39	T	G	T
all-26670	283	T	C	T
all-26670	44	G	G	A
all-26671	27	T	T	G
all-26673	417	C	G	C
all-26674	1	G	C	G
all-26676	29	G	G	T
all-2668	564	A	A	T
all-26681	21	T	T	G
all-26692	2	C	A	C
all-26697	1	G	T	G
all-26699	1	A	T	A
all-26700	2	A	A	T
all-26704	3	G	G	C
all-26705	128	G	G	A
all-26706	484	G	A	G
all-26709	9	A	G	A
all-26730	176	C	A	C
all-26737	227	C	G	C
all-26748	200	G	G	T
all-26783	87	A	A	C
all-26795	329	T	T	G
all-26853	20	G	A	G
all-26855	1	C	T	C
all-26857	32	T	G	T
all-26857	296	C	T	C
all-26859	1	C	T	C
all-26859	41	A	A	C
all-26859	442	A	A	G
all-26859	499	T	T	A
all-26859	539	A	A	T
all-26863	1	A	T	A
all-26865	15	A	A	G
all-26868	10	G	G	T
all-26870	1	A	T	A
all-26873	21	T	T	A
all-26876	14	G	T	G
all-26877	4	T	T	G
all-26880	14	G	T	G
all-26880	4	T	T	G
all-26881	14	G	T	G
all-26881	3	A	A	T
all-26888	11	C	C	A
all-26891	13	C	C	G
all-26891	318	A	A	G
all-26907	289	T	A	T
all-26912	108	G	G	A
all-26915	108	G	G	A
all-26920	168	T	T	A
all-26925	201	C	C	A
all-26928	94	T	T	A
all-26929	792	A	A	T
all-26972	191	A	A	T
all-26973	182	A	A	T
all-26976	178	A	A	T
all-26980	13	A	A	T
all-26980	424	A	A	G
all-26982	13	G	G	T
all-26986	14	C	C	T
all-26990	7	G	G	A
all-26994	2	G	G	C
all-27009	51	G	T	G
all-27010	51	A	A	T
all-27042	9	G	T	G
all-27054	42	G	G	C
all-27059	273	C	G	C
all-27070	126	T	G	T
all-27074	103	T	T	G
all-27082	15	A	T	A
all-27099	12	A	T	A
all-27124	388	C	A	C
all-27174	326	T	T	A
all-27216	243	G	G	A
all-27217	1	G	T	G
all-27217	375	T	G	T
all-27217	255	T	T	G
all-27221	13	G	T	G
all-27242	300	T	T	G
all-27263	441	A	T	A
all-27295	54	C	A	C
all-27312	3	G	A	G
all-27323	10	T	G	T
all-27329	34	T	T	G
all-27330	3	T	A	T
all-27413	7	A	C	A
all-27429	161	T	T	C
all-27438	62	A	T	A
all-27454	40	G	T	G
all-27459	26	T	A	T
all-27459	339	A	G	A
all-27459	336	T	T	G
all-27465	211	G	G	A
all-27471	361	T	A	T
all-27482	24	T	A	T
all-27482	498	A	A	T
all-27507	133	T	G	T
all-2751	153	A	A	T
all-27517	68	A	G	A
all-27578	415	C	T	C
all-27578	655	T	A	T
all-27578	725	G	T	G
all-27578	619	G	G	A
all-27589	349	T	T	A
all-27592	735	C	G	C
all-27594	655	T	A	T
all-27634	282	A	T	A
all-27639	236	C	C	A
all-27647	494	T	G	T
all-27656	331	C	T	C
all-27668	401	T	A	T
all-27678	51	A	A	T
all-27678	135	C	C	A
all-27680	163	C	C	G
all-27682	18	T	T	A
all-27682	155	T	T	G
all-27685	13	G	G	C
all-27688	164	C	A	C
all-27691	2	T	C	T
all-27696	8	A	T	A
all-27698	8	C	T	C
all-27707	245	A	T	A
all-27757	268	A	T	A
all-27761	503	T	G	T
all-27763	23	T	A	T
all-27763	459	C	C	G
all-27764	545	T	A	T
all-27781	234	A	T	A
all-27783	234	A	T	A
all-27784	10	G	A	G
[truncated: 20,078 more rows]
