# Supplementary material for: SNP Identification by Transcriptome Sequencing and Candidate Gene-Based Association Analysis for Heat Tolerance in the Bay Scallop Argopecten irradians
Source: PLoS One. 2014 Aug 14;9(8):e104960. doi: 10.1371/journal.pone.0104960 (PMC4133247; doi:10.1371/journal.pone.0104960)
Supplement: Table S4 — List of shared SNPs. (XLSX) [file pone.0104960.s007.xlsx]

## Sheet: Sheet1
Unigene ID	position	reference	northern bay scallop						southern bay scallop
			genotype	major allele	uniq depth	minoe allele	uniq depth	total depth	genotype	major allele	uniq depth	minoe allele	uniq depth	total depth
all-1006	1176	A	R	A	7	G	4	11	R	A	10	G	4	14
all-10114	534	C	S	C	13	G	4	17	S	C	6	G	4	10
all-1015	405	A	W	A	17	T	5	22	W	A	6	T	4	10
all-1017	1920	T	Y	T	14	C	8	22	Y	C	7	T	5	12
all-10214	767	C	Y	C	47	T	8	55	Y	T	8	C	6	14
all-10214	2410	A	R	A	29	G	17	46	R	G	17	A	12	29
all-10236	400	G	R	G	22	A	14	36	R	G	14	A	13	27
all-10274	344	C	Y	C	61	T	23	84	Y	C	21	T	6	27
all-10274	388	C	S	C	33	G	28	61	S	C	17	G	9	26
all-10277	344	A	Y	C	66	T	23	89	Y	C	23	T	6	29
all-1029	989	A	W	A	55	T	6	61	W	A	27	T	15	42
all-10353	611	G	R	G	39	A	17	56	R	G	9	A	6	15
all-10457	3155	T	Y	T	14	C	4	18	Y	C	9	T	9	18
all-10486	1294	T	Y	T	43	C	37	80	Y	T	28	C	9	37
all-10486	1609	C	Y	C	60	T	17	77	Y	C	23	T	11	34
all-10491	261	T	Y	C	44	T	20	64	Y	C	17	T	5	22
all-10538	1828	T	W	A	8	T	6	14	W	T	40	A	34	74
all-1057	89	A	W	A	33	T	5	38	W	A	6	T	4	10
all-10585	95	T	K	G	8	T	5	13	K	G	6	T	4	10
all-10592	1996	C	Y	C	82	T	17	99	Y	C	18	T	8	26
all-10624	130	A	W	A	16	T	4	25	W	T	4	A	4	10
all-10642	114	T	W	A	41	T	8	49	W	A	29	T	4	33
all-10651	1407	T	Y	T	40	C	11	51	Y	T	7	C	5	12
all-10651	2475	C	Y	C	43	T	34	77	Y	C	10	T	7	17
all-10651	2568	C	Y	T	23	C	18	41	Y	T	18	C	5	23
all-10651	2663	C	Y	C	42	T	24	66	Y	T	11	C	6	17
all-10651	2753	C	Y	C	70	T	19	91	Y	C	16	T	8	24
all-10740	1466	A	R	A	36	G	16	52	R	A	7	G	4	11
all-10740	1568	C	Y	C	81	T	7	88	Y	C	23	T	7	30
all-10787	649	A	R	A	63	G	11	74	R	A	21	G	14	35
all-10787	781	C	M	A	13	C	10	23	M	C	29	A	7	36
all-10787	1357	C	M	C	35	A	9	44	M	C	17	A	11	28
all-10787	1566	G	K	G	50	T	29	79	K	G	8	T	6	14
all-10787	2234	T	Y	T	79	C	12	91	Y	C	26	T	11	37
all-10787	2441	A	M	A	18	C	9	27	M	A	11	C	6	17
all-10806	8	T	W	T	53	A	36	90	W	A	20	T	18	38
all-10807	8	A	W	T	53	A	37	91	W	A	20	T	18	38
all-1081	8	T	W	T	54	A	37	92	W	A	20	T	19	39
all-1081	1567	G	K	G	18	T	9	27	K	T	10	G	4	14
all-10865	1238	G	R	G	10	A	5	15	R	G	6	A	4	10
all-10905	402	C	M	A	25	C	20	45	M	C	7	A	5	12
all-10920	160	A	W	T	20	A	6	26	W	A	5	T	5	10
all-11004	552	T	K	T	73	G	13	86	K	T	49	G	4	53
all-11004	597	G	S	G	82	C	11	93	S	G	61	C	5	66
all-11004	1364	G	R	G	82	A	11	93	R	G	26	A	8	34
all-11004	1895	C	Y	C	47	T	36	83	Y	T	20	C	19	39
all-11105	1342	A	R	G	10	A	4	14	R	A	7	G	5	12
all-11124	441	C	M	C	55	A	35	91	M	C	60	A	9	70
all-11203	1005	A	W	A	77	T	22	99	W	A	25	T	13	38
all-11205	458	T	Y	T	45	C	24	69	Y	T	25	C	17	42
all-1122	1384	A	M	A	10	C	4	14	M	A	8	C	7	15
all-11264	370	C	S	C	5	G	5	10	S	G	5	C	4	9
all-11267	976	A	R	A	76	G	17	93	R	A	33	G	7	40
all-11267	1078	G	R	G	58	A	20	78	R	A	28	G	16	44
all-11267	1651	C	Y	C	61	T	39	100	Y	C	20	T	7	27
all-11267	2185	C	Y	C	30	T	23	53	Y	C	19	T	12	31
all-11267	3886	G	R	G	17	A	7	24	R	G	14	A	4	18
all-1127	1366	C	S	C	60	G	19	79	S	G	23	C	11	34
all-1127	1407	C	M	C	82	A	17	99	M	A	22	C	10	32
all-11288	565	A	W	T	25	A	6	38	W	T	9	A	4	15
all-11306	171	A	R	A	28	G	24	55	R	G	11	A	6	18
all-1132	89	A	M	C	14	A	10	24	M	A	5	C	5	10
all-11367	577	G	R	A	14	G	8	22	R	G	5	A	5	10
all-1137	415	A	R	A	15	G	6	21	R	A	13	G	4	17
all-1137	709	C	M	A	11	C	7	18	M	C	10	A	4	14
all-11400	304	T	W	T	7	A	7	14	W	T	6	A	4	10
all-11403	748	A	R	A	45	G	9	54	R	A	23	G	10	33
all-11403	944	T	W	T	22	A	16	38	W	T	37	A	6	43
all-1147	2033	A	R	A	16	G	7	23	R	A	8	G	7	15
all-1147	2274	T	K	T	7	G	6	13	K	T	7	G	4	11
all-11470	274	G	K	G	11	T	7	18	K	T	7	G	4	11
all-11476	33	C	R	A	16	G	7	23	R	A	8	G	7	15
all-11554	5531	A	R	G	12	A	9	21	R	A	13	G	5	18
all-11554	5855	A	R	A	23	G	6	29	R	A	8	G	6	14
all-11554	7019	C	Y	C	45	T	15	60	Y	C	11	T	5	16
all-11584	686	A	M	A	83	C	10	93	M	C	13	A	10	23
all-11591	138	G	K	G	8	T	11	19	K	G	5	T	5	10
all-11592	992	C	M	A	17	C	14	31	M	C	10	A	10	20
all-11592	1575	C	Y	T	11	C	7	18	Y	C	6	T	5	11
all-11620	575	G	R	A	12	G	5	17	R	G	6	A	4	10
all-11631	1096	T	W	T	32	A	8	40	W	T	45	A	5	50
all-11636	18	C	W	A	27	T	26	53	W	A	40	T	18	58
all-11647	18	T	W	A	28	T	27	55	W	A	40	T	18	58
all-11679	165	A	W	A	63	T	30	93	W	A	32	T	5	37
all-11679	373	G	R	A	39	G	17	56	R	G	18	A	16	34
all-11679	806	A	W	A	28	T	18	46	W	A	10	T	7	17
all-11679	1001	T	K	G	62	T	35	97	K	G	22	T	5	27
all-11679	1612	T	Y	T	52	C	33	85	Y	T	44	C	18	62
all-11679	1813	G	S	G	31	C	18	49	S	C	13	G	9	22
all-11679	1888	T	Y	T	48	C	33	81	Y	T	33	C	17	50
all-11679	2392	T	Y	T	48	C	14	62	Y	T	31	C	8	39
all-11679	2911	A	M	A	22	C	22	44	M	A	21	C	8	29
all-11679	3082	G	R	G	35	A	12	47	R	G	14	A	8	22
all-11679	3544	A	R	A	14	G	12	26	R	A	15	G	7	22
all-11690	1644	T	Y	T	22	C	9	31	Y	C	24	T	5	29
all-11690	2217	A	R	A	19	G	6	25	R	G	9	A	4	13
all-1170	2289	T	Y	T	29	C	5	34	Y	T	9	C	4	13
all-1170	2355	A	R	A	8	G	5	13	R	A	8	G	5	13
all-11767	805	T	Y	T	82	C	18	100	Y	T	16	C	7	23
all-11767	1346	C	M	A	53	C	44	97	M	C	45	A	9	54
all-11767	1885	C	Y	C	48	T	16	64	Y	T	29	C	10	39
all-11767	2224	A	W	T	41	A	13	54	W	A	28	T	19	47
all-11767	2424	C	M	C	18	A	5	23	M	A	7	C	6	13
all-11767	3083	A	R	A	21	G	5	26	R	A	8	G	8	16
all-11767	3484	C	Y	C	12	T	5	17	Y	T	10	C	7	17
all-11767	3920	T	W	T	28	A	5	33	W	T	19	A	11	30
all-11767	4418	A	M	C	29	A	13	42	M	A	63	C	7	70
all-11767	4631	A	R	A	31	G	5	36	R	G	15	A	10	25
all-11767	4721	A	M	A	29	C	7	36	M	C	29	A	7	36
all-11955	2067	A	R	A	7	G	4	11	R	A	13	G	8	21
all-11955	3317	C	Y	C	8	T	4	12	Y	C	12	T	4	16
all-11955	3417	T	W	T	9	A	6	15	W	T	22	A	4	26
all-11955	3831	T	K	G	24	T	20	44	K	T	12	G	12	24
all-11970	98	T	K	G	6	T	4	10	K	T	5	G	5	10
all-11985	1130	A	R	A	66	G	7	75	R	A	44	G	8	53
all-11988	503	C	Y	T	44	C	38	82	Y	T	32	C	12	44
all-12006	720	T	Y	T	51	C	12	63	Y	C	20	T	11	31
all-12006	993	C	Y	C	48	T	7	55	Y	T	22	C	5	27
all-12171	800	G	R	G	55	A	7	62	R	G	32	A	8	40
all-12171	939	G	R	G	67	A	19	86	R	G	21	A	10	31
all-12174	44	A	R	G	30	A	4	34	R	G	7	A	4	11
all-12175	44	A	R	G	30	A	7	37	R	G	7	A	5	12
all-12192	2203	C	M	C	63	A	22	85	M	A	29	C	17	46
all-12195	203	T	M	C	71	A	22	93	M	A	29	C	17	46
all-12249	1011	C	Y	T	29	C	19	48	Y	T	11	C	9	20
all-12250	11	T	Y	T	30	C	19	49	Y	T	11	C	9	20
all-1231	235	T	Y	T	11	C	5	16	Y	T	14	C	6	20
all-12327	1156	A	W	A	73	T	20	93	W	T	28	A	15	43
all-12327	1476	G	R	G	61	A	13	74	R	A	16	G	8	24
all-12327	1597	G	R	G	42	A	14	56	R	A	9	G	8	17
all-12329	156	T	W	A	73	T	25	98	W	T	29	A	15	44
all-12393	615	A	W	A	28	T	22	50	W	A	14	T	8	22
all-12403	136	T	Y	C	9	T	8	17	Y	T	10	C	5	15
all-1243	776	G	R	G	24	A	5	29	R	G	12	A	7	19
all-12494	276	T	W	T	85	A	5	90	W	T	5	A	5	10
all-12524	183	G	K	G	8	T	7	15	K	G	10	T	4	14
all-12655	1830	T	W	T	16	A	4	20	W	T	6	A	7	13
all-1268	290	C	S	C	69	G	5	74	S	C	16	G	4	20
all-12683	290	T	S	C	69	G	5	74	S	C	16	G	4	20
all-12687	3449	C	S	C	43	G	32	75	S	G	20	C	5	25
all-12726	631	C	S	G	32	C	9	41	S	C	7	G	4	11
all-12767	85	T	Y	C	10	T	7	17	Y	C	6	T	4	10
all-1279	1761	G	R	G	31	A	7	38	R	A	11	G	9	20
all-128	761	G	R	G	40	A	7	47	R	A	11	G	9	20
all-12821	5378	G	S	C	12	G	12	24	S	G	9	C	7	16
all-12821	6133	A	M	A	76	C	16	92	M	A	26	C	12	38
all-12823	133	A	M	A	80	C	16	99	M	A	26	C	12	40
all-1289	70	T	Y	T	64	C	17	81	Y	T	22	C	13	35
all-13080	1544	G	R	A	48	G	49	97	R	G	11	A	6	17
all-1333	576	A	R	A	9	G	4	14	R	A	9	G	5	19
all-1339	727	A	R	A	9	G	6	15	R	A	10	G	5	15
all-13401	81	A	M	C	8	A	5	13	M	C	5	A	5	10
all-13447	258	A	W	T	80	A	19	99	W	T	56	A	4	60
all-13447	349	T	K	G	78	T	21	99	K	G	42	T	4	46
all-13451	461	C	M	A	4	C	5	9	M	A	8	C	5	13
all-13497	493	G	R	G	45	A	18	63	R	A	14	G	11	25
all-13497	1158	T	Y	T	64	C	15	79	Y	T	12	C	10	22
all-13498	158	T	Y	T	64	C	15	81	Y	T	12	C	10	23
all-135	158	T	Y	T	69	C	15	86	Y	T	14	C	10	25
all-1359	133	T	K	T	28	G	6	34	K	T	8	G	7	15
all-1359	393	T	Y	T	14	C	7	21	Y	T	10	C	9	19
all-1361	682	T	K	T	21	G	9	30	K	G	8	T	7	15
all-1361	1009	T	Y	T	16	C	5	21	Y	C	6	T	5	11
all-13612	9	T	Y	T	17	C	5	22	Y	C	6	T	6	12
all-13616	9	A	Y	T	18	C	5	23	Y	C	6	T	6	12
all-1362	9	C	Y	T	18	C	5	23	Y	C	6	T	6	12
all-1366	246	C	Y	C	11	T	4	15	Y	C	13	T	7	20
all-13668	814	A	R	G	22	A	23	45	R	A	8	G	5	13
all-13679	51	A	W	A	28	T	6	34	W	A	19	T	7	26
all-13679	275	T	W	T	93	A	5	98	W	T	58	A	5	63
all-13679	783	G	R	G	59	A	29	88	R	G	27	A	13	40
all-13679	1026	G	R	G	40	A	18	58	R	G	31	A	8	39
all-13679	1251	A	R	A	24	G	13	37	R	A	10	G	4	14
all-13679	1365	T	Y	T	56	C	18	74	Y	T	28	C	9	37
all-13679	1539	G	R	G	28	A	19	47	R	A	11	G	9	20
all-13679	1960	C	M	C	48	A	12	60	M	C	67	A	8	75
all-1378	451	C	S	C	67	G	4	71	S	C	31	G	4	35
all-1378	688	C	Y	C	73	T	8	81	Y	C	45	T	6	51
all-1378	771	A	R	A	59	G	11	70	R	G	17	A	10	27
all-1378	3401	G	R	G	17	A	12	29	R	G	13	A	7	20
all-1378	4334	T	K	T	23	G	5	28	K	T	25	G	18	43
all-1378	4680	G	S	G	16	C	12	28	S	G	10	C	10	20
all-1378	4907	G	K	G	16	T	11	27	K	G	13	T	5	18
all-1378	5138	T	Y	C	17	T	11	28	Y	T	12	C	5	17
all-1378	5192	G	R	G	19	A	7	26	R	G	8	A	5	13
all-13843	178	C	Y	T	8	C	7	16	Y	C	4	T	4	8
all-13917	248	T	Y	C	21	T	12	33	Y	T	9	C	4	13
all-13918	248	G	Y	C	21	T	12	33	Y	T	9	C	4	13
all-13991	1679	T	Y	T	26	C	7	33	Y	C	8	T	6	14
all-14020	835	T	W	T	26	A	8	34	W	T	32	A	12	44
all-14020	995	C	Y	C	35	T	11	46	Y	C	15	T	10	25
all-14020	1084	A	W	A	23	T	5	28	W	A	21	T	16	37
all-14020	1204	T	W	T	25	A	12	37	W	T	19	A	12	31
all-14020	1297	T	K	T	31	G	4	35	K	G	24	T	9	33
all-14020	1892	G	R	G	51	A	7	58	R	G	31	A	25	56
all-14020	2321	C	Y	C	39	T	19	58	Y	C	33	T	20	53
all-14020	2518	C	Y	C	40	T	18	58	Y	C	37	T	9	46
all-14020	2879	C	S	C	66	G	16	82	S	G	34	C	27	61
all-14067	979	A	M	A	23	C	19	42	M	A	25	C	12	37
all-14067	1195	G	R	A	13	G	13	26	R	G	12	A	10	22
all-14067	1251	G	R	G	20	A	7	27	R	G	13	A	11	24
all-14067	1725	A	M	A	29	C	20	49	M	A	11	C	5	16
all-14067	1826	T	Y	T	30	C	8	38	Y	T	12	C	9	21
all-14067	2001	A	R	A	26	G	7	33	R	A	8	G	8	16
all-14067	2115	A	R	A	27	G	6	33	R	A	27	G	6	33
all-14067	2643	T	Y	T	29	C	9	38	Y	C	8	T	6	14
all-14067	2820	C	M	C	15	A	11	26	M	C	8	A	5	13
all-14067	2907	A	R	A	22	G	14	36	R	A	18	G	11	29
all-14067	2949	C	Y	C	32	T	8	40	Y	C	15	T	4	19
all-14067	3273	C	Y	C	26	T	9	35	Y	C	11	T	9	20
all-14067	3405	T	Y	T	19	C	5	24	Y	C	11	T	8	19
all-14081	423	A	R	A	67	G	6	75	R	A	74	G	7	83
all-14122	613	G	R	A	58	G	31	89	R	A	11	G	10	21
all-14122	658	G	R	G	57	A	36	93	R	G	18	A	9	27
all-14122	821	T	W	T	77	A	10	87	W	T	15	A	7	22
all-14122	934	A	R	A	38	G	25	63	R	A	8	G	4	12
all-14174	108	C	Y	T	6	C	5	11	Y	T	4	C	5	9
all-14238	806	T	Y	T	34	C	27	61	Y	C	21	T	18	39
all-14238	970	C	S	C	36	G	23	59	S	C	16	G	13	29
all-14238	1814	C	Y	C	57	T	22	79	Y	C	23	T	8	31
all-1424	814	A	Y	C	57	T	22	79	Y	C	23	T	8	31
all-14278	910	A	W	A	30	T	17	47	W	A	15	T	4	19
all-14300	360	A	R	A	49	G	44	93	R	A	34	G	9	43
all-14311	636	T	Y	C	90	T	5	95	Y	C	45	T	5	50
all-14339	1779	A	R	A	33	G	13	46	R	G	9	A	6	15
all-14339	2304	G	R	G	39	A	7	46	R	G	22	A	8	30
all-14384	328	G	S	G	7	C	4	11	S	G	6	C	4	10
all-14398	751	C	Y	C	44	T	34	78	Y	C	24	T	11	35
all-14438	871	G	K	T	55	G	30	85	K	G	40	T	26	66
all-14459	1484	G	R	G	19	A	8	27	R	G	43	A	29	72
all-14483	245	A	W	A	12	T	6	18	W	A	7	T	5	12
all-14484	382	A	R	G	7	A	4	11	R	G	6	A	4	10
all-145	707	T	Y	C	52	T	46	98	Y	C	22	T	21	43
all-145	2458	G	R	G	43	A	19	62	R	G	19	A	9	28
all-145	2599	T	Y	C	22	T	18	40	Y	T	22	C	21	43
all-145	2758	C	Y	C	46	T	24	70	Y	C	38	T	14	52
all-145	2860	G	R	G	47	A	11	58	R	G	25	A	7	32
all-14502	40	C	Y	C	23	T	21	44	Y	T	26	C	5	31
all-14503	2400	A	R	A	33	G	6	39	R	A	13	G	7	20
all-14518	382	C	Y	T	10	C	5	15	Y	C	7	T	5	12
all-1454	727	A	R	A	9	G	4	13	R	A	7	G	6	13
all-1454	1265	C	M	A	5	C	5	10	M	C	10	A	6	16
all-1454	1327	C	Y	T	7	C	5	12	Y	C	13	T	7	20
all-14541	265	A	M	A	5	C	5	10	M	C	10	A	7	17
all-14541	327	C	Y	T	7	C	5	12	Y	C	13	T	7	20
all-1459	2772	C	M	C	44	A	37	81	M	A	28	C	22	50
all-1459	3472	G	R	G	28	A	24	52	R	G	23	A	10	33
all-1459	3818	T	Y	T	27	C	10	37	Y	T	21	C	5	26
all-14597	1088	A	R	A	53	G	31	84	R	A	62	G	6	68
all-14597	1500	A	R	A	54	G	26	80	R	A	33	G	5	38
all-14607	1082	C	Y	C	28	T	18	46	Y	T	16	C	14	30
all-14607	1325	T	Y	T	43	C	31	74	Y	T	30	C	26	56
all-14607	1391	A	R	A	27	G	11	38	R	A	20	G	21	41
all-14607	1475	G	R	G	38	A	24	62	R	G	20	A	15	35
all-14607	1529	C	Y	C	43	T	43	86	Y	C	19	T	19	38
all-14607	1756	T	Y	T	42	C	6	48	Y	T	25	C	12	37
all-14607	1940	C	Y	C	25	T	8	33	Y	C	10	T	4	14
all-14607	2117	G	K	G	26	T	24	50	K	G	25	T	7	32
all-14682	1329	G	R	G	66	A	19	85	R	G	22	A	13	35
all-14682	1490	A	R	A	43	G	11	54	R	G	10	A	10	20
all-14693	1932	G	R	G	61	A	36	97	R	G	22	A	7	29
all-14700	371	G	R	A	48	G	10	58	R	A	14	G	5	19
all-14788	347	T	Y	T	90	C	8	98	Y	T	22	C	5	27
all-14788	834	A	R	A	38	G	22	60	R	G	15	A	14	29
all-14788	1116	C	Y	C	49	T	6	55	Y	C	19	T	7	26
all-14788	1281	T	W	T	40	A	31	71	W	A	22	T	11	33
all-14788	1437	G	R	G	51	A	8	59	R	G	17	A	8	25
all-14788	1478	A	R	A	42	G	23	65	R	A	18	G	7	25
all-1481	159	C	S	G	42	C	33	75	S	C	6	G	4	10
all-1482	467	G	R	G	8	A	4	12	R	G	7	A	4	11
all-14856	251	A	M	C	92	A	5	97	M	C	67	A	6	73
all-14883	794	A	W	A	77	T	8	85	W	A	25	T	5	30
all-14894	103	C	Y	C	14	T	5	19	Y	C	6	T	4	10
all-1501	122	A	W	A	68	T	5	73	W	A	19	T	5	24
all-15041	107	T	W	A	46	T	40	86	W	T	23	A	8	31
all-15101	1232	G	S	G	72	C	8	80	S	G	12	C	9	21
all-15101	1411	A	M	A	67	C	8	75	M	C	8	A	4	12
all-15103	367	T	Y	C	65	T	6	71	Y	C	18	T	4	22
all-15126	461	A	W	A	7	T	5	12	W	A	9	T	4	13
all-15129	1272	C	Y	C	25	T	7	32	Y	T	9	C	7	16
all-15201	398	C	Y	C	28	T	12	40	Y	C	14	T	6	20
all-15201	504	A	R	A	36	G	8	44	R	A	17	G	8	25
all-15201	1146	A	W	A	22	T	16	38	W	A	16	T	5	21
all-15201	1446	C	Y	C	71	T	16	87	Y	C	18	T	7	25
all-15201	1644	T	W	T	36	A	18	54	W	A	12	T	7	19
all-15201	2202	C	Y	C	46	T	36	82	Y	T	11	C	5	16
all-15201	2322	T	K	T	79	G	15	94	K	G	17	T	9	26
all-15201	2596	G	R	A	23	G	10	33	R	A	9	G	6	15
all-15203	202	A	Y	C	46	T	36	82	Y	T	11	C	5	16
all-15203	322	A	K	T	79	G	15	94	K	G	17	T	9	26
all-15211	700	A	W	T	53	A	44	97	W	A	34	T	6	40
all-15211	1306	C	Y	C	19	T	9	28	Y	T	12	C	7	19
all-15259	1606	G	R	G	25	A	17	42	R	G	12	A	8	20
all-15259	2456	C	M	C	8	A	4	12	M	A	7	C	4	11
all-15261	456	G	M	C	8	A	4	12	M	A	7	C	4	11
all-15280	925	C	Y	C	34	T	6	40	Y	T	7	C	5	12
all-15282	68	A	R	G	56	A	11	67	R	G	19	A	6	25
all-15336	146	A	W	A	46	T	44	91	W	A	22	T	18	41
all-1535	2364	T	Y	T	24	C	9	33	Y	T	8	C	7	15
all-154	1779	G	K	G	22	T	5	27	K	G	20	T	5	25
all-154	2259	A	W	A	11	T	5	16	W	T	10	A	4	14
all-154	2517	C	Y	C	20	T	13	33	Y	C	20	T	12	32
all-154	3057	A	R	A	29	G	6	35	R	G	22	A	4	26
all-154	3129	G	S	G	38	C	11	49	S	G	11	C	6	17
all-154	3453	A	W	A	21	T	10	31	W	A	19	T	6	25
all-154	3534	A	W	A	41	T	16	57	W	A	29	T	7	36
all-154	3750	C	Y	C	31	T	17	48	Y	T	12	C	8	20
all-154	4317	T	Y	T	70	C	8	78	Y	C	30	T	18	48
all-154	4362	A	R	A	60	G	33	93	R	G	33	A	13	46
all-154	4416	C	Y	C	59	T	9	68	Y	C	20	T	19	39
all-154	4467	G	R	G	53	A	17	70	R	G	24	A	9	33
all-154	5479	G	R	G	46	A	8	54	R	G	14	A	5	19
all-154	5672	A	R	A	40	G	13	53	R	A	13	G	6	19
all-155	588	C	S	G	9	C	4	13	S	C	9	G	4	13
all-155	1271	A	W	A	10	T	8	18	W	A	7	T	4	11
all-1557	381	G	R	G	44	A	14	58	R	A	5	G	5	10
all-15636	351	T	K	G	15	T	15	30	K	T	9	G	5	14
all-15636	473	C	Y	C	45	T	14	59	Y	T	24	C	24	48
all-15728	422	G	K	G	53	T	6	59	K	G	14	T	6	20
all-15803	267	G	R	A	17	G	12	29	R	A	28	G	8	36
all-1584	2326	T	W	A	10	T	5	15	W	T	28	A	6	34
all-1584	2839	T	Y	T	12	C	7	19	Y	T	8	C	5	13
all-1586	16	A	W	T	88	A	11	99	W	T	45	A	4	49
all-15861	101	T	W	T	87	A	8	98	W	T	12	A	5	19
all-15861	382	T	W	T	50	A	6	56	W	T	12	A	7	19
all-15861	731	C	S	C	25	G	7	32	S	G	6	C	4	10
all-1592	140	C	M	A	7	C	5	13	M	C	5	A	5	10
all-1592	2131	C	Y	C	9	T	5	14	Y	T	7	C	4	11
all-1592	2387	C	Y	C	10	T	4	14	Y	T	7	C	7	14
all-1595	2937	A	R	A	15	G	11	26	R	A	11	G	7	18
all-1595	2982	A	R	A	11	G	7	18	R	A	9	G	5	14
all-15962	504	G	K	G	8	T	6	14	K	T	6	G	4	10
all-16009	29	T	K	G	93	T	5	98	K	G	42	T	4	46
all-16043	2309	G	R	G	18	A	12	30	R	G	12	A	10	22
all-16043	2579	C	S	C	35	G	25	60	S	C	53	G	13	66
all-16043	3779	A	W	A	40	T	10	50	W	A	17	T	10	27
all-16043	4172	T	Y	T	30	C	24	54	Y	T	15	C	6	21
all-16043	5635	T	W	T	46	A	7	53	W	T	26	A	7	33
all-16067	239	C	Y	T	8	C	5	13	Y	T	6	C	4	10
all-16070	190	A	W	A	20	T	6	28	W	A	4	T	4	10
all-16111	183	T	Y	C	21	T	8	29	Y	C	5	T	5	10
all-16157	168	C	Y	T	66	C	10	76	Y	T	10	C	4	14
all-16179	395	C	Y	T	46	C	16	62	Y	C	25	T	6	31
all-16179	608	C	Y	C	49	T	41	90	Y	C	21	T	12	33
all-16180	608	C	Y	C	50	T	41	91	Y	C	22	T	12	34
all-16248	9	A	R	G	90	A	8	98	R	G	32	A	4	36
all-1636	3175	T	Y	T	15	C	4	19	Y	T	7	C	4	11
all-1636	3526	G	R	G	8	A	5	13	R	G	10	A	6	16
all-1636	4042	A	W	A	11	T	5	16	W	T	11	A	5	16
all-1636	4135	T	K	T	9	G	5	14	K	G	7	T	7	14
all-16364	42	A	W	A	12	T	5	17	W	T	11	A	5	16
all-16371	726	A	M	A	81	C	17	98	M	A	18	C	4	22
all-16371	888	T	W	T	65	A	35	100	W	A	10	T	10	20
all-16371	1014	A	M	A	38	C	15	53	M	A	13	C	8	21
all-16372	14	T	M	A	38	C	15	53	M	A	13	C	8	21
all-16373	14	A	M	A	39	C	15	54	M	A	14	C	8	22
all-16376	14	G	M	A	39	C	15	54	M	A	14	C	8	22
all-16391	1304	T	Y	T	67	C	9	76	Y	T	11	C	8	19
all-16396	414	G	R	A	77	G	12	89	R	A	17	G	4	21
all-16410	337	A	R	A	78	G	20	98	R	A	11	G	4	15
all-16410	753	C	Y	C	43	T	8	51	Y	C	10	T	6	16
all-16410	2410	C	Y	C	36	T	7	43	Y	T	7	C	5	12
all-16473	165	C	S	G	27	C	10	37	S	G	5	C	5	10
all-16482	62	T	K	G	33	T	31	64	K	G	19	T	10	29
all-16482	652	A	W	A	32	T	24	56	W	A	14	T	4	18
all-16482	744	C	S	C	86	G	12	98	S	C	19	G	8	27
all-16485	698	G	S	C	94	G	5	99	S	C	28	G	4	32
all-1649	1171	G	R	G	12	A	8	20	R	A	6	G	4	10
all-16690	227	A	W	A	5	T	4	11	W	T	5	A	5	10
all-16714	407	A	M	A	63	C	20	83	M	A	24	C	11	35
all-16714	739	A	R	A	36	G	33	69	R	A	30	G	11	41
all-16714	973	T	K	T	57	G	37	94	K	T	50	G	9	59
all-16714	1096	A	R	A	46	G	5	51	R	A	44	G	7	51
all-16714	1150	T	Y	C	35	T	22	57	Y	T	26	C	20	46
all-16714	1357	G	R	G	47	A	18	65	R	A	16	G	8	24
all-16714	1474	C	Y	T	21	C	18	39	Y	C	18	T	8	26
all-16714	1801	A	R	A	19	G	14	33	R	G	20	A	10	30
all-16726	245	T	W	A	57	T	24	81	W	A	40	T	16	56
all-16748	339	G	K	G	6	T	4	10	K	G	6	T	4	10
all-16773	904	C	M	C	25	A	7	32	M	A	7	C	6	13
all-16795	277	C	Y	C	49	T	27	76	Y	C	22	T	7	29
all-16795	707	A	R	A	67	G	14	81	R	G	19	A	12	31
all-16795	774	T	K	T	70	G	25	95	K	G	26	T	12	38
all-16795	1157	T	K	G	57	T	37	94	K	T	30	G	18	48
all-16834	1328	T	K	T	56	G	32	88	K	G	21	T	15	36
all-16839	328	C	K	T	56	G	32	88	K	G	21	T	15	36
all-16842	328	G	K	T	56	G	35	91	K	G	23	T	15	38
all-16845	748	C	Y	C	28	T	26	54	Y	C	9	T	5	14
all-16858	8	T	K	G	41	T	8	50	K	G	28	T	8	36
all-16858	645	C	Y	T	18	C	7	26	Y	T	4	C	4	10
all-16863	8	T	K	G	41	T	9	51	K	G	28	T	8	36
all-16864	8	T	K	G	41	T	10	52	K	G	28	T	8	36
all-16868	8	T	K	G	41	T	12	54	K	G	28	T	9	37
all-16868	997	T	K	T	54	G	13	67	K	T	14	G	4	18
all-16868	1055	G	R	G	40	A	23	63	R	G	10	A	7	17
all-16868	1419	G	R	G	32	A	27	59	R	G	11	A	8	19
all-16869	55	A	R	G	40	A	26	66	R	G	10	A	9	19
all-16936	103	A	R	A	47	G	28	75	R	A	36	G	11	47
all-16945	878	C	Y	C	58	T	16	74	Y	T	6	C	4	10
all-16948	878	G	Y	C	58	T	16	74	Y	T	6	C	4	10
all-17038	2151	T	Y	T	9	C	5	14	Y	C	14	T	13	27
all-17059	14284	T	Y	T	84	C	10	94	Y	T	64	C	10	74
all-17212	115	G	R	G	72	A	13	85	R	G	20	A	9	29
all-17212	2152	T	W	T	22	A	16	38	W	T	6	A	5	11
all-17212	2341	A	R	A	20	G	13	33	R	G	9	A	8	17
all-17212	2611	A	R	A	15	G	7	22	R	G	6	A	5	11
all-17212	2788	A	R	A	6	G	6	12	R	A	6	G	4	10
all-17212	3073	T	K	T	9	G	8	17	K	T	11	G	10	21
all-17212	5119	C	M	A	9	C	5	14	M	C	7	A	5	12
all-17258	927	T	K	T	29	G	15	44	K	T	21	G	6	27
all-17258	1398	A	R	A	45	G	23	68	R	A	32	G	5	37
all-17351	583	A	M	A	93	C	7	100	M	A	78	C	11	89
all-17351	713	C	M	C	58	A	33	91	M	C	48	A	6	54
all-17481	413	T	Y	C	14	T	9	23	Y	T	20	C	6	26
all-17481	1502	G	R	G	27	A	6	33	R	A	7	G	5	12
all-17481	2219	A	R	A	19	G	14	33	R	A	13	G	5	18
all-17545	369	T	W	A	13	T	6	19	W	A	11	T	4	15
all-17546	369	A	W	A	14	T	6	20	W	A	11	T	4	15
all-1756	518	T	W	T	21	A	4	25	W	A	6	T	5	11
all-17620	989	A	R	A	18	G	10	28	R	G	12	A	4	16
all-17620	1191	G	R	G	71	A	8	79	R	G	24	A	13	37
all-17620	1440	G	R	G	22	A	10	32	R	A	12	G	10	22
all-17620	1485	A	W	A	26	T	11	37	W	A	16	T	10	26
all-17620	1911	G	R	G	16	A	7	23	R	G	9	A	5	14
all-17684	624	A	R	A	6	G	4	10	R	A	7	G	4	11
all-17687	506	T	Y	C	9	T	6	15	Y	C	6	T	4	10
all-17691	932	C	M	C	49	A	10	59	M	C	16	A	8	24
all-1775	332	G	K	G	18	T	11	29	K	T	6	G	4	10
all-17752	332	T	K	G	18	T	11	29	K	T	6	G	4	10
all-17846	879	C	Y	C	49	T	11	60	Y	C	15	T	5	20
all-17846	930	A	R	A	38	G	32	70	R	A	13	G	6	19
all-17846	1587	A	R	A	29	G	23	52	R	A	6	G	6	12
all-17875	617	C	Y	T	39	C	39	78	Y	C	15	T	7	22
all-17911	1287	C	S	C	33	G	5	38	S	G	8	C	7	15
all-17911	1541	G	R	G	23	A	20	43	R	G	6	A	4	10
all-17911	1670	A	W	A	55	T	6	61	W	A	13	T	6	19
all-17911	1950	C	Y	C	27	T	14	41	Y	T	11	C	9	20
all-17911	2772	G	R	G	36	A	12	48	R	G	15	A	9	24
all-17911	3455	T	Y	T	17	C	12	29	Y	T	18	C	7	25
all-18001	444	C	Y	C	41	T	21	62	Y	C	12	T	8	20
all-18043	585	T	K	T	86	G	9	95	K	T	25	G	6	31
all-18043	780	G	R	G	39	A	30	69	R	G	24	A	17	41
all-18043	990	A	W	A	38	T	6	44	W	T	16	A	10	26
all-18043	1038	G	R	A	36	G	26	62	R	G	21	A	6	27
all-18043	1293	G	R	G	45	A	8	53	R	G	26	A	12	38
all-18043	1785	C	Y	C	34	T	6	40	Y	T	12	C	6	18
all-18043	1956	A	R	A	35	G	31	66	R	A	26	G	5	31
all-18043	1998	G	R	G	40	A	28	68	R	G	44	A	7	51
all-18107	274	T	Y	T	47	C	28	75	Y	C	20	T	11	31
all-18107	388	G	K	G	67	T	31	98	K	G	29	T	7	36
all-18107	1183	G	R	G	18	A	6	24	R	A	9	G	9	18
all-18209	1461	G	R	G	27	A	19	46	R	A	7	G	7	14
all-18209	1953	T	Y	T	72	C	6	78	Y	T	28	C	7	35
all-18209	2079	A	R	A	44	G	14	58	R	A	16	G	8	24
all-18209	2649	C	S	C	54	G	25	79	S	C	20	G	18	38
all-18209	2792	G	R	G	82	A	8	90	R	G	15	A	11	26
all-18209	2991	C	Y	C	34	T	24	58	Y	C	15	T	11	26
all-18209	3033	G	K	G	67	T	11	78	K	G	27	T	7	34
all-18209	3552	G	R	G	60	A	6	66	R	G	22	A	7	29
all-18209	3701	A	M	C	16	A	15	31	M	A	14	C	6	20
all-18209	3793	C	M	C	72	A	27	99	M	C	20	A	12	32
all-18267	77	G	K	G	9	T	6	15	K	G	6	T	4	10
all-18283	310	C	M	A	89	C	11	100	M	A	80	C	5	85
all-18297	95	T	K	T	7	G	4	11	K	T	6	G	4	10
all-18343	475	C	Y	C	53	T	25	78	Y	C	20	T	13	33
all-18343	625	T	Y	T	75	C	16	91	Y	C	19	T	14	33
all-18343	759	A	R	A	50	G	17	67	R	A	20	G	8	28
all-18343	1388	G	K	G	81	T	9	90	K	G	14	T	9	23
all-18345	388	A	K	G	81	T	9	90	K	G	14	T	9	23
all-18364	474	C	Y	C	39	T	20	59	Y	C	58	T	12	70
all-18365	474	T	Y	C	39	T	23	62	Y	C	58	T	12	70
all-1838	1354	T	Y	T	15	C	7	22	Y	C	5	T	5	10
all-18393	112	A	M	A	87	C	7	94	M	A	19	C	4	23
all-18393	288	T	Y	T	55	C	12	67	Y	T	12	C	5	17
all-18393	1155	G	R	G	29	A	6	35	R	G	10	A	5	15
all-18460	361	C	M	C	7	A	5	12	M	A	5	C	5	10
all-18556	177	T	W	A	92	T	8	100	W	A	13	T	11	24
all-1863	1292	T	Y	T	66	C	10	76	Y	T	30	C	8	38
all-1863	1496	G	K	G	88	T	11	99	K	G	22	T	10	32
all-1863	2490	C	Y	C	29	T	24	53	Y	T	13	C	11	24
all-1863	2828	C	M	C	48	A	34	82	M	C	45	A	13	58
all-1863	2957	A	W	A	36	T	26	62	W	A	13	T	8	21
all-1863	3128	A	R	A	27	G	6	33	R	A	9	G	8	17
all-1863	3343	C	Y	C	43	T	10	53	Y	C	8	T	6	14
all-1863	4105	A	W	A	23	T	11	34	W	A	32	T	11	43
all-1863	4900	A	W	T	27	A	17	44	W	A	15	T	10	25
all-1863	5131	T	Y	T	27	C	9	36	Y	T	11	C	6	17
all-18634	2508	G	R	G	78	A	9	87	R	G	8	A	6	14
all-18637	508	T	R	G	78	A	9	87	R	G	8	A	6	14
all-18638	508	A	R	G	78	A	15	93	R	G	8	A	6	14
all-18704	192	T	S	G	7	C	4	11	S	C	5	G	4	9
all-1872	766	G	R	A	7	G	4	11	R	G	10	A	4	14
all-1872	844	T	Y	C	8	T	8	16	Y	T	12	C	8	20
all-18743	1956	A	R	G	29	A	18	47	R	A	14	G	7	21
all-18748	466	C	Y	T	8	C	7	15	Y	T	5	C	5	10
all-18807	73	T	W	T	6	A	4	10	W	T	6	A	4	10
all-1881	1051	G	S	G	92	C	8	100	S	G	30	C	5	35
all-1881	1282	T	K	T	46	G	11	57	K	T	14	G	4	18
all-1881	1387	A	R	A	49	G	45	94	R	G	14	A	13	27
all-18912	628	T	W	T	48	A	13	61	W	T	22	A	4	26
all-19050	1023	C	Y	C	61	T	37	98	Y	C	17	T	9	26
all-19050	1126	A	R	A	42	G	35	77	R	A	13	G	10	23
all-19050	1205	G	R	G	65	A	26	91	R	G	21	A	15	36
all-19050	1314	T	Y	T	35	C	17	52	Y	T	17	C	10	27
all-19050	1675	G	S	G	35	C	20	55	S	G	11	C	8	19
all-19050	2221	T	Y	T	27	C	20	47	Y	C	10	T	4	14
all-19050	3543	T	Y	T	14	C	5	19	Y	T	9	C	4	13
all-19062	492	C	M	A	6	C	4	10	M	A	15	C	8	23
all-19180	146	G	K	T	16	G	6	22	K	T	9	G	5	14
all-19187	486	G	R	A	11	G	7	18	R	G	6	A	4	10
all-19190	486	A	R	A	20	G	7	27	R	G	6	A	4	10
all-19199	1343	G	R	G	49	A	10	59	R	A	35	G	5	40
all-19199	4339	G	R	G	12	A	5	17	R	G	11	A	6	17
all-192	813	A	R	A	30	G	27	57	R	A	35	G	9	44
all-1920	693	C	Y	C	30	T	9	39	Y	C	6	T	5	11
all-19270	742	A	R	A	21	G	12	33	R	G	7	A	4	11
all-1932	601	G	K	T	87	G	11	98	K	T	10	G	4	14
all-19375	352	C	Y	C	66	T	28	100	Y	C	19	T	8	30
all-19383	356	A	W	A	23	T	5	28	W	A	6	T	4	10
all-1940	1069	G	K	G	62	T	14	76	K	G	29	T	14	43
all-19400	69	G	K	G	72	T	14	86	K	G	29	T	14	43
all-19411	361	G	K	T	59	G	23	82	K	T	7	G	4	12
all-1948	182	T	W	T	27	A	17	44	W	T	16	A	4	20
all-1948	251	T	W	T	19	A	11	30	W	T	8	A	4	12
all-195	2079	A	R	A	18	G	7	25	R	A	12	G	5	17
all-19506	2484	T	Y	T	25	C	7	32	Y	T	11	C	7	18
all-19506	3823	A	R	A	13	G	5	18	R	A	6	G	6	12
all-1952	861	A	R	A	12	G	9	21	R	A	15	G	5	20
all-19627	567	G	R	G	10	A	7	17	R	A	13	G	4	17
all-19718	1016	A	M	A	11	C	10	21	M	A	12	C	5	17
all-19720	16	A	M	A	12	C	10	22	M	A	13	C	5	18
all-19746	208	A	W	A	52	T	28	80	W	A	8	T	5	13
all-19796	458	C	Y	C	55	T	10	65	Y	C	29	T	22	51
all-19796	1013	T	K	T	26	G	24	50	K	T	32	G	23	55
all-19796	1124	G	R	G	36	A	12	48	R	G	16	A	10	26
all-19796	1409	C	Y	C	41	T	9	50	Y	C	21	T	14	35
all-19796	1566	T	Y	T	14	C	14	28	Y	T	22	C	19	41
all-19797	13	G	K	T	26	G	25	51	K	T	32	G	23	55
all-19797	67	A	M	C	43	A	11	54	M	A	20	C	17	37
all-19797	124	T	R	G	36	A	12	48	R	G	16	A	10	26
all-19840	861	C	S	C	23	G	14	37	S	C	10	G	7	17
all-19900	921	T	K	T	50	G	5	55	K	T	21	G	4	25
all-19900	1077	A	M	A	23	C	17	40	M	A	19	C	7	26
all-19903	77	T	M	A	23	C	17	40	M	A	19	C	7	26
all-1991	345	C	Y	T	8	C	5	13	Y	C	14	T	5	19
all-19934	367	A	M	A	11	C	4	15	M	A	8	C	5	13
all-19945	4122	G	S	G	66	C	28	94	S	G	19	C	7	26
all-19984	421	G	R	G	50	A	43	93	R	G	25	A	5	30
all-20003	1387	A	R	A	42	G	14	56	R	A	6	G	5	11
all-20003	1464	C	Y	C	44	T	7	51	Y	C	13	T	5	18
all-20003	1715	C	Y	C	19	T	13	32	Y	T	8	C	4	12
all-20174	462	T	Y	T	30	C	13	51	Y	T	20	C	15	38
all-20190	482	A	M	A	24	C	6	30	M	A	17	C	4	21
all-20200	156	A	W	T	86	A	14	100	W	T	28	A	8	36
all-20305	1901	T	Y	T	22	C	16	38	Y	T	13	C	7	20
all-2033	381	A	W	A	12	T	9	21	W	T	5	A	5	10
all-20330	381	C	W	A	12	T	9	21	W	T	5	A	5	10
all-20362	1522	T	Y	T	59	C	9	68	Y	C	6	T	4	10
all-20362	1578	G	S	G	64	C	7	71	S	G	11	C	4	15
all-204	1723	C	S	C	17	G	4	21	S	C	8	G	4	12
all-204	1837	T	Y	T	21	C	5	26	Y	C	9	T	4	13
all-20401	261	C	S	C	50	G	10	60	S	G	21	C	5	26
all-20401	407	C	Y	C	32	T	5	37	Y	C	19	T	6	25
all-20401	468	T	W	T	16	A	8	24	W	A	6	T	7	13
all-20401	626	T	W	T	14	A	7	21	W	T	16	A	9	25
all-20410	538	C	Y	C	61	T	21	82	Y	T	13	C	4	17
all-20410	587	C	M	C	40	A	13	53	M	C	6	A	4	10
all-2046	549	C	Y	C	25	T	7	32	Y	C	7	T	6	13
all-20495	628	G	R	A	7	G	4	11	R	G	8	A	4	12
all-20495	2776	A	M	C	17	A	4	21	M	A	12	C	4	16
all-20495	4891	A	R	A	29	G	15	44	R	A	22	G	10	32
all-20495	5465	C	S	C	34	G	6	40	S	C	12	G	7	19
all-2062	896	G	K	G	14	T	9	23	K	G	13	T	5	18
all-20781	205	G	R	A	72	G	27	99	R	A	33	G	29	62
all-20805	930	C	S	C	36	G	7	43	S	C	7	G	4	11
all-20805	1588	A	R	A	36	G	19	55	R	G	12	A	4	16
all-20805	1689	A	R	A	21	G	6	27	R	A	7	G	5	12
all-20805	1854	G	R	G	62	A	10	72	R	A	10	G	9	19
all-2084	801	A	R	A	13	G	9	22	R	G	6	A	5	11
all-20841	78	T	K	T	15	G	11	26	K	G	14	T	11	25
all-20841	655	G	K	G	22	T	7	29	K	G	29	T	12	41
all-20841	909	A	M	C	7	A	6	13	M	C	20	A	10	30
all-20847	73	C	Y	C	10	T	8	18	Y	T	6	C	4	10
all-20927	424	C	Y	C	36	T	21	57	Y	C	92	T	7	99
all-20927	473	A	M	A	26	C	4	30	M	A	86	C	11	97
all-20927	1114	A	W	A	26	T	14	40	W	A	76	T	11	87
all-20927	1351	G	R	A	12	G	9	21	R	G	61	A	8	69
all-20927	1432	T	Y	C	17	T	18	35	Y	T	74	C	24	98
all-20927	1666	G	K	G	34	T	6	40	K	G	62	T	10	72
all-20927	9412	G	R	G	16	A	5	21	R	G	12	A	6	18
all-210	531	A	W	T	50	A	33	83	W	T	23	A	17	40
all-210	650	T	W	T	58	A	12	70	W	A	14	T	10	24
all-21042	476	C	S	C	57	G	6	63	S	G	17	C	18	35
all-21042	794	G	R	G	31	A	17	48	R	A	14	G	7	21
all-21042	839	G	R	G	40	A	6	46	R	A	11	G	8	19
all-21042	1118	A	M	A	19	C	16	35	M	A	13	C	6	19
all-21100	204	C	W	T	34	A	19	53	W	T	20	A	4	24
all-21118	1397	A	W	A	68	T	11	79	W	A	27	T	5	32
all-21123	397	C	W	A	68	T	20	88	W	A	27	T	5	32
all-21137	672	G	R	A	26	G	5	31	R	G	41	A	6	47
all-21138	8	T	M	A	61	C	17	78	M	A	24	C	19	43
all-21139	8	T	M	A	61	C	17	78	M	A	24	C	19	43
all-21143	8	T	M	A	61	C	17	78	M	A	24	C	19	43
all-21145	568	C	S	G	23	C	9	32	S	C	22	G	4	26
all-21145	1399	G	K	G	43	T	24	67	K	G	27	T	6	33
all-21145	1452	G	R	G	84	A	10	94	R	G	47	A	6	53
all-21145	1531	A	M	A	48	C	29	77	M	A	17	C	9	26
all-21152	399	T	K	G	43	T	27	70	K	G	27	T	8	35
all-21154	399	T	K	G	43	T	27	75	K	G	27	T	8	43
all-21160	263	A	W	T	10	A	5	15	W	T	7	A	4	11
all-21162	263	A	W	A	15	T	10	25	W	T	7	A	4	11
all-21173	62	C	Y	C	10	T	6	16	Y	T	5	C	5	10
all-21174	2037	T	K	T	21	G	19	40	K	T	7	G	4	11
all-21208	559	C	M	C	34	A	14	48	M	A	25	C	12	37
all-21208	657	C	M	C	19	A	13	32	M	C	11	A	9	20
all-21208	949	A	W	T	13	A	12	25	W	A	18	T	7	25
all-21208	1150	A	R	A	56	G	13	69	R	G	22	A	11	33
all-21292	754	A	W	A	12	T	9	21	W	T	10	A	6	16
all-21292	808	C	Y	C	11	T	11	22	Y	C	11	T	9	20
all-21292	1483	G	R	G	19	A	10	29	R	G	7	A	5	12
all-21292	2521	G	K	G	27	T	9	36	K	T	9	G	5	14
all-21292	2587	T	K	T	24	G	13	37	K	G	12	T	8	20
all-21292	2803	T	Y	T	17	C	7	24	Y	T	9	C	6	15
all-21292	3433	T	W	T	21	A	6	27	W	A	14	T	7	21
all-21292	3701	A	R	A	31	G	8	39	R	A	12	G	9	21
all-2132	429	C	M	C	13	A	4	17	M	A	5	C	4	9
all-21362	243	C	Y	T	63	C	27	90	Y	T	18	C	5	23
all-21408	63	A	M	A	9	C	4	13	M	C	5	A	5	10
all-21411	63	A	M	A	12	C	4	16	M	C	5	A	5	10
all-21419	184	A	R	G	6	A	6	12	R	G	5	A	5	10
all-21443	490	C	M	C	55	A	4	59	M	C	17	A	5	22
all-21443	1040	G	R	G	52	A	7	59	R	A	18	G	8	26
all-21443	1525	C	S	C	56	G	5	61	S	C	16	G	8	24
all-21444	40	G	R	G	55	A	7	62	R	A	18	G	8	26
all-2145	1218	A	M	A	12	C	8	20	M	A	10	C	6	16
all-21504	421	C	Y	T	5	C	4	9	Y	C	5	T	5	10
all-21583	966	T	Y	C	10	T	9	19	Y	C	15	T	5	20
all-21583	1135	T	Y	T	17	C	9	26	Y	T	6	C	6	12
all-21583	1342	C	Y	C	20	T	11	31	Y	C	13	T	6	19
all-21583	1767	T	Y	T	15	C	7	22	Y	T	9	C	4	13
all-21583	1920	A	W	A	30	T	23	53	W	T	17	A	14	31
all-21583	2511	C	M	C	56	A	20	76	M	A	23	C	10	33
all-21583	3117	T	K	T	33	G	18	51	K	T	19	G	4	23
all-21584	2	G	R	A	67	G	19	86	R	A	41	G	10	51
all-21641	297	T	K	T	54	G	12	66	K	T	36	G	4	40
all-21723	679	A	R	G	25	A	5	30	R	G	12	A	8	20
all-218	2635	A	M	A	9	C	8	17	M	C	8	A	4	12
all-21802	790	C	Y	C	32	T	7	41	Y	C	12	T	4	20
all-21853	2809	T	Y	T	27	C	14	41	Y	C	13	T	12	25
all-21853	2854	T	Y	T	32	C	18	50	Y	C	18	T	12	30
all-21853	4426	A	M	A	14	C	4	18	M	A	7	C	4	11
all-21853	5044	T	Y	T	30	C	17	47	Y	C	36	T	15	51
all-21853	5522	A	R	A	38	G	24	62	R	G	43	A	30	73
all-21853	5944	A	R	G	48	A	32	80	R	A	56	G	19	75
all-2188	1147	A	W	A	57	T	10	67	W	A	24	T	8	32
all-22058	1733	A	R	A	29	G	13	42	R	A	8	G	4	12
all-22096	5843	C	M	C	79	A	17	96	M	C	46	A	10	56
all-22096	6014	G	R	G	73	A	19	92	R	G	54	A	10	64
all-2212	206	C	W	T	39	A	26	65	W	A	16	T	15	31
all-22143	31	G	M	C	47	A	25	72	M	A	10	C	6	18
all-22162	19	C	M	C	43	A	19	64	M	A	8	C	4	14
all-22165	19	C	M	C	44	A	20	66	M	A	8	C	5	15
all-22249	55	T	Y	T	8	C	4	12	Y	C	6	T	4	10
all-2225	55	A	Y	T	8	C	4	12	Y	C	6	T	4	10
all-22262	857	G	R	A	18	G	4	22	R	G	6	A	5	11
all-22354	814	A	W	A	50	T	6	56	W	T	5	A	5	10
all-2239	656	C	Y	C	20	T	5	25	Y	C	9	T	8	17
all-22505	828	T	Y	T	13	C	6	19	Y	C	10	T	5	15
all-22505	1650	G	S	C	22	G	12	34	S	C	9	G	4	13
all-22599	174	C	S	G	80	C	20	100	S	G	50	C	6	56
all-2262	998	G	K	G	10	T	4	14	K	G	6	T	5	11
all-2262	1354	T	W	A	11	T	10	21	W	T	6	A	6	12
all-2262	1639	G	R	G	24	A	17	41	R	G	17	A	6	23
all-2262	1783	G	R	G	49	A	10	59	R	A	10	G	7	17
all-2262	1945	C	Y	C	16	T	12	28	Y	C	19	T	8	27
all-2262	2092	G	R	G	35	A	14	49	R	G	29	A	6	35
all-2262	2290	C	Y	C	10	T	7	17	Y	T	7	C	4	11
all-22629	714	C	Y	C	66	T	8	74	Y	C	8	T	5	13
all-22658	244	T	Y	T	57	C	28	91	Y	T	15	C	12	33
all-22658	1679	A	R	A	16	G	14	30	R	A	7	G	7	14
all-22743	2269	A	W	A	23	T	16	39	W	T	11	A	9	20
all-2279	455	A	M	A	30	C	9	39	M	C	5	A	5	10
all-228	787	G	S	C	15	G	4	19	S	G	12	C	5	17
all-22800	692	A	W	A	29	T	15	44	W	A	10	T	9	19
all-22800	1205	G	S	G	11	C	8	19	S	G	6	C	5	11
all-22846	1982	T	W	T	27	A	17	44	W	A	10	T	6	16
all-22846	2684	G	K	G	36	T	32	68	K	G	36	T	5	41
all-22874	8	A	W	A	89	T	7	96	W	A	35	T	5	40
all-22879	7	T	S	G	85	C	7	92	S	G	34	C	6	40
all-22882	7	T	S	G	85	C	7	92	S	G	34	C	6	40
all-22885	7	T	S	G	85	C	7	92	S	G	34	C	6	40
all-22889	7	C	S	G	85	C	9	94	S	G	34	C	6	40
all-22922	816	G	R	G	46	A	27	73	R	A	13	G	11	24
all-22954	695	G	R	G	36	A	8	44	R	A	10	G	6	16
all-22973	1393	C	Y	C	88	T	12	100	Y	C	15	T	7	22
all-23006	67	A	R	G	32	A	10	43	R	A	5	G	5	10
all-23115	808	T	Y	C	66	T	22	88	Y	C	40	T	8	48
all-23124	601	G	R	G	48	A	30	78	R	G	21	A	10	31
all-23188	216	G	S	G	53	C	10	63	S	G	35	C	4	39
all-23237	645	A	R	A	27	G	6	33	R	G	12	A	11	23
all-23237	780	G	R	G	21	A	5	26	R	G	11	A	10	21
all-2327	1308	A	R	A	11	G	5	16	R	G	7	A	7	14
all-2329	1699	G	R	G	64	A	15	79	R	G	10	A	6	16
all-23342	212	T	W	T	47	A	28	76	W	A	29	T	11	42
all-23353	614	G	R	G	39	A	16	55	R	A	41	G	22	63
all-23374	615	T	Y	T	25	C	15	40	Y	C	9	T	8	17
all-23397	1012	A	M	A	44	C	5	49	M	C	12	A	10	22
all-23398	12	C	M	A	44	C	6	50	M	C	12	A	10	22
all-23410	70	C	Y	C	6	T	4	10	Y	T	5	C	5	10
all-23455	685	C	M	C	21	A	20	44	M	C	5	A	4	9
all-23465	1682	T	K	T	49	G	6	55	K	G	7	T	7	14
all-2365	183	A	W	A	13	T	9	22	W	A	21	T	4	25
all-23717	163	G	K	T	7	G	5	12	K	G	6	T	4	10
all-23739	966	C	S	C	45	G	37	82	S	C	5	G	5	10
all-23739	1985	C	Y	C	57	T	15	72	Y	C	16	T	4	20
all-23786	816	A	M	A	19	C	12	31	M	A	18	C	4	22
all-23786	1064	C	M	C	17	A	12	29	M	A	18	C	14	32
all-238	1121	C	M	C	43	A	7	50	M	A	9	C	8	17
all-23800	121	A	M	C	43	A	11	54	M	A	10	C	8	18
all-23801	24	T	W	A	64	T	20	84	W	A	13	T	4	17
all-23802	24	G	W	A	64	T	20	84	W	A	13	T	4	17
all-23839	483	G	K	G	56	T	18	75	K	G	10	T	4	14
all-23859	743	A	R	A	48	G	13	61	R	A	15	G	6	21
all-23859	1028	G	R	A	32	G	16	48	R	G	8	A	4	12
all-23859	1315	G	K	G	46	T	12	58	K	G	20	T	6	26
all-23859	1637	T	Y	T	22	C	12	34	Y	T	16	C	4	20
all-23859	1847	C	Y	C	90	T	6	96	Y	C	8	T	8	16
all-24045	258	T	W	T	6	A	4	10	W	T	6	A	4	10
all-2410	674	T	K	T	12	G	4	16	K	T	5	G	5	10
all-2414	124	C	Y	C	15	T	15	30	Y	C	14	T	6	26
all-24154	1729	G	R	G	11	A	6	17	R	G	9	A	5	14
all-24154	4024	G	R	G	21	A	7	28	R	A	18	G	7	25
all-24154	4102	T	Y	T	17	C	6	23	Y	T	8	C	6	14
all-24154	4273	C	Y	C	26	T	8	34	Y	C	11	T	5	16
all-24154	6124	C	M	C	55	A	36	91	M	C	61	A	6	67
all-24221	412	G	S	G	68	C	7	75	S	G	14	C	5	19
all-24221	607	A	R	A	44	G	12	56	R	A	6	G	4	10
all-24221	727	C	S	C	30	G	17	47	S	C	11	G	4	15
all-24287	567	A	W	A	41	T	22	65	W	A	40	T	11	52
all-24329	644	T	Y	T	76	C	7	83	Y	C	10	T	7	17
all-24339	441	T	W	T	76	A	17	93	W	T	42	A	5	47
all-24341	61	G	R	A	60	G	4	64	R	G	8	A	4	12
all-24341	441	T	W	T	76	A	17	93	W	T	43	A	5	48
all-24364	454	G	K	G	88	T	8	100	K	G	44	T	7	51
all-24369	1543	A	W	A	23	T	20	43	W	T	6	A	4	10
all-24389	350	A	M	A	76	C	5	81	M	A	56	C	6	62
all-24431	155	G	S	G	45	C	8	53	S	G	13	C	5	18
all-2446	516	G	R	G	13	A	5	18	R	G	17	A	12	29
all-24482	1489	G	R	G	8	A	7	15	R	G	6	A	4	10
all-24482	1690	G	R	G	18	A	10	28	R	G	12	A	4	16
all-24482	1732	A	R	A	16	G	10	26	R	G	9	A	5	14
all-24482	3382	G	R	G	55	A	12	67	R	G	19	A	7	26
all-24482	4049	T	K	T	42	G	11	53	K	T	19	G	10	29
all-24482	4093	C	Y	C	65	T	11	76	Y	T	19	C	15	34
all-24482	4776	A	M	A	75	C	19	94	M	C	20	A	5	25
all-24482	4909	A	R	A	61	G	16	77	R	G	11	A	6	17
all-24482	5087	C	Y	C	24	T	25	49	Y	T	7	C	6	13
all-24551	1997	A	R	G	7	A	7	14	R	G	9	A	6	15
all-24551	3632	G	R	G	9	A	5	14	R	G	12	A	7	19
all-24551	3695	C	Y	C	18	T	7	25	Y	C	7	T	5	12
all-24551	3824	G	R	G	12	A	10	22	R	G	13	A	4	17
all-24581	2973	A	M	A	48	C	12	60	M	A	53	C	25	78
all-24586	13	A	R	G	17	A	5	22	R	G	18	A	9	27
all-24588	13	T	R	G	17	A	5	22	R	G	18	A	9	27
all-24631	736	G	S	G	76	C	24	100	S	G	16	C	8	24
all-24631	784	T	K	T	85	G	7	92	K	G	6	T	5	11
all-24702	359	C	Y	C	40	T	15	55	Y	T	11	C	6	17
all-24702	1343	C	Y	C	17	T	11	28	Y	C	6	T	7	13
all-24703	19	C	M	A	17	C	6	23	M	A	10	C	4	14
all-24705	19	C	M	A	17	C	7	24	M	A	10	C	4	14
all-24728	113	A	R	G	45	A	37	82	R	G	26	A	11	37
all-2481	355	G	R	A	14	G	11	25	R	G	15	A	7	22
all-2485	1417	A	R	A	72	G	6	78	R	A	7	G	4	11
all-24965	1165	A	W	A	35	T	10	45	W	A	13	T	4	17
all-24965	1631	C	M	C	26	A	23	49	M	A	13	C	4	17
all-24965	2072	G	K	G	47	T	8	55	K	G	9	T	5	14
all-24965	2339	A	R	A	27	G	14	41	R	A	7	G	4	11
all-24965	2405	T	Y	T	33	C	12	45	Y	C	8	T	4	12
all-24965	2474	G	K	T	30	G	25	55	K	G	17	T	10	27
all-24965	2534	A	R	A	52	G	14	66	R	G	16	A	8	24
all-24965	2618	T	Y	T	64	C	33	97	Y	C	21	T	15	36
all-24965	3015	G	S	G	40	C	23	63	S	G	14	C	5	19
all-24965	3070	T	Y	T	33	C	10	43	Y	T	6	C	4	10
all-24966	15	T	S	G	40	C	23	63	S	G	14	C	5	19
all-25042	200	G	R	G	56	A	9	65	R	G	14	A	9	23
all-25096	873	A	R	A	47	G	18	65	R	G	14	A	12	26
all-25104	366	G	R	G	7	A	7	14	R	G	3	A	4	10
all-25162	1276	T	K	G	8	T	7	25	K	T	9	G	7	20
all-2527	2624	C	Y	C	32	T	10	42	Y	C	6	T	5	11
all-25277	224	A	M	A	7	C	5	12	M	C	5	A	5	10
all-25280	72	C	Y	T	14	C	6	20	Y	T	6	C	4	10
all-25281	72	T	Y	T	19	C	6	25	Y	T	6	C	4	10
all-25298	256	G	K	T	5	G	5	10	K	T	10	G	4	14
all-25346	209	C	S	G	69	C	11	80	S	C	6	G	4	10
all-25400	595	A	R	A	5	G	5	10	R	G	10	A	5	15
all-2550	229	G	K	T	52	G	45	98	K	T	39	G	12	51
all-25588	601	A	W	A	6	T	4	10	W	A	6	T	4	10
all-25607	441	T	Y	T	7	C	7	14	Y	C	5	T	5	10
all-2562	638	A	R	A	21	G	14	35	R	A	17	G	4	21
all-25752	621	C	Y	T	12	C	7	19	Y	C	12	T	4	16
all-25771	2788	A	R	G	27	A	12	39	R	A	21	G	8	29
all-25771	2851	G	R	G	21	A	9	30	R	G	29	A	8	37
all-25771	3459	A	W	A	24	T	5	29	W	A	7	T	4	11
all-25771	3684	G	R	G	31	A	7	38	R	G	11	A	6	17
all-25801	1181	A	R	A	29	G	19	48	R	A	18	G	7	25
all-25801	2184	C	M	C	30	A	5	35	M	C	15	A	4	19
all-25802	3	C	K	T	55	G	11	66	K	G	21	T	16	37
all-25802	184	C	M	C	30	A	5	35	M	C	18	A	4	22
all-25803	3	A	K	T	55	G	11	66	K	G	21	T	16	37
all-25803	184	G	M	C	30	A	5	35	M	C	18	A	4	22
all-25804	3	C	K	T	55	G	11	66	K	G	21	T	16	37
all-25805	3	A	K	T	55	G	11	66	K	G	21	T	16	37
all-25806	3	T	K	T	55	G	11	66	K	G	21	T	17	38
all-25808	3	G	K	T	55	G	11	66	K	G	21	T	17	38
all-25809	3	A	K	T	55	G	11	66	K	G	21	T	17	38
all-25879	834	G	K	G	49	T	9	58	K	G	19	T	7	26
all-25879	1181	T	Y	T	40	C	9	49	Y	C	6	T	5	11
all-25941	451	C	Y	C	44	T	39	83	Y	T	18	C	11	29
all-26117	35	T	K	G	38	T	5	43	K	T	8	G	7	15
all-26121	97	A	M	A	17	C	5	22	M	C	6	A	4	10
all-26299	414	C	Y	C	11	T	4	15	Y	T	6	C	4	10
all-2635	1544	T	Y	T	15	C	12	27	Y	C	6	T	4	10
all-2635	2129	A	M	A	23	C	4	27	M	C	8	A	7	15
all-26354	129	T	M	A	23	C	4	27	M	C	8	A	7	15
all-26357	21	T	Y	C	12	T	8	20	Y	C	11	T	8	19
all-26389	1230	A	R	A	52	G	30	82	R	G	16	A	6	22
all-26389	1303	G	R	G	55	A	17	72	R	A	20	G	10	30
all-26389	1666	G	K	G	33	T	5	38	K	T	10	G	7	17
all-26389	1899	A	R	A	34	G	15	49	R	A	8	G	8	16
all-264	1728	G	R	G	10	A	4	14	R	A	9	G	8	17
all-26538	689	G	R	G	72	A	14	86	R	A	14	G	12	26
all-26653	669	C	Y	C	48	T	13	61	Y	C	24	T	7	31
all-26653	774	C	M	C	40	A	20	60	M	C	11	A	9	20
all-26653	1191	A	R	A	20	G	7	27	R	A	14	G	4	18
all-26653	1251	T	Y	T	15	C	9	24	Y	T	7	C	4	11
all-26653	1455	G	R	G	31	A	16	47	R	A	24	G	9	33
all-26653	1638	T	W	T	24	A	7	31	W	T	26	A	20	46
all-26653	1844	C	Y	T	11	C	8	19	Y	C	8	T	7	15
all-26664	1871	C	Y	C	16	T	5	21	Y	C	10	T	4	14
all-26664	1917	A	W	A	11	T	11	22	W	A	10	T	6	16
all-26664	2129	T	Y	C	16	T	14	30	Y	T	13	C	6	19
all-26664	2221	T	Y	C	15	T	12	27	Y	C	7	T	7	14
all-26664	2745	C	Y	C	20	T	11	31	Y	C	18	T	5	23
all-26683	110	G	R	A	12	G	7	19	R	A	6	G	4	10
all-26701	352	T	K	G	21	T	4	25	K	G	16	T	5	21
all-26778	994	C	S	C	49	G	9	58	S	G	26	C	6	32
all-26791	365	T	K	T	49	G	33	82	K	G	37	T	11	48
all-26828	381	C	S	C	54	G	21	76	S	C	9	G	8	17
all-26829	381	C	S	C	54	G	21	76	S	C	9	G	8	17
all-26955	618	T	Y	T	14	C	5	19	Y	C	26	T	8	34
all-2697	1084	C	S	C	56	G	8	64	S	C	18	G	5	23
all-27046	69	A	M	C	13	A	8	21	M	A	10	C	4	14
all-27067	1140	G	R	G	24	A	15	39	R	G	10	A	7	17
all-27094	41	T	W	A	30	T	8	38	W	A	11	T	4	15
all-27143	14	T	Y	C	75	T	12	87	Y	C	61	T	10	71
all-2728	1210	G	R	G	48	A	9	57	R	G	16	A	6	22
all-2728	1405	C	Y	C	27	T	10	37	Y	C	12	T	9	21
all-2728	1658	G	R	G	27	A	8	35	R	G	13	A	7	20
all-2728	2192	A	M	A	35	C	21	56	M	C	9	A	9	18
all-2728	3355	C	Y	C	39	T	33	72	Y	C	14	T	6	20
all-2728	3954	A	W	A	57	T	14	71	W	A	8	T	6	14
all-27422	94	T	W	A	9	T	9	18	W	A	6	T	4	10
all-27502	2491	C	Y	C	10	T	6	16	Y	C	15	T	7	22
all-27502	4351	T	K	T	37	G	21	58	K	T	15	G	15	30
all-27502	4657	A	R	A	40	G	28	68	R	A	37	G	22	59
all-2755	106	T	W	T	30	A	6	36	W	A	7	T	4	11
all-27564	809	G	S	G	36	C	4	40	S	G	9	C	4	13
all-27611	1076	G	K	G	65	T	11	76	K	G	13	T	10	23
all-27611	2170	G	K	G	74	T	6	80	K	T	7	G	4	11
all-27627	373	C	S	C	6	G	4	10	S	G	5	C	5	10
all-27628	356	A	R	A	12	G	6	18	R	G	10	A	4	14
all-27677	1066	C	Y	C	11	T	8	19	Y	C	8	T	4	12
all-27678	66	T	Y	T	11	C	11	22	Y	C	8	T	4	12
all-27738	3441	G	K	T	7	G	6	13	K	G	6	T	5	11
all-27738	5481	C	Y	C	15	T	14	29	Y	C	7	T	7	14
all-27738	6003	A	M	C	18	A	18	36	M	A	12	C	9	21
all-27738	6066	T	Y	T	29	C	17	46	Y	T	15	C	13	28
all-27738	6598	C	Y	C	31	T	8	39	Y	C	10	T	8	18
all-27738	6661	C	Y	C	70	T	13	83	Y	C	38	T	6	44
all-27756	296	C	S	C	29	G	4	33	S	G	6	C	4	10
all-27756	363	A	R	A	48	G	8	56	R	A	15	G	6	21
all-2778	979	T	Y	C	13	T	9	22	Y	C	10	T	4	14
all-2778	1029	A	M	A	13	C	11	24	M	C	8	A	6	14
all-27822	315	T	W	A	47	T	30	77	W	A	15	T	13	28
all-27823	315	A	W	A	48	T	30	78	W	A	17	T	13	30
all-27828	1992	T	K	T	91	G	9	100	K	T	24	G	15	39
all-27885	424	C	Y	C	26	T	16	42	Y	T	12	C	9	21
all-27885	601	A	M	A	19	C	15	34	M	C	15	A	10	25
all-27885	1060	G	K	G	25	T	9	34	K	G	17	T	5	22
all-2798	237	G	R	G	19	A	6	25	R	G	7	A	6	13
all-2806	3687	G	R	G	30	A	19	49	R	A	17	G	13	30
all-2806	4571	C	Y	C	27	T	24	51	Y	C	17	T	7	24
all-28061	32	G	R	A	61	G	22	83	R	G	9	A	6	15
all-28062	32	G	R	A	61	G	28	90	R	G	9	A	6	15
all-28167	991	C	Y	C	11	T	7	18	Y	C	26	T	6	32
all-28167	1756	A	R	A	42	G	11	53	R	A	23	G	11	34
all-28317	1588	T	Y	T	20	C	11	31	Y	T	9	C	8	17
all-28317	1933	A	W	A	50	T	18	68	W	A	11	T	6	17
all-28317	2264	G	R	G	55	A	7	62	R	G	20	A	6	26
all-28317	2633	A	R	A	22	G	6	28	R	G	8	A	7	15
all-28317	3370	T	Y	T	41	C	36	77	Y	T	28	C	6	34
all-28317	3446	G	K	T	48	G	33	81	K	T	11	G	8	19
all-28328	315	C	Y	T	23	C	23	46	Y	C	36	T	6	42
all-28418	908	C	Y	T	27	C	24	52	Y	C	16	T	8	24
all-28468	602	T	Y	C	27	T	18	45	Y	C	30	T	4	34
all-28509	880	C	Y	T	42	C	39	81	Y	C	11	T	5	16
all-28515	898	C	Y	C	36	T	11	47	Y	T	7	C	6	13
all-28537	1145	T	W	T	26	A	22	48	W	T	17	A	11	28
all-28538	2186	A	R	G	8	A	7	15	R	A	67	G	9	76
all-28547	1479	G	K	G	53	T	44	97	K	G	14	T	6	20
all-28618	726	T	W	A	13	T	7	20	W	T	6	A	4	10
all-28689	888	A	R	A	21	G	8	29	R	A	15	G	6	21
all-2869	799	T	Y	T	75	C	9	84	Y	T	47	C	9	56
all-28692	129	T	Y	C	48	T	31	79	Y	C	16	T	13	29
all-2872	703	A	R	A	5	G	4	13	R	G	6	A	5	12
all-2873	703	A	R	A	5	G	4	13	R	G	6	A	5	12
all-28802	848	G	S	G	24	C	7	31	S	G	13	C	8	21
all-28802	1191	C	Y	C	18	T	15	33	Y	C	12	T	8	20
all-28802	1482	T	W	T	41	A	5	46	W	A	9	T	5	14
all-28859	1887	T	Y	T	24	C	14	38	Y	T	8	C	4	12
all-28859	2089	C	Y	T	10	C	6	17	Y	T	9	C	6	15
all-28860	89	C	Y	T	10	C	6	17	Y	T	9	C	7	16
all-28918	2351	T	Y	T	67	C	23	90	Y	T	53	C	18	71
all-28955	1044	A	R	A	15	G	10	25	R	A	8	G	4	12
all-28955	1189	C	Y	C	16	T	9	25	Y	C	12	T	7	19
all-28955	1410	G	R	G	19	A	15	34	R	A	8	G	7	15
all-28970	344	C	Y	C	10	T	4	14	Y	T	6	C	5	11
all-29014	981	A	R	A	48	G	11	59	R	G	9	A	6	15
all-29045	539	T	Y	T	41	C	18	59	Y	T	7	C	6	13
all-29084	2858	A	R	A	43	G	26	69	R	G	22	A	12	34
all-29114	420	G	R	A	79	G	14	93	R	A	19	G	19	38
all-29135	1124	A	R	A	46	G	25	71	R	G	20	A	5	25
all-29181	242	T	W	T	45	A	33	78	W	T	30	A	14	47
all-29210	767	T	K	T	55	G	31	86	K	T	32	G	19	51
all-29232	1216	T	Y	T	35	C	12	47	Y	C	8	T	6	14
all-29232	2728	A	R	A	21	G	10	31	R	G	17	A	12	29
all-29232	4422	T	W	T	8	A	6	14	W	T	7	A	4	11
all-29299	360	G	K	G	74	T	8	82	K	G	9	T	5	14
all-293	2078	T	Y	T	21	C	10	31	Y	C	6	T	4	10
all-29306	250	C	S	G	23	C	9	32	S	G	6	C	4	10
all-29316	3895	T	K	G	20	T	16	36	K	T	8	G	4	12
all-29316	5083	A	R	A	21	G	11	32	R	G	12	A	7	19
all-29316	6502	A	R	A	36	G	14	50	R	A	10	G	5	15
all-29316	6769	G	K	G	50	T	12	62	K	G	16	T	5	21
all-29316	7001	A	R	A	34	G	16	50	R	A	8	G	6	14
all-29316	7489	G	R	G	35	A	27	62	R	A	14	G	10	24
all-2933	2084	C	M	C	7	A	7	14	M	C	6	A	5	11
all-2939	2390	A	R	A	14	G	9	23	R	A	6	G	4	10
all-29396	149	T	W	T	5	A	5	10	W	T	5	A	5	10
all-29412	626	A	W	A	14	T	8	22	W	A	22	T	19	41
all-29412	871	A	W	A	33	T	7	40	W	A	13	T	7	20
all-29412	913	G	S	G	37	C	13	50	S	G	15	C	5	20
all-29412	1291	A	R	A	19	G	7	26	R	A	12	G	5	17
all-29412	1599	T	Y	C	7	T	4	11	Y	T	19	C	8	27
all-29412	2870	T	W	T	20	A	5	25	W	T	17	A	7	24
all-29529	1049	C	Y	C	24	T	15	39	Y	T	9	C	8	17
all-296	932	T	W	T	18	A	6	24	W	A	12	T	7	19
all-29661	108	A	W	A	60	T	8	68	W	A	19	T	8	27
all-29662	406	A	M	C	62	A	11	73	M	C	34	A	5	39
all-29926	203	G	W	T	46	A	23	69	W	T	13	A	4	17
all-2993	1883	T	Y	C	51	T	48	99	Y	T	28	C	26	54
all-2993	1987	A	R	A	93	G	7	100	R	A	16	G	10	26
all-29945	435	T	M	C	40	A	6	46	M	C	8	A	4	12
all-29973	2025	C	Y	T	13	C	7	20	Y	C	19	T	7	26
all-29973	2489	T	W	A	5	T	5	10	W	T	13	A	7	20
all-29973	3990	T	Y	T	7	C	5	12	Y	T	6	C	4	10
all-29983	601	T	Y	T	26	C	12	38	Y	T	11	C	10	21
all-30055	801	T	W	A	68	T	26	94	W	A	29	T	21	50
all-30112	640	T	W	T	43	A	15	58	W	A	10	T	6	16
all-3015	958	T	Y	T	46	C	21	67	Y	C	18	T	7	25
all-30153	333	A	M	C	10	A	6	16	M	C	11	A	6	17
all-30167	333	C	M	C	14	A	10	24	M	C	11	A	7	18
all-30188	232	A	R	G	8	A	6	14	R	G	5	A	4	9
all-3019	406	T	K	T	16	G	6	22	K	G	7	T	5	12
all-3031	148	T	W	A	72	T	20	92	W	T	6	A	4	10
all-30316	202	A	W	T	8	A	5	13	W	T	6	A	4	10
all-30330	382	A	R	G	9	A	7	16	R	G	6	A	4	10
all-3044	667	A	W	A	69	T	9	78	W	A	26	T	6	32
all-3044	729	C	Y	C	64	T	26	90	Y	C	35	T	6	41
all-3044	1685	A	R	A	48	G	37	85	R	G	14	A	9	23
all-30523	830	T	Y	T	58	C	29	87	Y	T	21	C	15	36
all-30596	327	C	Y	C	12	T	7	19	Y	C	6	T	4	10
all-30642	256	A	W	A	61	T	27	89	W	A	50	T	14	66
all-30651	57	T	W	T	5	A	5	10	W	T	6	A	4	10
all-30652	57	T	W	T	9	A	5	14	W	T	6	A	4	10
all-30672	908	T	Y	T	52	C	12	64	Y	T	13	C	5	18
all-30672	1459	A	M	A	47	C	10	57	M	A	9	C	4	13
all-30672	1516	T	W	T	41	A	11	52	W	A	6	T	5	11
all-30672	1845	C	Y	C	52	T	20	72	Y	C	17	T	7	24
all-30736	372	A	W	A	69	T	20	89	W	A	48	T	14	64
all-30740	1339	G	R	A	19	G	12	31	R	G	7	A	5	12
all-30740	1769	T	W	A	34	T	15	49	W	A	20	T	8	28
all-30740	2423	A	R	A	26	G	8	34	R	G	7	A	5	12
all-30740	2505	A	R	A	14	G	9	23	R	A	8	G	6	14
all-30771	929	A	R	A	16	G	5	21	R	G	6	A	6	12
all-30791	506	C	S	C	28	G	4	32	S	G	13	C	12	25
all-30838	442	T	M	C	75	A	16	91	M	C	25	A	8	33
all-30840	558	A	W	T	76	A	13	89	W	T	45	A	4	49
all-30968	70	A	Y	T	17	C	5	22	Y	T	6	C	4	10
all-30984	4463	G	R	G	18	A	8	26	R	G	13	A	6	19
all-30984	4637	T	Y	T	8	C	4	12	Y	T	12	C	8	20
all-30984	4700	T	Y	T	8	C	6	14	Y	C	9	T	6	15
all-30984	4892	C	S	C	19	G	17	36	S	C	18	G	5	23
all-30984	5105	G	K	T	24	G	18	42	K	G	22	T	16	38
all-30984	5444	C	Y	C	25	T	20	45	Y	C	21	T	5	26
all-30984	5516	C	Y	C	26	T	12	38	Y	C	20	T	9	29
all-30984	5576	A	R	A	32	G	14	46	R	G	18	A	10	28
all-30984	5804	T	W	T	24	A	20	44	W	T	31	A	16	47
all-30984	5930	C	Y	C	38	T	27	65	Y	C	21	T	19	40
all-30984	5987	A	R	A	29	G	17	46	R	G	22	A	16	38
all-30984	6198	C	Y	C	9	T	8	17	Y	T	9	C	9	18
all-3104	725	C	Y	C	6	T	4	10	Y	C	9	T	6	15
all-31045	1252	A	R	A	56	G	14	70	R	A	8	G	8	16
all-31047	252	C	R	A	56	G	14	70	R	A	8	G	8	16
all-31059	354	C	M	C	28	A	7	35	M	C	8	A	4	12
all-31130	1125	T	K	T	65	G	7	72	K	G	15	T	8	23
all-31130	1550	C	Y	C	57	T	6	63	Y	T	11	C	4	15
all-31132	302	T	S	C	79	G	12	91	S	C	21	G	7	28
all-31144	464	C	W	A	69	T	24	93	W	T	24	A	16	40
all-31144	518	G	W	T	63	A	31	94	W	A	34	T	23	57
all-31215	741	T	K	G	55	T	31	86	K	T	6	G	6	12
all-31218	741	T	K	G	55	T	32	87	K	T	8	G	6	14
all-3124	1368	A	R	A	14	G	8	22	R	A	12	G	4	16
all-3125	508	A	W	A	87	T	12	99	W	A	52	T	7	59
all-31257	2859	G	S	G	41	C	14	55	S	G	10	C	5	15
all-31257	3171	C	Y	C	14	T	8	22	Y	T	5	C	6	11
all-31257	4269	C	Y	C	32	T	10	42	Y	C	6	T	4	10
all-31257	4521	G	R	G	48	A	14	62	R	A	16	G	4	20
all-31258	521	T	R	G	48	A	14	62	R	A	16	G	4	20
all-31288	171	T	W	A	66	T	4	70	W	A	41	T	8	49
all-31333	6	T	W	A	92	T	5	97	W	A	73	T	4	77
all-31334	6	T	W	A	92	T	5	97	W	A	73	T	5	78
all-3135	1567	C	Y	C	56	T	37	93	Y	C	40	T	16	56
all-3135	1609	C	M	C	41	A	29	70	M	C	37	A	10	47
all-31352	381	T	K	T	40	G	17	57	K	T	16	G	7	23
all-31412	423	C	S	C	6	G	4	10	S	G	6	C	4	10
all-3142	1063	A	W	A	15	T	10	25	W	T	6	A	5	11
all-3150	2071	A	M	A	16	C	11	27	M	A	9	C	6	15
all-31538	1177	A	W	A	26	T	21	47	W	A	17	T	13	30
all-31538	1243	A	R	A	31	G	16	47	R	A	17	G	14	31
all-31538	1324	G	R	G	23	A	11	34	R	G	11	A	11	22
all-31538	1504	C	Y	T	35	C	25	60	Y	C	24	T	14	38
all-31538	1591	T	Y	T	31	C	23	54	Y	C	9	T	7	16
all-31538	1854	A	R	G	19	A	9	28	R	A	11	G	6	17
all-3158	1982	G	R	A	13	G	10	23	R	A	11	G	4	15
all-3160	2523	A	M	A	10	C	4	14	M	A	8	C	5	13
all-31602	336	G	R	G	10	A	4	14	R	G	8	A	4	12
all-31608	25	T	Y	C	8	T	5	13	Y	C	11	T	4	15
all-3161	803	T	K	T	89	G	5	94	K	T	23	G	7	30
all-3161	2150	A	W	A	41	T	26	67	W	A	23	T	19	42
all-3161	2692	A	R	A	66	G	21	87	R	A	30	G	28	58
all-31610	150	A	W	A	42	T	26	68	W	A	24	T	19	43
all-31611	692	T	R	A	66	G	21	87	R	A	30	G	28	58
all-31615	1666	C	S	C	35	G	9	44	S	C	8	G	4	12
all-31615	1708	T	W	T	51	A	9	60	W	A	12	T	11	23
all-31636	666	T	S	C	35	G	9	44	S	C	8	G	4	12
all-31636	708	G	W	T	51	A	9	60	W	A	12	T	11	23
all-31643	652	A	R	A	41	G	17	58	R	G	9	A	7	16
all-31643	1148	T	W	T	86	A	13	99	W	A	11	T	10	21
all-31676	858	C	Y	C	36	T	14	50	Y	C	20	T	7	27
all-31680	517	A	R	G	14	A	4	18	R	G	7	A	4	11
all-31782	584	G	S	G	43	C	23	66	S	G	14	C	7	21
all-31794	698	C	M	C	23	A	4	27	M	C	13	A	5	18
all-31794	1151	C	M	A	23	C	17	40	M	A	16	C	12	28
all-31874	285	C	Y	C	38	T	7	45	Y	C	25	T	5	30
all-31884	695	T	W	T	16	A	4	20	W	T	7	A	4	11
all-31887	472	T	W	A	87	T	5	92	W	A	68	T	4	72
all-31979	3	A	S	C	44	G	13	58	S	C	31	G	8	39
all-31983	3	G	S	C	44	G	14	59	S	C	31	G	8	39
all-31987	3	G	S	C	44	G	14	59	S	C	31	G	10	41
all-31998	2	T	K	G	39	T	18	58	K	G	29	T	12	41
all-32023	558	G	K	G	37	T	27	64	K	G	42	T	8	50
all-32039	190	T	K	T	12	G	4	16	K	G	6	T	4	10
all-32041	190	T	K	T	12	G	4	16	K	G	6	T	4	10
all-32052	368	G	K	G	21	T	15	36	K	G	32	T	8	40
all-32220	338	T	Y	T	15	C	12	27	Y	T	14	C	7	21
all-32222	178	T	Y	C	8	T	4	12	Y	T	10	C	4	14
all-32378	898	C	Y	T	35	C	31	66	Y	C	25	T	5	30
all-32378	1310	A	R	A	25	G	15	40	R	G	14	A	9	23
all-32378	1598	A	R	A	35	G	11	46	R	G	10	A	9	19
all-32378	1688	A	R	A	31	G	16	47	R	A	10	G	8	18
all-32378	2267	A	R	A	35	G	19	54	R	A	16	G	10	26
all-32378	2339	T	W	T	24	A	16	40	W	T	12	A	6	18
all-32378	2597	C	Y	C	27	T	10	37	Y	T	10	C	4	14
all-32378	3557	C	Y	T	10	C	9	19	Y	C	9	T	7	16
all-32378	3749	C	Y	C	13	T	8	21	Y	C	7	T	6	13
all-32378	4886	T	K	T	21	G	8	29	K	T	7	G	5	12
all-32556	231	T	W	T	26	A	9	35	W	T	32	A	9	41
all-32556	791	T	W	A	37	T	35	72	W	T	37	A	9	46
all-32646	1561	G	K	G	44	T	6	50	K	G	13	T	5	18
all-3267	450	C	Y	T	11	C	5	16	Y	C	11	T	4	15
all-3267	750	G	R	G	13	A	5	18	R	A	7	G	4	11
all-32703	72	A	R	G	13	A	4	17	R	G	6	A	4	10
all-3276	747	C	Y	C	7	T	4	11	Y	C	8	T	6	14
all-32827	117	T	W	T	32	A	29	65	W	T	84	A	13	97
all-33106	1015	G	K	G	42	T	23	65	K	T	11	G	11	22
all-33107	15	A	K	G	42	T	23	65	K	T	11	G	11	22
all-33177	745	T	Y	T	12	C	7	19	Y	T	38	C	20	58
all-33177	1435	T	W	T	7	A	4	11	W	T	26	A	8	34
all-33233	608	A	W	A	25	T	5	30	W	A	10	T	4	14
all-33242	1148	A	W	A	12	T	6	18	W	T	6	A	4	10
all-33260	1228	T	Y	T	19	C	5	24	Y	C	9	T	4	13
all-33304	334	T	K	T	19	G	14	33	K	T	6	G	4	10
all-33361	846	G	R	G	48	A	10	58	R	A	7	G	4	11
all-33401	833	T	K	T	36	G	5	41	K	T	6	G	4	10
all-33401	951	T	Y	T	34	C	10	44	Y	T	10	C	5	15
all-33437	435	G	M	C	56	A	19	75	M	C	20	A	10	30
all-33474	941	C	S	C	26	G	21	47	S	G	6	C	6	12
all-33617	380	C	S	C	37	G	11	48	S	G	6	C	5	11
all-33622	380	G	S	C	37	G	14	51	S	G	8	C	5	13
all-33680	11	A	W	A	21	T	13	34	W	A	9	T	6	15
all-33790	14	T	W	T	23	A	15	38	W	T	13	A	11	24
all-33799	312	T	W	A	35	T	31	67	W	T	35	A	25	60
all-3380	312	T	W	A	35	T	32	68	W	T	35	A	25	60
all-33806	5	T	W	A	25	T	13	38	W	A	13	T	12	25
all-33921	394	A	R	A	28	G	5	33	R	G	15	A	9	24
all-33921	640	A	R	A	24	G	12	36	R	A	17	G	6	23
all-33925	640	T	R	A	24	G	12	36	R	A	17	G	6	23
all-33928	640	A	R	A	24	G	12	36	R	A	18	G	6	24
all-34068	16	G	K	T	81	G	6	87	K	T	42	G	4	46
all-34107	1080	A	W	A	23	T	13	36	W	T	15	A	6	21
all-34182	4234	G	K	G	33	T	11	44	K	G	21	T	6	27
all-34221	797	C	Y	T	44	C	41	85	Y	C	21	T	7	28
all-34227	797	T	Y	T	46	C	41	87	Y	C	21	T	7	28
all-34275	1422	A	R	A	18	G	14	32	R	G	10	A	8	18
all-34275	1505	T	K	G	17	T	15	32	K	T	9	G	7	16
all-34281	422	G	R	A	18	G	16	34	R	G	11	A	8	19
all-3434	3133	G	R	A	13	G	11	24	R	G	8	A	7	15
all-3440	433	A	R	G	8	A	7	15	R	A	8	G	5	13
all-34401	433	G	R	G	10	A	7	17	R	A	8	G	5	13
all-34412	284	G	W	T	27	A	12	39	W	A	81	T	16	97
all-34437	16	T	Y	C	12	T	10	22	Y	C	76	T	9	85
all-34441	13	C	W	T	14	A	11	25	W	T	77	A	7	84
all-34442	13	A	W	T	14	A	11	25	W	T	77	A	7	84
all-34443	13	T	W	T	19	A	11	30	W	T	78	A	7	85
all-34451	13	A	W	T	22	A	11	33	W	T	79	A	8	87
all-34471	5242	C	S	C	29	G	8	37	S	C	11	G	4	15
all-34477	242	T	S	C	29	G	8	37	S	C	11	G	4	15
all-34491	723	T	Y	T	59	C	39	98	Y	T	15	C	6	21
all-34491	1454	C	Y	C	52	T	21	73	Y	T	19	C	11	30
all-34613	111	C	S	C	12	G	5	17	S	C	5	G	4	9
all-34614	111	C	S	C	24	G	5	29	S	C	5	G	4	9
all-34671	403	A	K	G	58	T	35	93	K	G	38	T	11	49
all-34728	1456	T	K	T	26	G	14	40	K	T	12	G	7	19
all-34728	1647	T	Y	T	14	C	5	19	Y	T	6	C	6	12
all-34734	69	T	R	G	14	A	10	24	R	A	4	G	4	8
all-34780	2189	A	R	A	25	G	6	31	R	G	7	A	4	11
all-34780	3531	T	K	T	38	G	8	46	K	G	8	T	6	14
all-3494	1502	G	S	G	77	C	20	97	S	G	24	C	5	29
all-35029	1148	C	S	C	53	G	7	60	S	C	31	G	6	37
all-35036	239	C	Y	T	52	C	9	61	Y	T	17	C	4	21
all-35049	126	C	M	A	63	C	18	81	M	A	40	C	9	49
all-35088	10	C	K	G	59	T	16	75	K	G	39	T	8	48
all-3509	10	C	K	G	59	T	16	75	K	G	39	T	8	48
all-35090	10	T	K	G	59	T	17	76	K	G	39	T	8	48
all-35094	10	A	K	G	59	T	19	78	K	G	39	T	9	49
all-3514	4342	T	W	T	8	A	7	15	W	T	9	A	4	13
all-35141	342	T	W	T	11	A	7	18	W	T	10	A	4	14
all-35166	197	T	K	G	18	T	7	25	K	G	14	T	5	19
all-35168	197	T	K	G	18	T	8	26	K	G	14	T	5	19
all-35349	543	T	Y	C	20	T	20	40	Y	T	15	C	10	25
all-35349	695	A	W	A	26	T	14	40	W	T	15	A	4	19
all-35349	770	A	R	A	54	G	21	75	R	A	33	G	10	43
all-35366	429	C	Y	C	55	T	16	71	Y	T	9	C	5	14
all-35395	607	T	Y	C	13	T	9	22	Y	T	6	C	5	11
all-35401	607	G	Y	C	13	T	9	22	Y	T	6	C	5	11
all-35406	2539	T	Y	T	12	C	5	17	Y	C	8	T	8	16
all-35448	274	C	W	T	36	A	18	69	W	T	19	A	14	40
all-35591	2488	G	R	A	9	G	4	13	R	G	27	A	9	36
all-35591	4718	A	R	A	8	G	5	13	R	A	16	G	6	22
all-35824	1102	T	K	G	21	T	17	38	K	T	14	G	4	18
all-35885	312	T	W	T	52	A	27	79	W	A	5	T	5	10
all-35885	428	A	W	A	85	T	12	97	W	T	9	A	8	17
all-3589	428	A	W	A	88	T	12	100	W	T	9	A	8	17
all-35904	428	C	W	A	88	T	12	100	W	T	9	A	8	17
all-35933	1313	T	K	T	18	G	6	24	K	T	9	G	5	14
all-35935	139	C	R	G	60	A	7	67	R	G	16	A	10	26
all-3606	1067	C	Y	C	46	T	19	65	Y	C	11	T	8	19
all-36136	570	G	K	G	19	T	5	24	K	G	6	T	6	12
all-36136	1830	G	R	G	7	A	6	13	R	A	7	G	5	12
all-36261	209	C	K	G	78	T	11	89	K	G	19	T	8	28
all-36364	226	A	W	T	31	A	12	43	W	T	39	A	4	43
all-36424	929	C	Y	C	29	T	6	35	Y	T	10	C	5	15
all-36434	427	A	W	A	12	T	11	54	W	T	12	A	10	63
all-36507	626	T	W	A	75	T	6	81	W	T	6	A	5	11
all-36507	4130	A	R	A	44	G	13	57	R	A	29	G	8	37
all-36507	4692	A	W	A	36	T	12	48	W	A	10	T	5	15
all-3651	692	G	W	A	36	T	12	48	W	A	10	T	5	15
all-36572	306	T	M	C	74	A	7	82	M	C	59	A	13	73
all-3681	1041	T	Y	T	10	C	5	15	Y	T	10	C	7	17
all-36810	41	T	Y	T	16	C	5	21	Y	T	10	C	7	17
all-36854	1038	C	Y	C	36	T	7	43	Y	C	9	T	7	16
all-36854	1299	A	M	A	40	C	12	52	M	A	11	C	6	17
all-36854	1341	C	M	C	61	A	21	82	M	C	9	A	6	15
all-36875	466	T	W	T	28	A	15	43	W	T	8	A	5	13
all-36875	653	C	Y	T	27	C	23	50	Y	C	31	T	7	38
all-36875	958	T	W	T	17	A	6	23	W	A	9	T	6	15
all-36875	1167	G	K	G	23	T	7	30	K	T	8	G	7	15
all-36876	167	T	K	G	23	T	9	32	K	T	11	G	7	18
all-36896	1305	A	W	A	80	T	12	92	W	A	12	T	9	21
all-36896	1419	C	M	C	32	A	10	42	M	C	23	A	7	30
all-36898	305	T	W	A	80	T	18	98	W	A	12	T	9	21
all-36898	419	G	M	C	32	A	10	42	M	C	23	A	7	30
all-36953	250	T	W	A	47	T	33	80	W	A	23	T	21	44
all-37148	656	G	S	C	72	G	11	100	S	C	56	G	4	63
all-37157	708	G	R	G	55	A	21	76	R	G	10	A	7	17
all-37183	1878	G	K	G	73	T	11	84	K	T	33	G	21	54
all-37407	279	C	S	C	35	G	29	64	S	C	35	G	20	55
all-3743	319	C	W	T	47	A	39	87	W	A	30	T	28	60
all-37470	747	C	Y	T	86	C	7	93	Y	T	7	C	4	11
all-37546	2558	T	K	T	15	G	6	21	K	G	10	T	5	15
all-37637	524	C	Y	C	16	T	9	25	Y	C	7	T	6	13
all-37638	1244	A	R	A	18	G	5	23	R	A	6	G	4	10
all-37638	1292	C	Y	C	88	T	11	99	Y	C	18	T	9	27
all-37638	1862	A	W	A	91	T	7	98	W	A	21	T	14	35
all-37684	8	T	M	A	74	C	11	85	M	A	24	C	9	33
all-37686	8	C	M	A	74	C	11	85	M	A	24	C	9	33
all-3771	639	G	S	G	20	C	6	26	S	C	7	G	4	11
all-37727	1009	A	M	A	16	C	5	21	M	C	7	A	5	12
all-37727	2230	C	M	A	22	C	16	38	M	C	14	A	5	19
all-37727	2572	A	W	A	43	T	12	55	W	T	18	A	15	33
all-37727	3257	A	R	A	19	G	16	35	R	A	5	G	5	10
all-37767	254	C	M	C	80	A	7	87	M	C	21	A	4	25
all-37768	309	T	W	A	54	T	4	59	W	A	15	T	5	22
all-37777	967	A	M	A	24	C	20	44	M	A	19	C	6	25
all-37835	891	A	M	C	20	A	5	25	M	A	15	C	11	26
all-37835	1179	A	M	A	10	C	8	18	M	A	9	C	8	17
all-37835	1451	A	W	A	11	T	8	19	W	A	15	T	14	29
all-37835	1493	T	K	T	17	G	9	26	K	T	12	G	11	23
all-37835	1709	C	S	C	12	G	11	23	S	C	13	G	5	18
all-37835	2556	G	R	G	19	A	10	29	R	A	12	G	9	21
all-37835	2991	T	K	T	29	G	23	52	K	G	17	T	7	24
all-37839	118	A	M	C	49	A	4	53	M	C	30	A	10	40
all-37872	346	A	W	T	5	A	4	10	W	T	5	A	4	9
all-37902	255	T	Y	T	30	C	7	37	Y	C	6	T	4	10
all-37902	556	A	W	T	52	A	30	82	W	A	15	T	4	19
all-37943	946	A	R	A	20	G	5	25	R	A	14	G	6	20
all-37943	1006	G	R	A	29	G	7	36	R	G	7	A	6	13
all-37944	6	T	R	A	29	G	7	36	R	G	7	A	6	13
all-37946	6	C	R	A	29	G	7	36	R	G	7	A	6	13
all-37947	6	A	R	A	30	G	7	37	R	G	7	A	6	13
all-37948	6	T	R	A	30	G	7	37	R	G	7	A	6	13
all-37949	6	T	R	A	30	G	7	37	R	G	7	A	6	13
all-37950	6	G	R	A	30	G	9	39	R	G	7	A	6	13
all-38030	158	A	M	A	52	C	15	67	M	A	13	C	5	18
all-38032	158	A	M	A	57	C	21	78	M	A	13	C	5	18
all-38153	855	G	K	G	48	T	19	67	K	G	22	T	6	28
all-38154	241	G	S	G	26	C	9	35	S	C	6	G	4	10
all-38173	504	C	Y	C	26	T	8	34	Y	C	13	T	5	18
all-38214	628	T	W	A	39	T	36	75	W	T	9	A	7	16
all-38229	212	A	W	A	59	T	38	97	W	A	33	T	6	39
all-38245	628	A	W	A	48	T	36	84	W	T	9	A	7	16
all-38255	1465	C	S	C	15	G	8	23	S	G	7	C	4	11
all-38255	2196	A	R	A	55	G	8	63	R	A	11	G	5	16
all-38255	2436	C	Y	C	45	T	21	66	Y	T	8	C	8	16
all-38274	800	C	M	C	30	A	17	47	M	A	7	C	6	13
all-38274	1076	G	R	G	15	A	8	23	R	A	6	G	5	11
all-3828	395	G	K	G	16	T	5	21	K	G	13	T	5	18
all-3829	472	C	Y	C	15	T	14	29	Y	T	5	C	5	10
all-383	1314	T	Y	T	22	C	12	34	Y	C	10	T	4	14
all-383	1593	T	Y	C	12	T	7	19	Y	T	8	C	4	12
all-38320	593	T	Y	C	12	T	9	21	Y	T	8	C	4	12
all-38446	13	C	Y	C	53	T	24	77	Y	T	9	C	5	14
all-38447	13	A	Y	C	53	T	24	77	Y	T	9	C	5	14
all-38466	13	A	Y	C	56	T	24	80	Y	T	9	C	7	17
all-38469	875	G	R	G	36	A	9	45	R	G	36	A	7	43
all-38469	1583	A	R	G	9	A	5	14	R	A	24	G	14	38
all-38469	1655	T	Y	T	10	C	8	18	Y	T	18	C	13	31
all-3847	1861	A	R	A	41	G	16	57	R	A	24	G	17	41
all-38482	372	T	Y	C	25	T	6	31	Y	C	30	T	4	34
all-38498	1047	T	Y	C	16	T	14	30	Y	T	13	C	4	17
all-385	47	A	Y	C	16	T	14	30	Y	T	13	C	4	17
all-385	99	T	Y	C	7	T	5	12	Y	T	6	C	4	10
all-38582	155	A	W	T	42	A	23	72	W	T	33	A	23	58
all-38622	865	T	Y	T	41	C	12	53	Y	T	12	C	11	23
all-38690	105	T	Y	T	52	C	26	80	Y	T	8	C	7	17
all-38690	148	A	R	A	21	G	16	37	R	G	6	A	5	12
all-388	1125	G	R	G	24	A	8	32	R	G	15	A	6	21
all-38845	671	T	W	A	33	T	30	63	W	A	8	T	8	16
all-38883	1025	T	Y	T	33	C	15	48	Y	T	11	C	4	15
all-38883	1325	G	R	G	38	A	24	63	R	A	10	G	10	21
all-38884	25	T	Y	T	33	C	15	48	Y	T	12	C	4	16
all-38884	325	G	R	G	43	A	24	68	R	A	10	G	10	21
all-38887	25	A	Y	T	33	C	15	48	Y	T	12	C	4	16
all-38914	2927	C	Y	T	30	C	24	54	Y	C	12	T	5	17
all-3902	450	A	R	A	8	G	7	15	R	G	6	A	4	10
all-39022	450	G	R	G	11	A	8	19	R	G	6	A	4	10
all-39103	452	T	K	T	50	G	36	86	K	T	8	G	8	16
all-39218	817	G	R	G	13	A	5	18	R	G	10	A	4	14
all-39346	404	A	M	C	5	A	4	10	M	C	6	A	4	10
all-39353	1298	C	Y	C	40	T	12	52	Y	C	17	T	10	27
all-39354	85	C	S	G	19	C	5	24	S	C	13	G	6	19
all-39483	214	G	W	A	40	T	30	70	W	T	25	A	19	44
all-39489	214	A	W	A	41	T	30	77	W	T	25	A	19	44
all-39522	378	T	W	T	80	A	9	92	W	T	31	A	11	42
all-39524	22	C	W	T	40	A	25	65	W	T	26	A	12	39
all-39528	22	A	W	T	42	A	26	68	W	T	26	A	12	39
all-39529	378	A	W	T	80	A	9	92	W	T	31	A	11	42
all-3953	22	A	W	T	42	A	27	69	W	T	26	A	12	39
all-39561	1674	T	W	T	15	A	5	20	W	T	9	A	4	13
all-39566	413	G	R	A	6	G	4	10	R	A	6	G	4	10
all-39597	244	A	R	G	87	A	5	92	R	G	56	A	5	61
all-39622	812	T	W	T	40	A	9	49	W	A	7	T	7	14
all-39622	923	G	K	G	44	T	14	58	K	G	13	T	7	20
all-39668	127	T	W	A	41	T	39	82	W	T	30	A	21	53
all-39669	127	T	W	A	41	T	39	82	W	T	35	A	21	58
all-3977	3683	A	R	A	12	G	8	20	R	A	7	G	7	14
all-3977	4346	A	R	A	34	G	10	44	R	G	11	A	7	18
all-3977	4562	C	Y	C	31	T	8	39	Y	C	12	T	8	20
all-3977	5698	A	R	A	55	G	5	60	R	A	11	G	5	16
all-3977	5768	C	Y	C	36	T	16	52	Y	T	9	C	8	17
all-3979	1947	T	W	T	15	A	5	20	W	T	10	A	6	16
all-39862	1104	C	Y	C	6	T	5	11	Y	T	7	C	4	11
all-39862	2983	C	M	C	19	A	6	25	M	C	12	A	7	19
all-39862	3642	A	W	T	7	A	5	12	W	A	9	T	7	16
all-39862	3711	C	Y	C	21	T	6	27	Y	C	18	T	14	32
all-39862	4410	A	M	A	24	C	8	32	M	C	13	A	8	21
all-39862	4602	C	Y	C	30	T	8	38	Y	C	17	T	6	23
all-39862	4662	C	S	C	32	G	8	40	S	C	20	G	6	26
all-4001	1122	C	S	C	13	G	5	18	S	C	7	G	5	12
all-40044	1082	T	K	T	21	G	19	40	K	T	10	G	4	14
all-40046	3	T	W	A	42	T	14	56	W	A	25	T	4	29
all-40047	3	T	W	A	42	T	14	56	W	A	25	T	4	29
all-40048	3	T	W	A	42	T	14	56	W	A	25	T	4	29
all-40137	951	A	R	A	38	G	5	86	R	G	6	A	4	19
all-40154	90	T	W	T	9	A	4	13	W	T	6	A	4	10
all-402	1366	C	Y	C	13	T	6	19	Y	T	7	C	7	14
all-40250	719	T	Y	T	33	C	10	43	Y	C	10	T	5	15
all-40250	1455	T	Y	T	42	C	11	53	Y	C	7	T	5	12
all-40336	10	C	M	A	24	C	8	32	M	A	17	C	10	27
all-4035	13	A	W	T	25	A	16	41	W	T	14	A	7	21
all-40353	13	T	W	T	28	A	16	44	W	T	14	A	7	21
all-4040	1087	G	R	G	51	A	22	73	R	G	13	A	6	19
all-4040	1338	A	R	A	29	G	23	52	R	A	25	G	7	32
all-4040	2381	A	W	A	52	T	16	68	W	A	53	T	6	59
all-4040	2645	G	K	G	83	T	14	97	K	T	34	G	20	54
all-4040	2780	A	W	A	24	T	17	41	W	A	12	T	10	22
all-4040	3035	G	K	G	29	T	11	40	K	G	24	T	8	32
all-4040	3681	G	S	C	22	G	15	37	S	G	8	C	4	12
all-40401	424	G	R	A	40	G	7	47	R	A	15	G	14	29
all-40405	424	G	R	A	40	G	7	47	R	A	15	G	14	29
all-40509	1657	G	R	G	18	A	10	28	R	A	10	G	10	20
all-40509	1996	C	Y	C	29	T	20	49	Y	T	18	C	4	22
all-40509	2773	C	Y	C	10	T	7	17	Y	C	8	T	6	14
all-40509	2824	T	Y	C	13	T	6	19	Y	T	8	C	8	16
all-40509	2938	T	W	A	13	T	11	24	W	T	8	A	4	12
all-40564	756	A	R	A	28	G	7	35	R	A	8	G	6	14
all-40564	1790	C	Y	C	32	T	5	37	Y	C	22	T	6	28
all-40566	1157	G	S	G	62	C	7	69	S	G	11	C	7	18
all-40577	269	G	K	G	70	T	10	80	K	G	10	T	9	19
all-40606	766	C	S	C	44	G	14	58	S	C	15	G	12	27
all-40611	766	A	S	C	44	G	14	58	S	C	15	G	12	27
all-40614	766	C	S	C	44	G	14	58	S	C	15	G	12	27
all-4078	1233	C	Y	T	12	C	11	23	Y	C	9	T	4	13
all-40806	1631	A	R	A	38	G	19	57	R	G	16	A	8	24
all-40815	387	A	W	T	5	A	5	10	W	A	8	T	5	13
all-40823	387	A	W	T	5	A	5	10	W	A	10	T	5	15
all-40866	2807	A	M	A	33	C	5	38	M	C	12	A	5	17
all-40866	3947	T	Y	T	29	C	18	47	Y	C	10	T	9	19
all-41118	2256	T	Y	T	42	C	5	47	Y	C	6	T	6	12
all-41136	2813	G	R	A	6	G	4	10	R	G	8	A	5	13
all-41176	2522	A	W	A	28	T	11	39	W	A	15	T	7	22
all-41176	2684	A	R	A	14	G	7	21	R	A	15	G	4	19
all-41176	4816	A	R	A	36	G	20	56	R	A	22	G	6	28
all-41233	255	C	M	A	89	C	7	96	M	A	70	C	11	81
all-41235	255	T	M	A	89	C	7	96	M	A	70	C	11	81
all-41237	255	C	M	A	89	C	7	96	M	A	70	C	11	81
all-4125	1507	A	W	A	14	T	12	26	W	A	5	T	5	10
all-41257	507	T	W	A	14	T	13	27	W	A	5	T	5	10
all-41308	651	C	S	C	39	G	10	49	S	G	11	C	4	15
all-4135	882	T	K	G	20	T	10	30	K	G	12	T	6	18
all-41564	27	A	W	T	27	A	23	50	W	T	16	A	9	25
all-41565	27	T	W	T	27	A	23	50	W	T	16	A	9	27
all-41627	1285	A	M	A	19	C	7	26	M	A	9	C	7	16
all-41629	285	C	M	A	19	C	7	26	M	A	9	C	7	16
all-417	845	A	M	A	30	C	13	43	M	A	13	C	5	18
all-417	1617	C	Y	C	14	T	9	23	Y	C	7	T	5	12
all-41784	1475	T	W	T	33	A	8	41	W	T	9	A	4	13
all-41854	247	C	W	A	60	T	30	90	W	A	25	T	17	42
all-41860	987	T	W	T	8	A	5	13	W	A	6	T	4	10
all-41860	1160	G	R	G	19	A	5	24	R	G	17	A	6	23
all-41860	1464	A	M	A	49	C	33	82	M	A	11	C	8	19
all-41860	1518	A	W	A	35	T	13	48	W	A	14	T	5	19
all-42037	151	G	R	A	59	G	28	87	R	G	21	A	20	41
all-42137	1826	G	R	G	10	A	4	14	R	G	9	A	7	16
all-42216	183	G	S	C	36	G	4	42	S	C	10	G	9	19
all-4224	2095	A	R	A	12	G	4	16	R	G	7	A	7	14
all-42240	95	G	R	A	12	G	4	16	R	G	12	A	7	19
all-4237	242	C	Y	C	9	T	6	15	Y	C	11	T	5	16
all-42398	764	G	R	G	27	A	22	49	R	G	23	A	9	32
all-42398	1019	T	K	T	41	G	6	47	K	T	30	G	22	52
all-42398	1179	G	R	G	21	A	10	31	R	G	12	A	12	24
all-42398	1244	C	Y	C	27	T	7	34	Y	C	17	T	5	22
all-42399	19	C	K	T	41	G	6	47	K	T	30	G	22	52
all-42399	427	T	Y	C	48	T	4	52	Y	C	21	T	6	27
all-4240	19	G	K	T	41	G	7	48	K	T	30	G	22	52
all-42436	3003	T	Y	T	32	C	10	42	Y	C	8	T	6	14
all-42439	3	C	Y	T	32	C	11	43	Y	C	8	T	6	14
all-42441	3	C	Y	T	32	C	12	44	Y	C	8	T	6	14
all-42442	3	G	Y	T	32	C	12	44	Y	C	8	T	6	14
all-42446	3	T	Y	T	34	C	12	46	Y	C	8	T	6	14
all-42449	3	A	Y	T	34	C	12	46	Y	C	8	T	6	14
all-42450	3	A	Y	T	34	C	12	46	Y	C	8	T	6	14
all-42451	3	C	Y	T	34	C	13	47	Y	C	8	T	6	14
all-42452	595	A	W	A	29	T	7	36	W	A	10	T	6	16
all-42452	818	T	W	T	49	A	12	61	W	A	16	T	9	25
all-42452	881	C	S	C	18	G	9	27	S	G	9	C	5	14
all-42478	1618	C	M	C	21	A	5	26	M	A	7	C	6	13
all-42482	264	C	S	C	5	G	5	10	S	C	5	G	5	10
all-42487	106	G	M	A	10	C	8	18	M	C	4	A	4	8
all-42528	460	C	M	C	50	A	7	57	M	C	21	A	6	27
all-42571	150	A	W	T	32	A	4	36	W	T	16	A	4	20
all-42598	459	A	R	A	7	G	7	15	R	A	7	G	4	11
all-4269	429	A	M	A	17	C	5	22	M	A	6	C	5	11
all-42863	209	C	W	T	33	A	27	60	W	T	33	A	20	53
all-42881	14	T	Y	T	29	C	14	43	Y	T	8	C	8	16
all-42886	4005	T	Y	T	34	C	5	39	Y	T	5	C	5	10
all-42887	5	C	Y	T	34	C	6	40	Y	T	5	C	5	10
all-4289	5	T	Y	T	35	C	6	41	Y	T	5	C	5	10
all-42890	5	A	Y	T	35	C	6	41	Y	T	5	C	5	10
all-43151	591	T	W	T	10	A	4	14	W	T	11	A	9	20
all-43171	190	T	W	T	33	A	25	58	W	A	35	T	23	58
all-43205	2758	A	R	A	42	G	6	48	R	G	11	A	10	21
all-4324	892	A	R	A	82	G	14	96	R	A	14	G	8	22
all-4324	979	A	R	A	58	G	34	92	R	A	23	G	8	31
all-43245	2655	G	R	G	16	A	10	26	R	G	11	A	4	15
all-43291	234	G	R	A	15	G	6	21	R	A	6	G	4	10
all-43403	198	C	Y	T	11	C	4	15	Y	T	5	C	5	10
all-43503	21	A	W	A	48	T	21	70	W	A	22	T	16	38
all-43504	7	T	K	G	40	T	20	60	K	G	21	T	12	33
all-43505	12	A	W	T	50	A	13	64	W	T	28	A	8	36
all-43507	12	T	W	T	52	A	13	66	W	T	28	A	8	36
all-43530	12	T	W	T	56	A	18	75	W	T	33	A	8	42
all-43533	7	T	K	G	45	T	23	68	K	G	22	T	13	36
all-43534	7	T	K	G	45	T	23	68	K	G	22	T	14	37
all-43536	7	T	K	G	45	T	24	69	K	G	22	T	14	37
all-43596	292	T	W	A	41	T	9	50	W	A	32	T	4	38
all-43601	391	A	W	A	51	T	6	57	W	T	30	A	6	36
all-43642	1393	C	Y	T	13	C	13	26	Y	C	14	T	6	20
all-43668	953	C	Y	T	37	C	7	44	Y	C	29	T	6	35
all-43684	1599	T	Y	T	12	C	4	16	Y	C	21	T	10	31
all-43708	105	C	M	C	11	A	7	18	M	A	6	C	4	10
all-43722	131	T	K	T	8	G	6	14	K	T	6	G	4	10
all-43822	1371	G	R	G	21	A	8	29	R	A	9	G	8	17
all-43834	371	C	R	G	21	A	8	29	R	A	9	G	8	17
all-4389	391	A	W	A	10	T	6	16	W	T	6	A	4	10
all-4389	759	G	R	G	19	A	5	24	R	A	6	G	5	11
all-43915	981	A	R	A	17	G	8	25	R	A	7	G	5	12
all-43933	752	G	R	G	17	A	5	22	R	G	26	A	23	49
all-43983	737	A	R	G	18	A	15	33	R	A	8	G	4	12
all-43996	443	G	Y	T	18	C	9	27	Y	T	6	C	4	10
all-44	676	T	Y	T	89	C	7	96	Y	T	51	C	7	58
all-44073	224	T	Y	C	19	T	8	27	Y	T	4	C	4	8
all-44275	2110	C	Y	T	8	C	8	16	Y	T	6	C	5	11
all-44358	618	C	Y	C	33	T	14	47	Y	T	10	C	8	18
all-44407	814	G	R	G	33	A	10	43	R	A	6	G	4	10
all-44409	187	T	M	C	41	A	14	55	M	C	5	A	4	9
all-44441	116	A	W	A	62	T	16	80	W	A	30	T	19	49
all-44442	116	C	W	A	62	T	16	80	W	A	30	T	19	49
all-44479	12	C	Y	T	60	C	22	82	Y	T	12	C	11	23
all-4457	539	T	Y	T	13	C	9	22	Y	T	6	C	4	10
all-44653	16	A	M	C	21	A	14	35	M	A	15	C	7	22
all-44658	27	G	W	T	28	A	24	52	W	T	23	A	15	38
all-44659	27	T	W	T	30	A	24	54	W	T	23	A	15	38
all-44744	264	G	W	T	48	A	29	80	W	T	20	A	18	41
all-44757	8	A	W	T	23	A	22	45	W	A	16	T	9	25
all-44760	12	T	W	T	54	A	27	83	W	T	21	A	14	35
all-44762	12	G	W	T	54	A	27	83	W	T	21	A	14	35
all-44764	8	T	W	T	24	A	23	47	W	A	16	T	9	25
all-44765	8	A	W	T	24	A	24	48	W	A	16	T	9	25
all-44768	8	A	W	T	24	A	24	48	W	A	17	T	9	26
all-44771	8	A	W	T	24	A	24	48	W	A	17	T	9	26
all-44776	8	A	W	T	25	A	25	50	W	A	17	T	9	26
all-44777	8	T	W	T	26	A	25	51	W	A	17	T	9	26
all-44830	445	A	W	A	14	T	6	20	W	A	11	T	4	15
all-45035	299	A	R	A	6	G	4	10	R	A	5	G	5	10
all-45053	1408	A	R	A	32	G	20	52	R	G	6	A	4	10
all-452	3303	C	M	C	11	A	8	19	M	C	13	A	5	18
all-45239	1167	T	Y	T	11	C	6	17	Y	T	8	C	5	13
all-45239	1242	A	W	A	43	T	5	48	W	T	10	A	5	15
all-45239	1767	C	S	C	29	G	14	43	S	G	6	C	4	10
all-45467	22	G	W	A	33	T	24	57	W	A	14	T	10	24
all-45475	22	T	W	A	34	T	27	61	W	A	14	T	10	24
all-45600	2254	C	Y	C	8	T	4	12	Y	T	9	C	6	15
all-45600	2395	G	R	G	10	A	8	18	R	G	10	A	9	19
all-45600	2818	T	Y	T	9	C	5	14	Y	T	6	C	5	11
all-45600	3112	C	Y	C	12	T	9	21	Y	T	6	C	4	10
all-45623	487	T	Y	T	41	C	27	68	Y	C	15	T	13	28
all-45650	4897	G	R	A	9	G	8	17	R	G	11	A	7	18
all-45650	4988	G	R	G	14	A	6	20	R	G	12	A	7	19
all-45661	887	A	R	A	56	G	11	67	R	G	19	A	8	27
all-45819	668	C	M	C	10	A	8	18	M	C	7	A	6	13
all-45819	1124	T	Y	C	22	T	19	41	Y	T	19	C	7	26
all-45819	1199	T	Y	T	28	C	9	37	Y	T	22	C	10	32
all-45819	2504	C	M	C	41	A	8	49	M	C	20	A	11	31
all-45819	3014	G	K	G	56	T	6	62	K	G	28	T	11	39
all-45819	5048	C	M	C	69	A	22	91	M	C	18	A	11	29
all-45827	232	A	M	C	8	A	6	14	M	A	6	C	4	10
all-45847	474	A	M	A	10	C	4	14	M	A	9	C	7	16
all-45919	1676	T	Y	T	80	C	19	99	Y	T	37	C	9	46
all-45919	1850	G	S	G	41	C	42	83	S	G	27	C	16	43
all-45919	1913	A	M	A	28	C	23	51	M	A	32	C	10	42
all-45919	2303	G	R	G	27	A	8	35	R	G	13	A	10	23
all-45921	36	A	R	G	44	A	11	55	R	G	17	A	4	21
all-45922	303	C	R	G	27	A	9	36	R	G	13	A	10	23
all-45927	303	A	R	G	27	A	10	37	R	G	13	A	10	23
all-45979	5	A	W	T	67	A	11	81	W	T	38	A	6	44
all-45988	5	A	W	T	70	A	12	85	W	T	38	A	6	44
all-46032	141	C	W	A	58	T	19	79	W	T	28	A	15	43
all-46035	242	G	W	T	61	A	19	80	W	T	30	A	18	48
all-46045	177	G	S	C	12	G	4	16	S	C	6	G	5	11
all-4608	428	G	R	A	16	G	6	22	R	G	8	A	7	15
all-46188	13	G	M	C	49	A	22	71	M	C	42	A	9	51
all-46199	8	T	Y	C	52	T	19	71	Y	C	43	T	6	49
all-46201	187	G	K	G	50	T	7	57	K	G	10	T	4	14
all-46201	316	C	Y	C	24	T	17	41	Y	C	9	T	4	13
all-4621	1248	G	R	G	11	A	9	20	R	G	9	A	4	13
all-46215	64	T	W	A	9	T	4	13	W	A	5	T	4	9
all-46364	1689	C	M	C	38	A	7	45	M	C	21	A	6	27
all-46364	1827	C	Y	C	28	T	19	47	Y	C	8	T	7	15
all-46364	2028	A	M	C	19	A	11	30	M	A	16	C	9	25
all-46368	28	T	M	C	19	A	11	30	M	A	16	C	9	25
all-46368	198	C	Y	T	34	C	12	46	Y	T	16	C	4	20
all-46371	538	A	R	A	39	G	6	45	R	A	7	G	5	12
all-46371	708	T	W	T	31	A	25	56	W	T	9	A	8	17
all-4640	822	A	W	T	8	A	7	15	W	T	10	A	4	14
all-46440	883	T	K	T	18	G	6	24	K	T	11	G	10	21
all-46440	1428	T	Y	T	20	C	17	37	Y	T	11	C	8	19
all-46488	3082	C	Y	C	25	T	21	46	Y	C	8	T	7	15
all-46488	3316	G	K	T	62	G	20	82	K	T	33	G	12	45
all-46525	40	T	K	G	32	T	23	75	K	T	3	G	4	11
all-4656	652	G	R	G	11	A	5	16	R	A	10	G	5	15
all-46687	1035	A	R	A	18	G	5	23	R	A	7	G	6	13
all-46687	1170	T	Y	T	20	C	5	25	Y	C	10	T	8	18
all-46687	1710	G	R	G	14	A	7	21	R	G	8	A	4	12
all-46687	2130	G	R	G	14	A	11	25	R	A	8	G	7	15
all-46687	2180	A	R	G	12	A	6	18	R	A	6	G	5	11
all-46688	49	G	K	T	16	G	6	22	K	G	6	T	4	10
all-46688	130	A	R	G	14	A	11	25	R	A	9	G	7	16
all-46688	180	A	R	G	12	A	6	18	R	A	10	G	5	15
all-4670	1176	T	Y	T	68	C	11	79	Y	T	16	C	12	28
all-46701	176	T	Y	T	69	C	11	80	Y	T	22	C	12	34
all-46798	217	A	W	T	29	A	27	59	W	T	15	A	8	31
all-46801	81	A	M	C	26	A	4	30	M	C	5	A	5	10
all-46818	663	G	R	G	29	A	20	49	R	G	11	A	7	18
all-46970	2371	A	R	G	9	A	9	18	R	G	6	A	6	12
all-46970	3717	C	Y	C	51	T	7	58	Y	T	28	C	7	35
all-4702	968	C	M	C	23	A	9	32	M	A	6	C	4	10
all-47059	28	C	W	T	29	A	24	53	W	A	21	T	15	36
all-47063	28	T	W	T	29	A	24	53	W	A	21	T	17	38
all-47064	28	C	W	T	29	A	24	53	W	A	21	T	17	38
all-47065	28	A	W	T	29	A	26	55	W	A	21	T	17	38
all-47066	28	T	W	T	32	A	26	58	W	A	21	T	18	39
all-47069	28	G	W	T	32	A	26	58	W	A	21	T	19	40
all-47070	25	T	W	A	28	T	22	50	W	A	23	T	14	37
all-47072	25	T	W	A	28	T	23	51	W	A	23	T	16	39
all-47076	25	A	W	A	28	T	24	52	W	A	24	T	16	40
all-47082	2	A	W	T	18	A	10	28	W	T	13	A	10	23
all-47086	2	T	W	T	18	A	10	28	W	T	14	A	10	24
all-47087	2	A	W	T	18	A	10	28	W	T	14	A	10	24
all-47088	15	A	W	T	24	A	18	42	W	T	17	A	14	31
all-47102	2904	A	M	A	23	C	13	36	M	C	8	A	4	12
all-47102	4402	A	R	A	29	G	5	34	R	A	7	G	4	11
all-47154	743	T	W	T	18	A	12	30	W	A	13	T	5	18
all-47154	1114	A	M	A	19	C	8	27	M	C	6	A	5	11
all-47154	1444	G	R	G	17	A	16	33	R	G	12	A	11	23
all-47154	1573	T	Y	C	16	T	12	28	Y	T	11	C	7	18
all-47154	1816	G	R	G	21	A	7	28	R	G	9	A	5	14
all-47154	2932	T	K	T	4	G	4	8	K	T	11	G	5	16
all-47154	3091	T	W	T	14	A	8	22	W	A	12	T	6	18
all-47491	6	C	M	A	37	C	29	67	M	A	18	C	16	35
all-47492	6	C	M	A	37	C	30	68	M	A	18	C	16	35
all-47495	7	T	W	A	39	T	17	57	W	A	25	T	16	43
all-47502	8	T	W	T	32	A	29	61	W	A	18	T	11	29
all-47508	5	A	M	A	42	C	20	62	M	A	26	C	10	37
all-4751	2	T	W	A	28	T	24	53	W	A	15	T	10	26
all-47552	394	C	Y	C	28	T	6	45	Y	C	26	T	7	41
all-47556	394	A	Y	C	28	T	6	45	Y	C	26	T	7	41
all-4758	469	G	K	T	32	G	6	61	K	T	21	G	6	56
all-47583	234	T	W	A	41	T	23	66	W	A	39	T	13	54
all-47748	1171	C	Y	C	17	T	5	22	Y	C	7	T	5	12
all-47748	1573	A	R	A	19	G	5	24	R	G	7	A	6	13
all-47748	2410	A	R	A	6	G	6	12	R	G	6	A	5	11
all-4775	323	T	K	G	17	T	9	26	K	G	14	T	12	26
all-47849	85	G	S	C	42	G	39	81	S	C	28	G	21	49
all-47852	27	A	W	A	26	T	18	45	W	A	8	T	7	15
all-47893	375	T	K	G	34	T	13	47	K	G	27	T	4	31
all-47927	540	C	Y	C	13	T	13	26	Y	C	16	T	6	22
all-47927	1021	C	Y	T	23	C	5	28	Y	C	24	T	7	31
all-47927	1314	G	S	G	17	C	4	21	S	C	12	G	10	22
all-47927	1369	G	R	G	9	A	8	17	R	A	7	G	6	13
all-47934	218	G	R	A	19	G	4	23	R	G	9	A	6	15
all-47994	607	T	Y	T	17	C	8	25	Y	T	7	C	5	12
all-47995	92	A	R	G	18	A	6	24	R	G	6	A	4	10
all-4802	454	C	Y	C	14	T	10	24	Y	C	6	T	4	10
all-48036	1386	G	K	G	70	T	15	85	K	G	19	T	13	32
all-48038	386	T	K	G	70	T	16	86	K	G	19	T	16	35
all-48039	386	C	K	G	70	T	16	86	K	G	19	T	16	35
all-48040	386	A	K	G	70	T	16	86	K	G	19	T	16	35
all-48054	386	T	K	G	76	T	21	97	K	G	19	T	16	36
all-48115	147	T	Y	C	79	T	7	86	Y	C	53	T	5	58
all-48131	22	T	W	T	81	A	8	89	W	T	48	A	5	53
all-48132	22	T	W	T	82	A	8	90	W	T	48	A	5	53
all-48135	22	A	W	T	82	A	10	92	W	T	49	A	5	54
all-48135	1999	A	R	A	36	G	24	60	R	A	33	G	12	45
all-48227	1224	G	R	G	22	A	9	31	R	G	5	A	5	10
all-48275	1187	T	Y	T	34	C	14	48	Y	T	11	C	5	16
all-48275	1352	A	R	A	23	G	7	30	R	A	6	G	4	10
all-48282	1033	A	R	A	12	G	9	21	R	G	6	A	5	11
all-48282	1189	T	K	G	15	T	12	27	K	T	15	G	7	22
all-48282	1968	G	S	G	8	C	4	12	S	G	19	C	4	23
all-48282	2242	T	Y	C	8	T	4	12	Y	T	10	C	4	14
all-48282	2859	G	K	G	14	T	5	19	K	G	16	T	7	23
all-48377	208	T	M	A	47	C	33	81	M	A	27	C	14	42
all-48385	235	T	S	G	37	C	35	72	S	G	21	C	15	36
all-48457	930	A	W	A	17	T	4	21	W	T	7	A	4	11
all-4855	359	A	R	G	13	A	10	23	R	G	9	A	5	14
all-48550	831	G	R	G	47	A	17	64	R	G	18	A	7	25
all-48662	11	G	S	C	28	G	19	47	S	C	30	G	13	43
all-48667	505	G	K	T	21	G	4	25	K	T	11	G	5	16
all-48669	11	C	S	C	28	G	20	48	S	C	30	G	14	44
all-48719	823	G	K	G	20	T	14	34	K	G	12	T	7	19
all-4872	89	T	K	G	16	T	16	32	K	T	36	G	6	42
all-4872	267	A	R	A	11	G	6	17	R	A	10	G	8	18
all-48772	55	C	Y	T	89	C	6	95	Y	T	83	C	6	89
all-48774	55	A	Y	T	89	C	6	95	Y	T	83	C	6	89
all-48774	211	G	S	C	66	G	4	70	S	C	56	G	7	63
all-48776	55	T	Y	T	92	C	6	98	Y	T	84	C	6	90
all-48778	36	A	R	G	86	A	8	94	R	G	81	A	5	86
all-48782	36	A	R	G	86	A	9	95	R	G	81	A	6	87
all-48784	36	G	R	G	89	A	9	98	R	G	81	A	6	87
all-4888	402	C	M	C	72	A	13	88	M	C	65	A	6	71
all-4888	1949	T	W	T	20	A	16	36	W	T	8	A	4	12
all-48900	2793	G	R	G	13	A	8	21	R	A	16	G	9	25
all-48900	3359	G	K	T	10	G	7	17	K	G	7	T	4	11
all-48949	226	G	K	T	39	G	35	75	K	G	25	T	19	46
all-49052	7	G	W	T	29	A	14	43	W	A	14	T	10	24
all-49079	91	T	K	T	50	G	25	75	K	T	45	G	18	63
all-49083	656	C	Y	C	10	T	5	15	Y	T	8	C	6	14
all-49083	923	T	Y	T	24	C	7	31	Y	T	12	C	5	17
all-49083	1139	T	K	G	7	T	7	14	K	G	8	T	6	14
all-49083	1631	T	Y	T	48	C	13	61	Y	C	22	T	8	30
all-49155	1398	A	M	A	68	C	21	89	M	A	17	C	7	24
all-4929	840	T	W	T	20	A	5	25	W	T	16	A	9	25
all-4929	1077	A	M	A	42	C	5	47	M	A	20	C	10	30
all-4929	1211	T	W	T	18	A	11	29	W	T	24	A	16	40
all-4929	1566	C	Y	C	19	T	7	26	Y	C	28	T	8	36
all-49296	566	T	Y	C	19	T	7	26	Y	C	28	T	12	40
all-49301	566	G	Y	C	19	T	7	26	Y	C	28	T	12	40
all-49424	78	C	S	C	50	G	21	71	S	C	24	G	18	42
all-4943	12	C	Y	T	73	C	11	86	Y	T	14	C	8	22
all-49492	377	G	S	C	49	G	26	75	S	C	71	G	17	88
all-49496	377	A	S	C	49	G	26	75	S	C	71	G	17	88
all-49608	4024	T	Y	T	10	C	10	20	Y	T	14	C	5	19
all-49610	24	G	Y	T	10	C	10	20	Y	T	14	C	5	19
all-49611	24	G	Y	T	10	C	10	20	Y	T	14	C	5	19
all-49618	24	A	Y	T	12	C	10	22	Y	T	14	C	5	19
all-49728	21	T	K	G	27	T	24	51	K	T	22	G	12	34
all-49734	9	T	W	A	21	T	16	37	W	T	15	A	11	26
all-49735	21	T	K	G	30	T	27	57	K	T	23	G	12	35
all-49749	713	G	R	G	38	A	14	52	R	A	7	G	5	12
all-49878	9	G	S	G	26	C	16	42	S	C	15	G	10	25
all-4989	827	T	Y	T	42	C	17	59	Y	T	14	C	9	23
all-4989	928	C	M	C	68	A	23	91	M	C	11	A	9	20
all-4989	1558	C	Y	C	24	T	12	36	Y	C	11	T	4	15
all-4989	1674	A	W	A	38	T	7	45	W	A	17	T	5	22
all-4989	2091	C	Y	T	23	C	21	44	Y	C	10	T	4	14
all-4989	2191	C	Y	C	16	T	15	31	Y	T	6	C	4	10
all-4989	3302	T	Y	T	31	C	5	36	Y	C	25	T	4	29
all-4989	3899	G	K	G	23	T	9	32	K	G	11	T	8	19
all-4989	3953	C	Y	C	25	T	14	39	Y	T	15	C	13	28
all-4989	4121	A	R	A	25	G	7	32	R	A	15	G	5	20
all-49891	121	C	R	A	25	G	7	32	R	A	15	G	5	20
all-49892	217	T	Y	C	23	T	7	30	Y	C	11	T	4	15
all-49893	40	A	R	G	23	A	5	28	R	G	19	A	5	24
all-49894	40	A	R	G	23	A	7	30	R	G	19	A	7	26
all-49938	805	A	M	C	18	A	19	37	M	A	6	C	5	11
all-50021	346	T	K	T	88	G	10	98	K	T	64	G	7	71
all-50035	55	T	W	A	21	T	6	27	W	A	27	T	4	31
all-5020	948	C	Y	C	28	T	18	46	Y	T	11	C	6	17
all-5020	1047	A	R	G	19	A	17	36	R	G	10	A	4	14
all-50246	120	A	W	T	60	A	29	90	W	T	23	A	15	38
all-50252	49	A	W	T	33	A	31	64	W	A	24	T	23	47
all-50254	47	T	W	T	39	A	29	68	W	T	26	A	18	44
all-50308	766	A	M	A	27	C	10	37	M	A	9	C	7	16
all-5033	618	C	M	C	12	A	4	16	M	C	7	A	4	11
all-5033	906	G	R	G	8	A	4	12	R	G	6	A	5	11
all-5033	961	T	K	G	10	T	9	19	K	G	9	T	8	17
all-5045	1201	C	M	C	8	A	5	13	M	C	19	A	9	28
all-5045	1900	A	M	A	7	C	5	12	M	C	9	A	6	15
all-5045	2881	A	R	A	15	G	5	20	R	A	14	G	12	26
all-5045	4267	A	R	G	20	A	16	36	R	G	32	A	20	52
all-5045	4546	G	R	G	27	A	9	36	R	G	51	A	18	69
all-5045	4834	G	R	G	22	A	17	39	R	G	43	A	12	55
all-5045	4903	C	M	C	32	A	12	44	M	C	31	A	21	52
all-5045	5221	A	R	A	27	G	12	39	R	A	56	G	12	68
all-5045	5272	A	M	A	29	C	9	38	M	A	30	C	23	53
all-5045	7557	G	R	G	22	A	21	43	R	G	20	A	12	32
all-50790	1045	T	W	T	59	A	9	68	W	T	32	A	14	46
all-50790	1387	A	M	A	47	C	21	68	M	A	30	C	22	52
all-50790	3244	C	M	A	36	C	34	70	M	C	24	A	8	32
all-50790	4460	A	W	A	67	T	28	95	W	T	22	A	12	34
all-50792	461	C	M	A	60	C	6	66	M	A	33	C	18	51
all-5080	3521	C	Y	C	6	T	6	12	Y	C	6	T	5	11
all-50888	373	C	Y	C	44	T	16	60	Y	C	6	T	4	10
all-5100	392	C	Y	C	15	T	5	20	Y	C	5	T	4	9
all-51088	389	G	R	A	21	G	4	25	R	A	12	G	6	18
all-51104	299	T	W	T	33	A	13	46	W	T	22	A	7	29
all-51104	591	A	W	T	28	A	19	47	W	T	10	A	11	21
all-51104	753	G	R	A	31	G	21	52	R	G	18	A	6	24
all-51105	299	G	W	T	33	A	13	46	W	T	22	A	7	29
all-51106	299	A	W	T	33	A	14	47	W	T	22	A	7	29
all-5112	591	G	W	T	28	A	19	47	W	T	10	A	11	21
all-5123	1126	T	Y	T	37	C	22	59	Y	C	12	T	7	19
all-5123	1359	C	Y	C	65	T	29	94	Y	C	15	T	17	32
all-5123	2194	G	R	G	25	A	12	37	R	G	5	A	5	10
all-5124	317	T	K	G	6	T	5	11	K	T	6	G	4	10
all-51375	717	A	R	A	37	G	6	43	R	A	15	G	17	32
all-51413	472	G	R	G	20	A	11	31	R	A	18	G	8	26
all-51548	33	G	R	A	91	G	5	96	R	A	31	G	4	35
all-51551	29	T	W	A	78	T	7	85	W	A	25	T	4	29
all-51557	20	T	W	A	79	T	8	87	W	A	24	T	4	28
all-51606	1235	T	Y	T	17	C	6	23	Y	T	10	C	4	14
all-51728	217	A	K	T	18	G	5	23	K	T	4	G	4	8
all-51749	36	G	K	T	28	G	7	35	K	T	9	G	5	14
all-51772	1311	G	R	G	28	A	18	46	R	A	9	G	4	13
all-51772	1868	A	R	A	23	G	10	33	R	G	6	A	6	12
all-51775	311	T	R	G	28	A	18	46	R	A	9	G	4	13
all-51819	868	T	R	A	23	G	10	33	R	G	6	A	6	12
all-51836	464	T	M	C	16	A	5	21	M	C	9	A	4	13
all-51839	2543	A	R	G	7	A	4	11	R	A	8	G	4	12
all-51941	1178	T	K	T	28	G	8	36	K	T	9	G	5	14
all-51942	118	A	M	C	30	A	7	37	M	C	8	A	4	12
all-51942	178	T	K	T	29	G	8	37	K	T	13	G	5	18
all-52025	2104	C	Y	C	58	T	23	81	Y	C	13	T	6	19
all-52028	104	C	Y	C	60	T	23	83	Y	C	15	T	6	21
all-52029	75	C	Y	T	87	C	5	92	Y	T	21	C	7	28
all-52074	129	T	K	T	14	G	9	23	K	T	6	G	4	10
all-5208	265	A	W	A	8	T	7	15	W	T	5	A	4	9
all-52210	438	T	Y	T	37	C	9	46	Y	C	7	T	7	14
all-52311	2305	C	M	C	9	A	8	17	M	C	9	A	4	13
all-52312	131	A	W	A	57	T	9	66	W	A	30	T	6	36
all-52312	1968	T	Y	T	44	C	7	51	Y	C	18	T	5	23
all-52321	1087	G	R	G	22	A	7	29	R	G	10	A	10	20
all-52321	1198	G	R	G	16	A	6	22	R	A	8	G	8	16
all-52321	2290	G	S	C	10	G	5	15	S	G	18	C	5	23
all-52370	221	C	S	G	39	C	33	72	S	G	21	C	15	38
all-52393	779	T	Y	T	22	C	12	34	Y	C	12	T	11	23
all-52393	855	T	W	T	41	A	9	50	W	T	43	A	9	52
all-52393	1488	A	W	A	11	T	4	15	W	A	13	T	5	18
all-5252	849	T	Y	C	14	T	6	20	Y	T	5	C	5	10
all-5253	784	A	R	A	54	G	24	78	R	A	8	G	6	14
all-5253	896	C	Y	T	37	C	31	68	Y	C	17	T	15	32
all-5253	1713	A	M	A	51	C	16	67	M	C	11	A	4	15
all-5253	1939	T	Y	T	41	C	11	52	Y	T	16	C	5	21
all-52534	60	T	W	A	63	T	5	68	W	A	32	T	6	38
all-52557	455	A	R	G	22	A	22	44	R	G	7	A	4	11
all-52563	1070	C	M	C	10	A	4	14	M	A	6	C	6	12
all-52563	3198	T	Y	C	11	T	10	21	Y	T	17	C	4	21
all-52593	361	A	R	A	60	G	35	95	R	A	21	G	10	31
all-52598	93	C	Y	T	74	C	8	82	Y	T	12	C	4	16
all-52599	93	T	Y	T	75	C	8	83	Y	T	14	C	4	18
all-52824	668	C	Y	C	9	T	4	13	Y	C	20	T	5	25
all-52824	791	C	Y	T	10	C	4	14	Y	C	26	T	8	34
all-52884	285	T	K	T	59	G	27	86	K	T	21	G	13	34
all-5296	363	A	W	A	49	T	40	89	W	A	18	T	4	22
all-52962	363	C	W	A	49	T	40	89	W	A	18	T	4	22
all-53141	205	T	W	A	48	T	18	66	W	T	16	A	7	23
all-53192	730	G	R	G	39	A	12	51	R	A	13	G	13	28
all-53202	637	A	W	A	22	T	12	35	W	T	8	A	5	14
all-5323	1057	T	Y	T	31	C	29	60	Y	T	8	C	8	16
all-5323	2094	G	R	G	41	A	32	73	R	G	12	A	8	20
all-53238	106	T	Y	T	20	C	6	26	Y	T	6	C	4	10
all-53298	1066	C	Y	C	28	T	16	44	Y	T	14	C	6	20
all-53301	66	G	Y	C	28	T	16	44	Y	T	14	C	6	20
all-5331	1461	A	R	A	11	G	9	20	R	G	7	A	6	13
all-53373	214	C	W	T	49	A	18	76	W	A	19	T	14	38
all-53386	239	T	K	T	30	G	25	61	K	T	18	G	15	36
all-53451	265	C	W	T	52	A	29	81	W	A	19	T	9	28
all-53485	297	G	S	C	23	G	5	28	S	G	6	C	4	10
all-53488	297	G	S	C	23	G	5	28	S	G	6	C	4	10
all-53493	78	T	Y	T	29	C	5	35	Y	T	5	C	5	10
all-53586	35	A	W	T	35	A	22	58	W	A	20	T	20	40
all-53587	281	T	W	A	49	T	19	69	W	A	27	T	13	40
all-53589	35	A	W	T	35	A	29	65	W	A	22	T	20	42
all-53609	17	T	W	A	33	T	27	60	W	A	23	T	9	32
all-53797	70	T	W	A	10	T	5	15	W	A	4	T	4	8
all-5390	1220	G	R	G	49	A	21	70	R	A	59	G	19	78
all-5390	1506	A	M	A	17	C	5	22	M	A	14	C	11	25
all-53902	220	T	R	G	49	A	21	70	R	A	59	G	19	78
all-53903	220	T	R	G	49	A	21	70	R	A	59	G	19	78
all-53904	220	A	R	G	49	A	21	70	R	A	59	G	19	78
all-53905	220	C	R	G	49	A	21	70	R	A	59	G	19	78
all-53906	220	T	R	G	49	A	21	70	R	A	59	G	19	78
all-54124	1042	G	K	G	43	T	10	53	K	G	19	T	5	24
all-54154	415	T	K	T	33	G	18	51	K	T	11	G	8	19
all-54229	873	T	W	T	56	A	8	64	W	T	12	A	8	20
all-54279	2918	A	R	A	18	G	6	24	R	A	8	G	4	12
all-54279	3809	C	S	C	14	G	5	19	S	C	12	G	4	16
all-54279	5036	A	R	G	10	A	10	20	R	A	8	G	6	14
all-54279	6995	T	K	T	23	G	10	33	K	T	9	G	5	14
all-54280	220	A	R	G	21	A	5	26	R	A	6	G	7	13
all-54360	508	T	W	T	17	A	10	27	W	T	16	A	8	24
all-544	2367	C	Y	C	60	T	39	99	Y	C	17	T	15	32
all-544	2664	T	K	T	37	G	24	61	K	T	20	G	14	34
all-544	2817	G	R	G	43	A	29	72	R	G	26	A	21	47
all-544	3395	T	Y	C	35	T	36	71	Y	T	31	C	14	45
all-54431	536	C	Y	C	25	T	9	38	Y	C	7	T	7	17
all-54431	627	A	M	A	28	C	9	37	M	A	20	C	7	27
all-54522	16	T	W	A	34	T	20	55	W	T	15	A	11	26
all-54524	882	A	W	A	29	T	9	38	W	A	14	T	4	18
all-54527	14	G	W	A	30	T	28	58	W	T	15	A	11	26
all-54535	14	A	W	A	32	T	29	61	W	T	15	A	11	26
all-54558	16	T	W	A	37	T	27	65	W	T	18	A	13	31
all-54560	16	T	W	A	37	T	28	66	W	T	18	A	14	32
all-54561	16	T	W	A	37	T	28	66	W	T	20	A	14	34
all-5458	298	T	W	T	14	A	7	21	W	T	7	A	4	11
all-54587	1046	C	M	C	33	A	5	38	M	C	16	A	5	21
all-54678	225	T	Y	C	22	T	4	26	Y	C	9	T	4	13
all-54728	91	C	S	G	6	C	4	10	S	G	12	C	4	16
all-548	2574	C	Y	C	26	T	10	36	Y	C	6	T	4	10
all-54886	731	G	R	A	12	G	11	23	R	G	8	A	5	13
all-54957	208	C	W	A	41	T	23	64	W	T	19	A	9	28
all-55115	7	T	W	A	55	T	20	75	W	A	39	T	11	50
all-55122	2	T	W	A	59	T	17	76	W	A	36	T	7	43
all-55125	257	G	W	A	38	T	34	73	W	T	28	A	15	43
all-55128	2	T	W	A	60	T	18	78	W	A	36	T	7	43
all-55134	2	T	W	A	61	T	19	80	W	A	36	T	8	44
all-5532	6	T	W	A	28	T	16	45	W	A	23	T	10	35
all-55333	4	A	M	A	21	C	22	43	M	C	21	A	13	36
all-55335	4	A	M	A	22	C	22	44	M	C	21	A	13	36
all-55337	6	C	W	A	31	T	17	49	W	A	25	T	10	37
all-55338	7	T	Y	C	35	T	25	61	Y	T	24	C	21	45
all-55340	6	A	W	A	33	T	17	51	W	A	25	T	10	37
all-55341	6	A	W	A	33	T	17	51	W	A	25	T	10	37
all-55343	6	A	W	A	34	T	17	52	W	A	25	T	10	37
all-55344	6	A	W	A	35	T	17	53	W	A	25	T	10	37
all-5536	411	A	R	G	14	A	9	23	R	G	7	A	6	13
all-55385	323	T	K	G	28	T	4	32	K	T	7	G	4	11
all-55419	33	G	W	T	37	A	22	59	W	T	10	A	7	18
all-55657	290	A	W	T	76	A	11	93	W	T	28	A	7	40
all-5567	1081	T	Y	T	11	C	8	19	Y	C	8	T	6	14
all-5567	2299	C	M	C	32	A	5	37	M	C	9	A	4	13
all-5567	3534	G	R	G	25	A	13	38	R	G	13	A	5	18
all-5567	3934	G	K	G	67	T	30	97	K	G	15	T	8	23
all-55805	642	C	Y	C	28	T	10	38	Y	C	38	T	9	47
all-55921	144	A	M	C	15	A	4	19	M	C	6	A	4	10
all-55934	1401	T	W	T	10	A	8	18	W	T	8	A	5	13
all-56038	839	G	R	A	17	G	10	27	R	G	19	A	7	26
all-56522	220	A	S	C	42	G	22	65	S	C	15	G	12	27
all-56554	22	A	W	T	42	A	20	62	W	A	16	T	15	31
all-56559	22	T	W	T	43	A	20	63	W	A	16	T	15	31
all-56570	22	T	W	T	48	A	20	68	W	T	17	A	16	33
all-56577	2	T	W	A	48	T	16	64	W	T	12	A	10	22
all-56674	418	G	Y	C	47	T	8	59	Y	T	6	C	5	14
all-56677	22	T	W	T	25	A	17	42	W	A	13	T	8	21
all-56677	418	T	Y	C	47	T	8	59	Y	T	6	C	5	14
all-5669	12	C	W	T	24	A	16	40	W	A	11	T	10	21
all-56713	647	T	Y	C	19	T	20	39	Y	T	6	C	6	12
all-56713	941	T	K	T	30	G	5	35	K	T	14	G	10	24
all-56782	494	A	W	T	22	A	15	37	W	A	14	T	6	20
all-56822	677	A	W	A	31	T	5	36	W	A	10	T	6	16
all-56822	941	A	M	A	27	C	4	31	M	A	9	C	5	14
all-56903	59	A	Y	C	45	T	36	81	Y	T	18	C	17	35
all-56906	317	T	R	G	76	A	16	92	R	G	23	A	8	31
all-56941	315	C	M	A	44	C	4	48	M	A	6	C	5	11
all-56945	315	C	M	A	44	C	4	48	M	A	6	C	5	11
all-57067	279	T	Y	T	6	C	6	12	Y	T	7	C	4	11
all-57075	426	T	W	T	24	A	5	29	W	T	5	A	5	10
all-57075	901	C	S	C	35	G	7	42	S	C	7	G	4	11
all-57082	215	A	R	G	34	A	14	48	R	G	18	A	5	23
all-57084	215	T	R	G	34	A	14	48	R	G	18	A	5	23
all-57085	215	C	R	G	34	A	14	48	R	G	18	A	5	23
all-57087	215	A	R	G	34	A	14	48	R	G	18	A	5	23
all-57088	270	A	W	T	18	A	16	34	W	T	10	A	4	14
all-57350	1189	A	R	A	56	G	10	66	R	A	18	G	11	29
all-57355	188	G	K	T	81	G	5	86	K	T	34	G	4	38
all-57359	188	T	K	T	82	G	5	87	K	T	34	G	4	38
all-57415	745	C	Y	C	16	T	6	22	Y	T	14	C	11	25
all-57480	209	G	K	T	52	G	22	74	K	T	12	G	9	21
all-57525	19	T	Y	C	31	T	27	58	Y	T	17	C	12	29
all-57537	16	T	W	A	45	T	31	76	W	A	18	T	13	31
all-57538	13	T	W	T	36	A	30	66	W	A	12	T	12	24
all-57551	424	G	R	G	28	A	12	41	R	G	12	A	6	18
all-5765	956	G	R	G	7	A	6	13	R	G	18	A	5	23
all-57650	568	A	W	A	25	T	12	37	W	T	9	A	4	13
all-57650	631	A	R	A	28	G	28	56	R	G	10	A	5	15
all-57650	1150	A	M	A	11	C	7	18	M	A	6	C	5	11
all-57650	1320	A	M	A	17	C	17	34	M	C	8	A	8	16
all-57655	320	C	M	A	17	C	17	34	M	C	8	A	8	16
all-57656	320	C	M	C	19	A	17	36	M	C	8	A	8	16
all-57658	270	G	K	G	29	T	10	39	K	G	6	T	4	10
all-57684	57	A	M	C	75	A	5	80	M	C	29	A	4	33
all-577	41	T	K	T	6	G	4	10	K	G	7	T	4	11
all-5779	491	G	R	G	22	A	6	28	R	G	9	A	7	16
all-5779	647	C	Y	T	29	C	12	41	Y	T	10	C	5	15
all-5779	857	C	Y	C	58	T	42	100	Y	C	32	T	16	48
all-5779	978	T	K	T	20	G	14	34	K	G	6	T	5	11
all-57790	24	A	R	G	32	A	4	36	R	A	8	G	7	15
all-57791	24	A	R	G	32	A	5	37	R	A	8	G	7	15
all-5801	177	T	K	T	18	G	6	24	K	T	9	G	4	15
all-58088	788	C	Y	C	31	T	9	40	Y	C	32	T	8	40
all-58088	1837	G	K	G	11	T	4	15	K	T	10	G	9	19
all-58287	927	G	R	G	24	A	14	38	R	A	7	G	5	12
all-58288	74	T	W	A	11	T	7	18	W	T	6	A	4	10
all-58351	23	T	K	G	77	T	5	82	K	G	41	T	5	46
all-58366	189	A	Y	C	51	T	40	91	Y	C	59	T	20	79
all-58369	8	T	K	G	68	T	7	75	K	G	43	T	6	49
all-58370	2923	A	M	A	71	C	24	95	M	A	35	C	24	59
all-58370	3658	A	M	A	38	C	25	63	M	C	23	A	18	41
all-58490	1387	T	Y	T	15	C	6	21	Y	C	7	T	5	12
all-585	387	T	Y	T	15	C	6	23	Y	C	7	T	5	14
all-58508	387	C	Y	T	15	C	6	23	Y	C	9	T	5	16
all-58649	59	C	Y	T	14	C	5	19	Y	T	9	C	6	15
all-58657	146	A	W	A	10	T	6	16	W	A	6	T	4	10
all-5866	1272	A	R	A	60	G	7	67	R	A	9	G	4	13
all-5875	856	A	R	G	46	A	37	83	R	A	23	G	12	35
all-58757	205	G	K	T	76	G	6	82	K	T	11	G	5	16
all-5877	856	A	R	G	46	A	38	84	R	A	23	G	12	35
all-58964	208	G	R	A	60	G	6	66	R	A	9	G	4	13
all-58966	208	G	R	A	60	G	8	68	R	A	9	G	5	14
all-59007	844	G	R	A	12	G	4	16	R	A	14	G	4	18
all-59007	1368	C	Y	C	21	T	7	28	Y	C	26	T	6	32
all-5914	567	C	M	C	15	A	8	23	M	A	7	C	6	13
all-5917	826	C	Y	C	38	T	38	76	Y	C	38	T	6	44
all-5917	988	G	R	G	16	A	10	26	R	G	14	A	5	19
all-59215	201	G	R	A	40	G	33	73	R	A	19	G	13	32
all-59216	200	C	Y	T	34	C	34	68	Y	C	26	T	14	40
all-59220	201	A	R	A	42	G	33	75	R	A	20	G	13	33
all-59221	201	A	R	A	42	G	33	75	R	A	20	G	13	33
all-59249	25	T	W	T	31	A	21	52	W	T	24	A	13	39
all-59250	282	A	R	A	46	G	17	64	R	A	26	G	13	40
all-59276	2	A	W	T	41	A	15	57	W	T	24	A	5	31
all-59312	180	T	Y	T	20	C	8	28	Y	T	13	C	5	18
all-59313	46	T	W	T	56	A	29	85	W	A	6	T	4	10
all-59323	1599	C	Y	C	15	T	13	28	Y	T	10	C	6	16
all-59368	237	T	Y	C	70	T	21	91	Y	T	17	C	14	31
all-59517	155	A	M	C	8	A	5	13	M	A	4	C	4	9
all-59579	277	G	K	G	37	T	6	43	K	T	5	G	5	10
all-59579	619	T	Y	T	33	C	7	40	Y	T	12	C	6	18
all-5965	5796	T	Y	T	25	C	22	47	Y	T	12	C	6	18
all-5965	6324	T	Y	T	22	C	13	35	Y	T	9	C	4	13
all-5965	7698	C	Y	C	82	T	17	99	Y	C	29	T	9	38
all-59670	1315	A	M	A	85	C	9	94	M	C	12	A	7	19
all-59671	315	G	M	A	85	C	9	94	M	C	12	A	7	19
all-59674	315	C	M	A	85	C	10	95	M	C	12	A	7	19
all-59681	255	A	M	C	57	A	5	62	M	C	6	A	5	11
all-59681	315	G	M	A	85	C	10	95	M	C	12	A	7	19
all-597	407	C	M	C	11	A	4	15	M	C	7	A	5	12
all-597	938	G	R	G	7	A	6	13	R	A	7	G	5	12
all-59888	134	T	K	G	10	T	5	15	K	G	5	T	4	9
all-5993	6	G	R	A	61	G	17	78	R	A	12	G	5	17
all-60044	5	T	W	T	28	A	16	44	W	A	16	T	16	32
all-60046	5	T	W	T	28	A	16	44	W	A	16	T	16	32
all-60062	171	A	M	A	5	C	5	10	M	A	6	C	4	10
all-60081	751	C	Y	C	11	T	9	20	Y	T	9	C	5	14
all-60133	15	T	K	T	40	G	15	55	K	G	7	T	5	12
all-60138	15	C	K	T	42	G	15	57	K	G	7	T	5	12
all-6014	15	T	K	T	42	G	15	57	K	G	7	T	6	13
all-60142	15	A	K	T	42	G	15	57	K	G	7	T	6	13
all-60143	15	C	K	T	42	G	15	57	K	G	7	T	6	13
all-60144	15	C	K	T	42	G	15	57	K	G	7	T	6	13
all-60145	15	A	K	T	42	G	15	57	K	G	7	T	6	13
all-60147	15	A	K	T	42	G	15	57	K	G	7	T	6	13
all-60148	15	G	K	T	42	G	16	58	K	G	7	T	6	13
all-60149	15	G	K	T	42	G	16	58	K	G	8	T	6	14
all-60150	15	C	K	T	42	G	16	58	K	G	8	T	6	14
all-60157	15	C	K	T	43	G	17	60	K	T	9	G	9	18
all-60159	15	T	K	T	46	G	17	63	K	T	10	G	9	19
all-60160	15	A	K	T	46	G	17	63	K	T	10	G	9	19
all-60162	15	G	K	T	46	G	17	63	K	T	10	G	10	20
all-60167	14	A	W	T	55	A	16	72	W	T	16	A	6	22
all-60225	414	T	Y	C	86	T	5	91	Y	C	69	T	6	75
all-60226	5965	A	R	G	15	A	11	26	R	A	8	G	5	13
all-60274	597	C	M	C	13	A	13	26	M	C	16	A	5	21
all-60274	666	C	M	C	16	A	5	21	M	C	9	A	5	14
all-60289	72	T	K	T	6	G	4	10	K	T	6	G	5	11
all-6047	19	T	W	A	64	T	14	82	W	A	39	T	10	49
all-60639	549	A	W	A	38	T	14	52	W	A	6	T	5	11
all-60701	1807	T	W	T	29	A	26	55	W	A	6	T	5	11
all-60709	216	T	W	A	31	T	4	35	W	T	5	A	5	10
all-6071	807	T	W	T	33	A	26	59	W	A	6	T	5	11
all-6076	972	T	Y	T	20	C	16	36	Y	T	27	C	5	32
all-6076	2860	C	Y	T	9	C	4	13	Y	C	21	T	12	33
all-6076	3138	C	Y	T	14	C	12	26	Y	C	10	T	5	15
all-6076	3195	C	Y	C	11	T	9	20	Y	C	13	T	5	18
all-60950	281	A	W	T	88	A	5	93	W	T	60	A	6	66
all-60951	283	A	M	C	92	A	6	98	M	C	62	A	7	69
all-60970	1855	G	R	G	8	A	4	12	R	A	6	G	5	11
all-6098	696	G	K	G	14	T	11	25	K	G	9	T	5	14
all-61000	16	G	K	T	56	G	28	84	K	T	27	G	4	31
all-61006	5	C	W	A	26	T	21	47	W	T	9	A	4	13
all-61034	280	G	S	C	50	G	28	84	S	C	24	G	6	32
all-61085	5	A	W	A	34	T	27	61	W	A	15	T	12	27
all-61090	2	T	W	A	32	T	16	48	W	A	15	T	7	22
all-61096	5	A	W	A	38	T	29	67	W	A	15	T	12	27
all-61099	5	A	W	A	39	T	29	68	W	A	17	T	12	29
all-611	5	A	W	A	39	T	29	68	W	A	19	T	12	31
[truncated: 6,805 more rows]
