# Supplementary material for: SNP Identification by Transcriptome Sequencing and Candidate Gene-Based Association Analysis for Heat Tolerance in the Bay Scallop Argopecten irradians
Source: PLoS One. 2014 Aug 14;9(8):e104960. doi: 10.1371/journal.pone.0104960 (PMC4133247; doi:10.1371/journal.pone.0104960)
Supplement: Table S5 — List of northern bay scallop-specific SNPs. (XLSX) [file pone.0104960.s008.xlsx]

## Sheet: Sheet1
gene ID	position	reference	genotype	major allele	uniq depth	minoe allele	uniq depth	total depth	note:the total depth might be great than the sum of uniq depth of both major and minor allele because of multi-match of reads
all-10025	639	C	Y	C	15	T	5	20
all-10045	618	T	W	T	12	A	4	16
all-10052	692	C	Y	C	9	T	4	13
all-10071	84	C	Y	T	6	C	6	12
all-10072	593	C	M	C	7	A	4	11
all-10089	680	G	K	T	5	G	6	11
all-10108	188	G	R	G	14	A	4	18
all-10108	237	T	Y	T	8	C	4	12
all-10114	573	G	R	G	11	A	8	19
all-10132	421	C	Y	C	11	T	9	20
all-10150	818	G	R	G	9	A	4	13
all-10150	1235	C	Y	C	9	T	7	16
all-1017	1515	A	W	A	9	T	7	16
all-1017	1881	C	S	C	12	G	5	17
all-1017	2145	C	Y	C	6	T	7	13
all-1017	2340	G	R	G	14	A	8	22
all-1017	2385	G	R	G	15	A	11	26
all-1017	2425	C	Y	C	20	T	7	27
all-10178	830	A	R	G	7	A	5	14
all-10188	954	C	M	C	6	A	5	11
all-10189	819	C	Y	C	10	T	6	16
all-10189	879	C	Y	C	7	T	5	12
all-10192	325	C	M	C	6	A	4	10
all-10202	1077	C	Y	T	8	C	7	15
all-10202	1120	T	Y	T	12	C	7	19
all-10203	539	G	S	G	12	C	7	19
all-10203	593	A	R	A	8	G	5	13
all-10214	1177	T	Y	T	16	C	9	25
all-10214	1329	C	Y	C	74	T	14	88
all-10223	1947	C	Y	T	6	C	6	12
all-10223	2409	A	R	A	7	G	6	13
all-10228	763	C	Y	C	5	T	5	10
all-10228	2330	G	R	G	12	A	7	19
all-10236	330	C	S	C	54	G	4	58
all-10259	256	A	M	A	14	C	6	20
all-10265	204	T	W	T	90	A	8	98
all-10271	503	T	W	T	9	A	6	15
all-10274	169	T	K	T	40	G	23	63
all-10274	567	G	R	G	42	A	6	48
all-10274	635	A	W	A	61	T	7	68
all-10274	681	T	W	T	52	A	26	78
all-10276	505	A	R	G	78	A	12	90
all-10284	1930	C	M	C	12	A	4	16
all-1029	1505	C	Y	C	67	T	9	76
all-1029	1845	T	Y	T	46	C	15	61
all-1029	2084	T	W	T	59	A	36	95
all-1029	3383	C	M	C	64	A	8	72
all-10291	1120	C	Y	C	7	T	4	11
all-10320	725	G	R	G	12	A	8	20
all-10320	891	G	S	G	12	C	4	16
all-10334	640	C	M	C	68	A	7	75
all-10334	1629	A	R	A	20	G	11	31
all-10337	385	C	S	G	95	C	5	100
all-10337	629	T	R	A	20	G	11	31
all-10352	1476	T	Y	T	8	C	4	12
all-10353	457	C	M	C	77	A	6	83
all-10353	564	T	Y	T	64	C	7	71
all-10366	1233	C	M	C	9	A	5	14
all-10366	1570	C	Y	T	8	C	7	15
all-10386	1532	C	Y	C	10	T	5	15
all-10398	2864	T	Y	T	6	C	6	12
all-10406	1110	C	Y	C	9	T	7	16
all-10406	1161	C	Y	C	13	T	4	17
all-10406	1401	C	Y	T	7	C	4	11
all-10406	1667	A	M	A	5	C	5	10
all-10408	1025	T	Y	T	10	C	4	14
all-10408	1067	A	R	A	12	G	7	19
all-10411	497	C	Y	C	7	T	7	14
all-10418	460	T	Y	T	13	C	4	17
all-10429	801	A	R	A	7	G	4	11
all-10435	403	G	R	G	10	A	5	15
all-10435	467	A	R	A	8	G	4	12
all-10435	836	T	Y	T	10	C	4	14
all-10435	986	G	R	G	6	A	5	11
all-10441	665	G	R	A	7	G	6	13
all-10444	252	C	Y	C	14	T	9	23
all-10445	1120	G	R	G	8	A	6	14
all-10450	568	T	Y	T	6	C	4	10
all-10454	319	T	W	T	12	A	4	16
all-10454	434	G	R	G	9	A	4	13
all-10458	447	A	R	A	20	G	10	30
all-10467	459	C	Y	T	9	C	7	16
all-10485	385	T	W	T	8	A	5	13
all-10486	1381	G	R	G	65	A	19	90
all-10486	1689	C	M	C	18	A	7	25
all-10496	255	G	R	G	54	A	11	67
all-10496	480	G	W	A	26	T	15	45
all-10503	321	T	Y	T	5	C	4	14
all-10505	321	G	Y	T	5	C	4	14
all-10505	1826	C	Y	T	11	C	7	18
all-10527	824	C	R	G	47	A	9	56
all-1055	493	C	S	C	6	G	4	10
all-1055	1699	T	Y	T	10	C	10	20
all-1055	1741	C	Y	C	12	T	5	17
all-1055	2055	G	R	G	31	A	10	41
all-10558	1379	T	K	T	8	G	4	12
all-10558	1509	G	R	G	6	A	4	10
all-10558	1863	C	Y	C	9	T	5	14
all-10558	2043	G	R	G	11	A	4	15
all-10558	2583	C	M	C	7	A	6	13
all-10565	7630	A	R	A	62	G	8	70
all-10575	766	T	K	G	7	T	8	15
all-10575	856	G	R	G	7	A	7	14
all-10575	925	A	W	A	6	T	5	11
all-10575	1075	C	Y	C	14	T	7	21
all-10583	1349	G	R	A	6	G	5	11
all-10585	1124	G	R	G	8	A	5	13
all-10592	358	A	M	A	7	C	5	12
all-10592	490	A	R	A	24	G	8	32
all-10592	568	A	R	A	25	G	9	34
all-10592	623	G	R	G	48	A	8	56
all-10592	841	T	W	T	25	A	4	30
all-10592	897	T	Y	T	64	C	5	69
all-10592	1064	C	M	C	38	A	28	66
all-10592	1155	G	R	A	19	G	13	32
all-10593	396	C	Y	C	8	T	5	13
all-10593	1537	A	R	G	10	A	4	14
all-10602	731	A	M	A	8	C	5	13
all-10602	797	A	R	G	7	A	6	13
all-10618	748	G	R	A	6	G	4	10
all-10647	76	T	W	T	7	A	4	11
all-10647	301	T	W	T	7	A	6	13
all-10651	991	T	Y	T	32	C	23	55
all-10651	1032	A	R	A	22	G	20	42
all-10651	1560	T	Y	T	31	C	16	47
all-10651	1633	G	R	G	57	A	12	69
all-10651	1745	G	R	G	34	A	8	42
all-10651	1869	T	Y	T	18	C	5	23
all-10651	2105	A	M	A	14	C	7	21
all-10651	2207	T	Y	C	15	T	9	24
all-10651	2400	T	W	T	61	A	5	66
all-10651	2647	T	W	T	50	A	16	66
all-10651	2764	A	M	A	84	C	5	94
all-10651	3081	A	R	A	58	G	15	73
all-10655	16	C	Y	T	18	C	5	26
all-10655	535	G	R	A	7	G	5	12
all-10656	16	C	Y	T	18	C	5	26
all-10656	535	A	R	A	7	G	5	14
all-10659	16	C	Y	T	18	C	5	26
all-1066	2870	C	M	C	24	A	6	30
all-10686	397	G	S	G	11	C	5	16
all-10686	549	A	W	T	10	A	4	14
all-10688	549	A	W	T	10	A	4	22
all-10704	529	C	Y	C	8	T	4	12
all-10704	668	A	W	A	6	T	4	10
all-10714	679	G	K	G	6	T	4	10
all-10714	1192	A	W	A	9	T	4	13
all-10739	1074	C	Y	C	7	T	5	12
all-10740	1167	G	R	A	57	G	41	98
all-10740	1295	T	Y	T	50	C	6	56
all-10740	1732	A	R	A	33	G	23	56
all-10740	2165	C	M	C	34	A	16	50
all-10740	2330	G	S	C	9	G	4	13
all-10740	2625	G	S	G	20	C	4	24
all-10746	392	G	S	G	12	C	5	21
all-10787	779	G	R	A	12	G	11	23
all-10787	864	C	Y	C	55	T	12	67
all-10787	928	C	Y	C	49	T	19	68
all-10787	1228	C	Y	C	25	T	7	32
all-10787	1846	A	R	G	65	A	32	97
all-10787	2094	T	K	T	54	G	12	66
all-10787	2183	G	K	G	67	T	32	99
all-10787	2241	G	R	G	85	A	6	92
all-10787	2889	A	R	A	29	G	6	36
all-10787	2935	C	Y	C	30	T	6	36
all-10813	1138	T	K	T	6	G	6	12
all-10822	1101	T	Y	C	7	T	6	13
all-10828	775	T	W	T	10	A	7	17
all-10865	1442	T	Y	T	10	C	6	16
all-10865	3062	T	Y	T	7	C	4	11
all-10869	199	T	K	G	15	T	8	23
all-10870	318	A	R	A	10	G	4	14
all-10898	674	G	K	T	6	G	4	10
all-109	101	A	R	G	6	A	4	10
all-10905	358	A	W	A	74	T	5	79
all-10910	81	A	R	G	30	A	7	37
all-10915	383	C	Y	C	9	T	5	14
all-10915	785	C	S	C	78	G	7	85
all-10915	935	A	R	A	49	G	28	77
all-10918	1635	A	W	A	9	T	4	13
all-10919	917	C	Y	C	8	T	4	12
all-10920	773	G	R	G	7	A	6	13
all-10920	813	C	Y	T	6	C	6	12
all-10921	442	A	W	A	10	T	5	15
all-10922	706	C	M	C	11	A	4	15
all-10922	927	G	R	G	7	A	4	11
all-10924	666	A	W	A	12	T	5	17
all-10946	610	T	W	A	10	T	8	18
all-10952	373	C	Y	C	5	T	5	10
all-10967	215	A	R	A	11	G	8	19
all-10967	456	G	K	G	14	T	5	19
all-10967	535	T	W	T	13	A	4	17
all-10974	918	C	Y	C	12	T	5	17
all-10980	1275	A	W	A	5	T	5	10
all-10998	640	T	K	T	5	G	4	10
all-11	726	G	R	A	6	G	5	11
all-11004	1202	A	R	A	69	G	14	83
all-11004	1396	G	R	G	65	A	8	73
all-11005	2342	G	R	A	36	G	7	43
all-11024	653	A	R	A	7	G	5	12
all-11024	704	A	M	A	16	C	4	20
all-11026	384	G	R	G	7	A	4	11
all-11026	537	A	R	G	10	A	6	16
all-11046	660	G	R	G	6	A	4	10
all-11075	383	C	M	C	8	A	4	12
all-11075	980	T	Y	T	6	C	4	10
all-11079	651	G	R	G	9	A	5	14
all-11081	179	A	R	A	9	G	6	15
all-11082	1400	G	R	G	6	A	4	10
all-11087	437	T	K	G	6	T	4	10
all-11105	390	T	Y	T	17	C	4	21
all-11105	1164	C	Y	C	10	T	5	15
all-11105	1326	T	W	T	9	A	6	15
all-11130	1084	T	Y	T	12	C	7	19
all-11130	1467	A	M	A	9	C	4	13
all-11159	588	C	Y	C	7	T	4	11
all-11161	239	C	Y	C	9	T	7	24
all-11168	1013	T	Y	C	8	T	4	12
all-11169	13	C	Y	C	9	T	4	13
all-11169	685	C	Y	C	7	T	4	11
all-11169	1063	G	R	G	9	A	4	13
all-11176	1225	A	R	A	7	G	5	12
all-11176	1483	G	K	G	9	T	6	15
all-11178	1357	T	K	T	18	G	5	23
all-11185	343	T	Y	T	6	C	4	10
all-11185	470	G	K	G	7	T	5	12
all-11185	656	C	Y	C	8	T	6	14
all-11185	707	T	Y	T	8	C	4	12
all-11203	1025	C	Y	C	50	T	6	56
all-11205	449	G	K	G	44	T	22	66
all-1121	6	T	W	A	90	T	6	96
all-1122	1198	C	Y	C	7	T	6	13
all-11221	384	G	R	G	12	A	10	26
all-11246	795	A	W	A	7	T	4	11
all-11246	1438	G	R	G	6	A	5	11
all-11258	896	T	K	T	10	G	4	14
all-11262	951	G	R	G	7	A	5	12
all-11267	1204	C	Y	C	67	T	14	81
all-11267	2065	C	S	C	43	G	15	58
all-11267	2664	T	W	T	30	A	12	42
all-11267	2749	G	R	A	26	G	22	48
all-11267	3226	G	K	G	19	T	8	27
all-11267	3426	C	Y	C	29	T	12	41
all-11267	3664	C	Y	C	17	T	15	32
all-11267	4489	A	R	A	13	G	13	26
all-11269	978	G	R	G	9	A	4	13
all-1127	1371	T	W	T	78	A	8	86
all-1127	2302	G	R	G	84	A	9	93
all-1127	2348	T	Y	T	70	C	10	80
all-11285	390	A	M	A	12	C	4	16
all-11317	1196	C	Y	C	7	T	5	12
all-1132	707	G	R	A	15	G	7	22
all-11350	667	A	R	A	9	G	6	15
all-11352	1041	G	K	T	7	G	5	12
all-11352	1125	T	W	T	5	A	5	10
all-11354	738	T	Y	T	9	C	4	13
all-1137	202	G	R	G	10	A	6	16
all-1137	500	G	R	G	12	A	6	18
all-1137	742	T	Y	T	12	C	7	19
all-1137	811	G	R	G	11	A	6	17
all-1137	952	C	Y	C	23	T	7	30
all-1137	1132	T	W	T	15	A	5	20
all-11381	118	C	S	G	6	C	4	10
all-11381	194	T	W	A	14	T	7	21
all-11403	813	T	W	T	40	A	11	51
all-11403	885	C	M	C	40	A	7	48
all-11403	1220	G	R	G	13	A	8	21
all-11407	425	C	M	C	23	A	4	27
all-11407	471	T	Y	T	15	C	6	21
all-11407	1609	A	R	A	8	G	4	12
all-11422	754	G	S	G	7	C	4	15
all-11423	100	C	Y	C	19	T	14	39
all-11423	638	A	M	C	11	A	11	23
all-11424	211	C	Y	T	60	C	5	97
all-1145	637	C	Y	C	6	T	4	10
all-1147	1118	C	Y	T	12	C	9	21
all-1147	2014	A	W	T	10	A	7	17
all-1147	2127	A	W	A	21	T	6	27
all-1147	2431	T	Y	T	7	C	4	11
all-1148	1512	C	M	C	25	A	13	38
all-1148	1964	T	K	T	31	G	31	62
all-1148	2116	A	M	A	81	C	7	88
all-1148	2171	A	R	A	60	G	7	67
all-11492	733	G	R	G	12	A	4	16
all-11554	1907	C	Y	C	7	T	4	11
all-11554	2402	C	Y	T	10	C	8	18
all-11554	3767	C	Y	C	12	T	5	17
all-11554	4253	T	W	A	14	T	4	18
all-11554	4544	C	Y	C	10	T	4	14
all-11554	4991	A	R	A	16	G	5	21
all-11554	5795	A	W	A	15	T	9	24
all-11554	6167	C	Y	C	39	T	10	49
all-11554	6278	A	W	A	26	T	8	34
all-11554	6653	G	R	G	46	A	10	56
all-11554	6875	C	Y	C	58	T	21	79
all-11554	6941	A	W	A	39	T	10	49
all-11554	7043	C	Y	C	44	T	6	50
all-11554	7718	T	Y	C	30	T	24	54
all-11554	7898	C	Y	C	60	T	12	72
all-11555	182	T	W	A	6	T	4	10
all-11561	168	A	R	A	7	G	4	11
all-11561	675	C	Y	C	6	T	4	10
all-11561	936	A	R	A	8	G	6	14
all-11561	1002	T	Y	T	8	C	6	14
all-11584	989	G	K	G	60	T	10	70
all-11586	237	T	W	T	9	A	6	15
all-11589	1019	G	R	G	6	A	4	10
all-11589	1718	T	Y	T	8	C	4	12
all-11589	2340	A	W	A	10	T	6	16
all-11592	971	A	M	A	15	C	7	22
all-11592	1294	A	R	A	15	G	12	27
all-11592	1750	G	R	G	53	A	45	99
all-11596	900	A	R	A	5	G	5	10
all-11596	996	C	Y	C	6	T	6	12
all-11596	1052	T	Y	T	11	C	4	15
all-11599	178	C	Y	C	12	T	5	17
all-1160	582	G	K	T	9	G	6	15
all-1160	702	A	R	G	9	A	4	13
all-11605	489	C	S	C	7	G	4	11
all-11620	959	T	K	T	6	G	5	11
all-11621	205	G	R	G	65	A	9	74
all-11621	306	G	R	G	24	A	15	39
all-11623	195	T	W	A	65	T	4	69
all-11658	1282	C	S	C	6	G	4	10
all-11658	1458	C	Y	T	11	C	9	20
all-1166	485	T	Y	T	18	C	7	26
all-11679	922	A	R	A	73	G	15	89
all-11679	1252	T	Y	T	60	C	12	72
all-11679	1822	A	R	A	50	G	10	60
all-11679	1900	T	Y	T	70	C	18	88
all-11679	1954	A	R	A	49	G	11	60
all-11679	2026	G	R	G	44	A	8	52
all-11679	2314	G	R	G	51	A	15	67
all-11679	2893	T	Y	T	33	C	5	38
all-11679	2968	C	M	C	44	A	10	54
all-11680	1042	C	Y	C	6	T	4	10
all-11690	885	C	Y	C	86	T	10	96
all-1170	1138	T	Y	C	13	T	4	17
all-1170	1438	C	M	A	13	C	10	23
all-1170	1528	A	W	A	21	T	6	27
all-1170	2056	G	R	A	14	G	7	21
all-1170	2162	G	R	G	13	A	4	17
all-1170	2231	A	W	A	17	T	9	26
all-1170	2274	C	M	C	30	A	4	34
all-11728	163	G	K	G	5	T	4	12
all-11728	525	A	M	C	11	A	9	20
all-11737	1363	T	Y	T	6	C	4	10
all-11756	1027	G	K	G	8	T	6	14
all-11767	803	C	M	C	74	A	20	94
all-11767	1116	T	Y	T	12	C	12	24
all-11767	1509	G	R	G	13	A	11	24
all-11767	1665	T	K	G	12	T	11	23
all-11767	1870	T	W	T	75	A	9	84
all-11767	2165	C	Y	C	64	T	6	70
all-11767	2351	A	R	A	60	G	37	97
all-11767	2409	A	R	A	29	G	11	40
all-11767	3067	A	W	A	18	T	8	26
all-11767	3209	C	M	C	32	A	5	37
all-11767	3264	C	Y	T	39	C	10	49
all-11767	3445	T	Y	T	13	C	5	18
all-11767	3528	C	M	C	23	A	11	34
all-11767	3644	G	K	G	61	T	6	67
all-11767	4061	G	R	G	64	A	10	74
all-11767	4235	C	Y	T	14	C	10	24
all-11767	4331	C	Y	C	27	T	16	43
all-11767	4661	T	Y	T	38	C	7	45
all-11767	4967	G	K	G	24	T	5	30
all-11767	5420	A	R	A	29	G	6	35
all-11767	5492	C	Y	T	15	C	4	19
all-1177	548	G	R	A	7	G	4	11
all-1177	1556	T	K	T	7	G	4	11
all-1177	1823	C	Y	C	8	T	7	15
all-1177	2246	T	Y	T	9	C	6	15
all-1177	2522	G	R	G	17	A	6	23
all-1177	2906	C	Y	C	15	T	5	20
all-1177	3106	G	R	G	15	A	9	24
all-1177	3525	G	R	G	13	A	9	22
all-1177	3602	A	M	A	10	C	4	14
all-11774	1240	T	Y	C	7	T	4	11
all-11794	199	G	R	G	11	A	4	15
all-11796	485	A	W	A	68	T	6	74
all-11802	1408	T	Y	C	6	T	4	10
all-11808	936	G	R	G	14	A	5	19
all-11822	689	T	K	G	6	T	5	11
all-11830	280	T	K	T	17	G	11	35
all-11831	359	A	Y	T	13	C	4	17
all-11850	529	A	M	A	12	C	6	18
all-11853	127	G	K	G	10	T	4	14
all-1186	522	G	K	G	19	T	6	61
all-1186	704	A	W	A	41	T	10	55
all-11867	427	T	Y	C	9	T	6	58
all-11867	509	G	S	G	5	C	5	20
all-11867	622	C	Y	C	6	T	5	13
all-11868	509	G	S	G	11	C	5	26
all-1187	3062	A	W	A	14	T	5	19
all-11874	886	T	Y	T	9	C	6	15
all-11883	243	A	W	A	6	T	4	10
all-11883	1018	A	R	A	9	G	6	15
all-11884	18	C	R	A	9	G	6	16
all-11884	629	A	R	G	6	A	5	11
all-1189	478	A	R	A	15	G	7	22
all-1189	553	T	Y	T	37	C	13	50
all-11943	293	G	R	G	7	A	5	12
all-11945	259	C	Y	C	43	T	5	48
all-11953	981	A	R	A	6	G	6	12
all-11955	1991	A	W	A	10	T	6	16
all-11955	3098	C	S	C	10	G	5	15
all-11955	3397	G	R	G	11	A	5	16
all-1198	252	C	Y	T	8	C	6	14
all-11989	512	T	Y	C	64	T	16	80
all-11989	554	G	R	A	6	G	6	12
all-11994	174	C	M	C	6	A	4	12
all-12006	762	A	R	A	35	G	18	53
all-12006	1260	C	Y	C	36	T	8	44
all-12006	1316	T	W	T	42	A	6	48
all-12006	2234	G	R	G	19	A	6	25
all-12006	2535	C	Y	C	17	T	7	24
all-12006	2686	T	W	T	19	A	17	36
all-12029	478	C	Y	C	7	T	4	11
all-12044	433	T	W	T	9	A	4	13
all-1205	757	A	R	A	24	G	20	44
all-1205	920	T	W	T	19	A	17	36
all-1205	1049	G	R	G	7	A	4	11
all-12051	363	A	R	A	8	G	4	12
all-1206	1860	G	R	G	27	A	7	34
all-1206	1978	T	Y	C	9	T	6	15
all-12081	845	T	W	A	7	T	7	14
all-12083	16	T	W	T	48	A	8	56
all-12084	16	G	W	T	48	A	8	57
all-12091	871	C	Y	C	13	T	9	22
all-12093	1527	T	Y	C	6	T	5	11
all-12094	527	A	Y	C	6	T	5	12
all-12171	707	A	R	A	42	G	35	77
all-12175	469	A	Y	C	5	T	4	15
all-12181	800	G	K	G	17	T	11	28
all-12181	1144	A	W	A	11	T	4	15
all-12184	867	A	W	A	7	T	5	13
all-1219	450	A	R	A	10	G	6	16
all-1219	502	G	S	G	28	C	4	32
all-12192	891	T	Y	T	15	C	13	28
all-12192	1212	C	M	C	34	A	15	49
all-12192	1380	G	R	G	27	A	21	48
all-1221	942	C	Y	C	12	T	8	20
all-12216	346	C	M	C	9	A	7	22
all-12226	878	A	R	A	13	G	4	17
all-12228	188	C	S	C	11	G	4	15
all-1223	601	C	Y	C	14	T	7	23
all-1223	1134	C	Y	C	22	T	8	30
all-1223	1218	T	Y	T	8	C	5	13
all-1223	2043	C	Y	C	12	T	5	17
all-1223	2457	A	W	T	22	A	16	38
all-1223	3107	T	Y	T	12	C	7	19
all-1223	3168	A	M	A	11	C	4	15
all-1223	3283	T	W	T	6	A	4	10
all-12236	1078	G	K	T	6	G	5	11
all-12249	1000	G	R	G	40	A	7	47
all-1226	176	C	Y	C	17	T	9	26
all-1226	229	C	S	C	23	G	8	31
all-12260	176	A	Y	C	17	T	9	28
all-1227	336	G	R	G	14	A	16	30
all-12298	649	G	R	G	7	A	5	14
all-12298	751	T	W	T	7	A	4	11
all-12298	800	G	R	G	4	A	4	10
all-12327	1504	A	R	A	58	G	16	74
all-12327	1672	G	R	G	30	A	27	57
all-12329	436	A	R	G	63	A	4	67
all-12329	597	T	R	G	42	A	14	62
all-12329	672	G	R	G	37	A	27	64
all-12329	2875	A	W	A	6	T	5	11
all-1233	163	A	W	A	19	T	5	24
all-12337	125	T	Y	T	6	C	4	10
all-1236	1030	A	R	G	5	A	5	10
all-12372	276	G	R	G	9	A	4	13
all-12372	714	A	W	A	14	T	4	18
all-12372	769	A	M	A	11	C	8	19
all-12372	1137	C	Y	T	6	C	4	10
all-12393	890	C	S	C	17	G	5	22
all-12393	1124	C	S	C	54	G	17	71
all-12393	1176	A	R	A	22	G	15	37
all-12395	395	G	R	A	7	G	5	12
all-12404	1191	G	R	G	7	A	4	11
all-12410	1191	T	Y	T	16	C	5	21
all-12423	87	T	Y	T	85	C	8	93
all-12431	959	C	Y	C	6	T	4	10
all-12506	194	T	K	G	6	T	4	10
all-12508	550	A	R	A	10	G	5	15
all-12518	292	T	W	A	8	T	6	14
all-12522	681	A	R	A	6	G	4	10
all-12563	1263	A	R	A	10	G	6	16
all-12612	439	T	W	A	42	T	39	100
all-12615	1355	A	R	A	67	G	23	90
all-12615	1399	A	R	A	31	G	16	47
all-12615	1493	A	R	A	11	G	5	16
all-12615	1571	C	M	C	50	A	17	67
all-12615	1622	T	Y	T	70	C	15	85
all-12615	1713	A	W	A	29	T	7	36
all-1262	1086	T	Y	C	10	T	9	19
all-12620	86	A	Y	C	10	T	9	20
all-12620	771	G	R	G	8	A	6	14
all-12620	1187	G	R	G	9	A	7	16
all-12622	187	C	R	G	9	A	7	16
all-12622	638	T	Y	T	8	C	5	13
all-12622	808	T	W	T	6	A	5	11
all-1263	866	G	R	G	13	A	8	21
all-12655	1518	C	Y	C	44	T	8	52
all-12655	1911	A	W	A	19	T	5	24
all-12655	1992	A	R	A	18	G	16	34
all-12655	2147	T	Y	T	26	C	6	32
all-12666	423	G	R	G	6	A	5	11
all-12670	113	T	Y	T	7	C	5	12
all-1268	333	A	R	A	54	G	18	72
all-12683	333	G	R	A	54	G	20	74
all-12685	370	C	M	A	68	C	5	73
all-12687	335	C	M	C	24	A	7	31
all-12687	380	G	K	G	43	T	22	65
all-12687	720	G	R	G	44	A	31	76
all-12687	2953	G	K	G	17	T	9	28
all-12687	3564	A	R	A	62	G	8	70
all-12697	76	A	W	T	13	A	12	25
all-12707	801	T	Y	T	7	C	4	11
all-12767	456	C	M	C	20	A	6	26
all-12783	740	C	M	C	9	A	5	17
all-12821	2230	G	R	G	10	A	6	16
all-12821	2562	A	M	C	7	A	7	14
all-12821	2691	A	W	A	24	T	6	30
all-12821	2930	A	R	A	45	G	7	52
all-12821	3142	A	W	A	13	T	4	17
all-12821	3331	C	M	C	21	A	8	29
all-12821	4919	T	W	T	20	A	10	30
all-12821	5014	G	S	G	32	C	6	38
all-12821	5094	A	W	A	13	T	7	20
all-12821	5270	T	W	T	35	A	14	49
all-12821	5352	A	W	A	20	T	8	28
all-12821	5467	G	R	G	34	A	15	49
all-12821	5819	G	S	C	6	G	6	12
all-12821	6098	A	R	A	23	G	12	35
all-12821	6636	C	M	C	40	A	23	63
all-12821	6763	T	W	A	14	T	14	29
all-12828	98	C	R	A	23	G	13	48
all-12828	354	A	M	C	72	A	5	83
all-12828	636	G	M	C	40	A	23	65
all-12831	807	T	Y	T	6	C	4	10
all-12832	348	C	Y	T	33	C	18	51
all-12832	396	G	R	G	14	A	7	21
all-12832	494	T	Y	T	6	C	4	10
all-12832	663	A	R	A	11	G	6	17
all-12832	841	T	Y	T	46	C	35	81
all-12834	485	T	Y	T	7	C	6	13
all-12883	243	T	Y	T	36	C	7	43
all-12884	1464	G	R	G	7	A	5	12
all-12898	803	A	R	A	9	G	7	16
all-12902	675	G	K	G	9	T	4	13
all-12902	747	C	Y	T	9	C	9	18
all-12921	412	A	M	A	7	C	5	12
all-12924	412	C	M	A	7	C	5	12
all-12934	619	T	K	G	6	T	5	11
all-12969	426	G	K	G	5	T	5	10
all-12981	458	T	W	T	11	A	10	21
all-13001	63	T	Y	T	10	C	6	19
all-13021	954	A	W	A	5	T	5	10
all-13041	1466	T	Y	T	16	C	5	21
all-13041	2023	C	M	C	19	A	5	24
all-13041	2152	C	S	C	15	G	6	21
all-13047	265	G	R	G	7	A	6	13
all-13063	497	A	M	C	7	A	5	12
all-13064	292	T	Y	C	9	T	4	14
all-13064	495	A	R	A	7	G	4	11
all-13077	320	A	R	A	10	G	6	16
all-13080	670	A	W	A	18	T	8	26
all-13080	750	A	M	A	8	C	4	12
all-13080	870	T	Y	C	45	T	44	89
all-13080	924	G	R	G	70	A	20	90
all-13080	988	T	K	T	22	G	7	29
all-13080	1124	C	Y	C	46	T	17	63
all-13080	1186	T	Y	T	45	C	19	64
all-13080	1226	A	R	A	36	G	15	51
all-13080	1560	G	S	G	51	C	48	99
all-13080	1787	C	Y	C	8	T	7	15
all-13096	121	C	M	C	6	A	4	10
all-13096	570	C	M	A	7	C	4	11
all-13098	329	A	R	A	14	G	6	20
all-13109	422	T	Y	T	9	C	5	14
all-13123	1018	G	R	G	8	A	7	15
all-13123	1069	G	R	A	7	G	5	12
all-13123	1285	C	Y	C	10	T	4	15
all-13123	1360	T	W	T	6	A	4	10
all-13126	485	C	S	G	7	C	6	13
all-13126	835	A	R	A	9	G	5	15
all-13128	729	A	R	G	4	A	4	10
all-13128	835	G	R	A	9	G	5	15
all-1313	546	C	M	C	23	A	4	35
all-1313	762	A	W	A	12	T	5	18
all-1315	377	A	M	A	6	C	5	11
all-1315	545	G	K	G	12	T	9	21
all-1316	1354	T	K	T	17	G	9	26
all-13164	1074	T	Y	C	18	T	8	26
all-13207	431	C	M	A	7	C	7	15
all-13210	37	G	S	G	6	C	4	10
all-13210	510	T	Y	T	7	C	4	11
all-13216	681	A	R	A	78	G	14	92
all-13216	780	G	R	G	65	A	6	71
all-13220	471	A	Y	C	57	T	31	90
all-13225	665	C	Y	C	11	T	4	15
all-13227	1630	C	Y	T	8	C	4	12
all-1324	552	C	S	C	54	G	10	64
all-1324	605	G	S	C	30	G	25	65
all-1324	657	T	W	A	24	T	4	28
all-1324	883	T	W	T	24	A	6	30
all-1324	1374	G	K	G	63	T	10	73
all-13270	1223	T	Y	T	6	C	5	11
all-1333	1872	G	S	G	16	C	4	20
all-1339	598	C	Y	C	14	T	8	22
all-1339	661	G	R	G	17	A	10	27
all-1339	724	G	R	G	11	A	5	17
all-13396	367	T	W	T	5	A	5	10
all-1340	1148	A	M	C	9	A	5	14
all-1340	2181	A	M	C	6	A	4	10
all-1340	2817	C	Y	C	15	T	6	21
all-1340	2987	A	W	A	8	T	6	14
all-13401	1281	G	S	C	9	G	6	15
all-13402	281	C	S	C	9	G	6	18
all-13419	1013	T	K	G	5	T	5	10
all-13434	1067	T	Y	T	86	C	8	94
all-13436	391	C	M	C	11	A	6	17
all-13436	534	A	W	T	9	A	6	15
all-13442	541	A	M	A	29	C	5	34
all-1345	159	A	M	A	17	C	6	23
all-13494	719	A	R	A	7	G	4	11
all-13497	254	T	W	T	91	A	5	96
all-13497	656	G	R	G	51	A	9	61
all-13498	102	T	Y	C	42	T	14	61
all-13503	772	C	Y	T	6	C	6	12
all-13510	772	T	Y	T	6	C	6	13
all-13515	251	C	Y	C	8	T	5	13
all-13515	307	G	R	G	13	A	5	18
all-13524	955	C	Y	T	11	C	7	19
all-1355	571	G	K	G	6	T	4	14
all-1355	620	C	Y	C	7	T	4	11
all-1355	669	G	R	G	8	A	6	14
all-1355	916	T	Y	T	6	C	5	11
all-13570	946	T	W	T	9	A	7	16
all-1359	156	T	W	T	18	A	9	27
all-1359	487	G	K	G	11	T	4	15
all-1361	223	T	Y	T	11	C	6	17
all-1361	721	C	Y	C	26	T	9	35
all-1361	1384	G	K	T	7	G	4	11
all-13621	209	C	W	A	24	T	7	34
all-13624	356	G	R	G	11	A	7	21
all-1365	1555	C	Y	C	14	T	5	19
all-13661	892	A	R	G	7	A	4	11
all-13665	415	A	R	G	10	A	8	19
all-13668	548	T	Y	T	21	C	6	27
all-13672	2008	T	Y	T	7	C	4	11
all-13679	630	T	Y	T	78	C	13	91
all-13679	1233	A	R	A	34	G	8	42
all-13679	1281	G	K	G	31	T	13	44
all-13679	1544	G	K	G	48	T	6	54
all-13679	1972	A	M	A	33	C	24	57
all-13679	2151	G	K	G	9	T	7	17
all-13682	39	T	Y	C	44	T	7	51
all-137	670	C	Y	C	4	T	4	12
all-13740	794	T	W	T	7	A	4	11
all-13740	1037	A	R	A	6	G	4	10
all-13742	386	A	M	A	10	C	7	22
all-13748	558	C	M	A	10	C	8	18
all-13758	991	C	M	C	7	A	4	11
all-13762	440	C	M	A	9	C	4	13
all-13768	364	C	Y	T	6	C	5	11
all-13768	424	C	Y	C	6	T	4	10
all-13768	709	G	K	G	6	T	4	10
all-1378	1071	C	M	C	19	A	9	28
all-1378	1650	C	M	C	19	A	18	37
all-1378	1777	T	W	T	37	A	25	63
all-1378	2088	A	W	A	8	T	6	14
all-1378	2162	C	Y	C	24	T	6	30
all-1378	2252	G	R	G	34	A	7	41
all-1378	2987	C	Y	C	17	T	6	23
all-1378	3098	G	R	G	17	A	10	27
all-1378	3170	C	Y	C	55	T	6	61
all-1378	3278	A	R	A	24	G	6	30
all-1378	3344	A	R	A	21	G	11	32
all-1378	3552	G	K	G	37	T	5	43
all-1378	3599	C	Y	C	57	T	12	70
all-1378	4555	T	K	T	12	G	7	19
all-1378	4939	T	Y	T	12	C	7	20
all-1378	5315	C	Y	C	7	T	5	12
all-1378	5441	T	W	T	12	A	7	19
all-1378	5552	G	K	G	10	T	9	19
all-13804	63	C	S	G	6	C	4	10
all-13835	449	A	M	C	6	A	4	10
all-13848	1072	T	W	T	8	A	4	12
all-13849	72	A	W	T	8	A	4	12
all-13857	1921	A	W	A	6	T	4	10
all-13875	734	G	R	A	7	G	4	11
all-13908	709	G	R	G	13	A	8	21
all-13909	1125	A	R	G	7	A	7	14
all-13910	325	T	K	G	6	T	4	10
all-13914	1398	A	R	A	8	G	4	12
all-13929	1007	G	R	A	8	G	6	14
all-13929	1101	G	R	G	9	A	5	14
all-13931	1031	G	R	G	8	A	5	13
all-13931	1325	T	W	T	7	A	5	12
all-13948	706	G	K	G	10	T	6	16
all-13976	766	T	K	G	9	T	9	18
all-13994	1292	C	Y	C	11	T	5	16
all-13994	1334	C	S	C	7	G	6	13
all-13995	292	C	Y	C	11	T	5	17
all-14002	173	T	Y	C	6	T	5	11
all-14018	692	G	R	G	6	A	5	11
all-14020	530	A	W	A	24	T	8	32
all-14020	976	C	Y	C	19	T	16	35
all-14020	1118	G	R	G	10	A	5	15
all-14020	1341	C	Y	C	30	T	10	40
all-14020	1416	A	R	A	65	G	8	73
all-14020	1606	G	S	G	54	C	10	64
all-14020	1858	T	Y	T	47	C	10	57
all-14020	2325	G	R	G	45	A	10	55
all-14020	2448	T	Y	T	52	C	11	63
all-14020	2904	A	R	A	92	G	8	100
all-14022	327	T	K	T	18	G	5	23
all-14033	89	T	K	T	6	G	6	12
all-14034	89	T	K	T	7	G	6	13
all-14046	809	C	Y	C	14	T	5	19
all-14046	975	A	W	A	18	T	4	22
all-14063	469	C	Y	C	7	T	7	14
all-14067	1071	C	Y	C	28	T	9	37
all-14067	1266	C	Y	C	19	T	12	31
all-14067	1556	A	R	A	25	G	8	33
all-14067	1624	C	S	C	9	G	8	17
all-14067	1766	G	R	G	39	A	8	47
all-14067	1862	C	Y	C	21	T	12	33
all-14067	2097	C	Y	C	20	T	13	33
all-14067	2304	T	W	T	25	A	11	36
all-14067	2903	T	K	T	26	G	10	36
all-14067	3045	T	K	T	17	G	13	30
all-14067	3087	C	Y	C	12	T	4	16
all-14067	3582	T	Y	C	13	T	4	17
all-14067	4440	G	R	G	10	A	4	14
all-14069	440	A	R	G	10	A	4	17
all-14079	281	T	K	T	90	G	10	100
all-14086	673	G	K	G	19	T	15	34
all-14122	921	A	R	A	43	G	32	75
all-14122	979	A	R	A	41	G	10	51
all-14122	1437	G	K	G	6	T	5	11
all-14137	341	T	Y	T	7	C	4	11
all-1414	1264	C	Y	C	6	T	4	10
all-1414	1864	T	Y	T	8	C	5	13
all-1414	1915	T	W	T	11	A	5	16
all-1414	2217	T	K	T	28	G	5	33
all-14151	1734	T	Y	T	11	C	6	17
all-14160	955	T	Y	T	22	C	10	32
all-14163	306	A	R	G	7	A	6	13
all-14174	874	A	W	A	6	T	4	12
all-14184	737	T	W	T	14	A	6	20
all-1422	245	G	K	T	38	G	29	100
all-14238	606	A	R	A	23	G	17	41
all-1424	894	T	W	T	82	A	10	93
all-14258	1025	G	K	G	38	T	6	44
all-1426	939	C	Y	C	13	T	6	19
all-1426	1617	G	K	G	11	T	7	18
all-1426	1813	A	R	A	13	G	10	23
all-14278	1226	T	Y	T	17	C	8	25
all-14300	830	T	Y	T	56	C	14	70
all-14304	830	T	Y	T	57	C	14	71
all-14309	830	A	Y	T	57	C	14	71
all-14321	589	G	W	T	69	A	14	99
all-14339	721	T	W	T	41	A	23	65
all-14339	817	A	W	A	11	T	4	15
all-14339	1098	G	S	G	38	C	8	46
all-14339	1198	T	W	T	12	A	10	22
all-14339	1695	G	R	G	77	A	7	85
all-14339	1953	G	R	G	33	A	7	40
all-14339	2098	G	R	G	47	A	13	60
all-14339	2343	T	W	T	37	A	20	57
all-1434	653	G	R	A	7	G	7	14
all-14343	167	G	Y	T	79	C	7	86
all-14350	1203	G	R	G	16	A	7	23
all-14363	364	C	M	C	20	A	4	24
all-14370	1491	T	W	T	8	A	6	15
all-14372	964	G	R	G	7	A	4	11
all-1438	885	A	R	A	13	G	9	22
all-1438	987	A	W	A	8	T	4	12
all-14385	80	G	R	G	8	A	4	12
all-14392	138	A	W	T	8	A	4	12
all-14412	1106	C	Y	T	8	C	8	16
all-14412	1232	A	R	G	7	A	6	13
all-14438	611	T	Y	T	29	C	11	40
all-14438	700	T	K	T	78	G	12	90
all-14438	866	A	R	G	44	A	38	82
all-14438	1011	G	R	G	38	A	29	67
all-14439	697	C	S	C	8	G	4	12
all-1445	718	C	Y	T	34	C	9	43
all-14454	431	T	Y	C	15	T	7	23
all-1447	598	G	R	G	11	A	5	16
all-14494	627	T	W	T	5	A	5	10
all-145	1903	C	Y	C	66	T	14	80
all-145	2218	G	R	G	57	A	17	74
all-145	2482	C	Y	C	46	T	12	58
all-145	2695	A	W	A	34	T	14	48
all-14502	10	T	Y	C	29	T	18	47
all-14503	652	G	R	G	43	A	8	55
all-14503	2076	T	Y	T	38	C	12	50
all-14503	2193	C	Y	T	20	C	10	30
all-14503	2914	G	R	G	18	A	5	23
all-14538	1374	T	K	T	7	G	4	11
all-1454	1009	C	Y	C	13	T	5	18
all-1454	1369	C	Y	T	7	C	6	13
all-1454	1462	T	Y	T	10	C	9	20
all-14541	9	T	Y	C	13	T	5	18
all-14542	9	T	Y	C	13	T	5	18
all-14545	327	A	W	A	53	T	7	65
all-14545	903	G	R	G	61	A	8	69
all-14545	1398	T	Y	T	83	C	11	94
all-14567	8	C	Y	C	76	T	9	88
all-14576	794	A	W	A	51	T	28	80
all-14576	1241	A	R	G	16	A	5	21
all-1459	2616	G	R	G	42	A	8	50
all-1459	3869	C	Y	C	12	T	4	16
all-14597	821	T	Y	T	54	C	15	69
all-14597	902	A	R	A	40	G	35	97
all-14597	1028	G	K	G	83	T	12	95
all-14597	1212	T	W	A	17	T	9	26
all-14597	1379	G	R	G	89	A	8	98
all-14597	1543	G	R	G	79	A	7	86
all-14598	620	C	Y	C	10	T	4	14
all-14607	1078	G	S	G	31	C	16	47
all-14607	1406	G	R	G	29	A	9	38
all-14607	1458	C	Y	C	26	T	14	40
all-14607	1985	T	Y	T	18	C	8	26
all-1463	585	C	M	A	13	C	9	22
all-1463	712	C	M	C	16	A	5	21
all-14632	585	C	M	A	13	C	12	25
all-14638	607	T	W	T	49	A	6	55
all-14638	649	G	K	G	45	T	6	51
all-14638	1022	C	M	C	51	A	7	58
all-14638	1162	A	R	A	19	G	10	29
all-14639	22	G	M	C	51	A	7	58
all-14646	424	C	Y	C	12	T	4	16
all-14658	981	A	M	A	6	C	4	10
all-14670	708	A	R	A	18	G	11	29
all-14682	1198	T	K	T	28	G	13	41
all-14682	1301	C	M	C	37	A	18	55
all-14688	828	T	W	T	9	A	5	14
all-14691	169	T	K	G	14	T	4	18
all-14693	890	A	R	A	12	G	6	18
all-14693	1074	T	Y	T	41	C	15	56
all-14693	1118	G	S	G	58	C	5	63
all-14693	1169	G	R	G	31	A	16	47
all-14693	1310	C	M	C	44	A	20	64
all-14693	1586	T	Y	T	8	C	5	13
all-14693	1860	A	R	G	9	A	6	15
all-14693	2148	G	K	G	57	T	36	93
all-14695	272	T	Y	C	89	T	6	95
all-1473	1541	G	S	G	16	C	4	21
all-1473	1646	A	M	A	9	C	4	13
all-1473	1712	G	R	A	6	G	7	13
all-1473	1955	A	R	A	11	G	4	15
all-1473	2066	C	Y	C	7	T	4	11
all-14788	1491	A	W	A	64	T	9	73
all-14788	1542	T	Y	T	46	C	24	70
all-14788	1605	G	R	G	59	A	10	69
all-14788	1755	C	Y	C	31	T	9	41
all-14791	277	A	R	G	9	A	5	14
all-14809	1312	C	Y	T	22	C	21	43
all-14809	1938	C	S	C	27	G	18	45
all-14809	2090	G	R	G	21	A	7	28
all-14809	2996	T	W	T	17	A	12	29
all-14809	3142	G	R	G	14	A	5	19
all-14809	5055	C	Y	T	32	C	21	53
all-1481	328	T	K	T	12	G	7	21
all-1481	638	A	W	A	32	T	6	38
all-1481	789	G	S	G	26	C	4	30
all-1482	416	G	R	G	7	A	4	11
all-1484	495	C	M	C	14	A	4	18
all-1484	552	T	Y	T	15	C	5	20
all-14845	1355	T	Y	T	6	C	4	10
all-14865	350	T	Y	T	13	C	4	17
all-14866	1197	C	Y	C	7	T	4	11
all-14866	1643	A	M	A	9	C	5	14
all-14871	1409	A	R	A	16	G	4	20
all-14883	843	T	K	T	58	G	23	81
all-14903	461	T	W	A	7	T	5	12
all-14903	938	C	Y	C	11	T	4	15
all-14904	1117	T	Y	C	7	T	5	12
all-14922	978	G	K	T	6	G	4	10
all-14927	590	T	Y	T	9	C	6	15
all-14938	855	T	Y	T	7	C	5	12
all-14938	1512	A	M	C	8	A	5	13
all-14943	607	T	Y	T	43	C	11	54
all-14943	666	T	W	T	37	A	6	46
all-14943	1152	A	R	A	37	G	13	50
all-1499	468	C	M	C	14	A	7	21
all-1499	646	A	R	G	16	A	14	30
all-15004	608	T	K	G	12	T	10	22
all-15004	1508	C	M	C	15	A	9	24
all-15004	1551	G	R	G	8	A	5	13
all-15033	155	T	W	A	53	T	24	98
all-1504	1079	G	R	G	11	A	6	17
all-1504	2285	T	Y	T	6	C	4	10
all-1504	2577	G	S	G	14	C	4	18
all-15041	110	T	Y	T	76	C	13	90
all-15042	161	A	M	A	47	C	36	86
all-15048	738	G	K	G	6	T	4	10
all-15051	738	C	K	G	6	T	4	10
all-15070	2	T	Y	T	34	C	6	40
all-15070	274	G	R	G	87	A	8	95
all-15074	2	A	Y	T	34	C	6	40
all-15077	2	T	Y	T	34	C	6	40
all-15081	708	A	R	G	17	A	10	48
all-15081	1068	G	R	G	42	A	14	60
all-15081	1412	C	S	C	12	G	10	25
all-15081	1809	C	Y	C	26	T	19	45
all-15081	1882	G	R	G	47	A	13	60
all-15081	1950	T	Y	C	18	T	17	35
all-15081	2121	A	R	A	33	G	6	39
all-15081	2274	A	W	A	13	T	11	24
all-15092	570	C	Y	C	6	T	6	12
all-15101	1277	A	W	A	68	T	8	78
all-15101	1628	C	Y	C	61	T	8	69
all-15101	1702	G	K	G	38	T	10	48
all-15123	166	C	S	C	16	G	5	21
all-15129	730	G	S	G	91	C	7	100
all-15129	1029	G	K	G	17	T	5	22
all-15129	1135	T	Y	C	5	T	5	10
all-15129	1400	C	M	C	16	A	4	20
all-1513	272	A	M	C	25	A	21	53
all-1513	361	G	R	A	29	G	28	57
all-15140	740	G	S	G	14	C	4	18
all-15163	693	G	K	T	7	G	6	13
all-15165	693	G	K	G	8	T	7	15
all-15190	69	C	M	C	7	A	4	11
all-1520	2011	T	Y	T	11	C	4	15
all-15201	480	C	M	C	53	A	5	58
all-15201	691	A	W	A	23	T	5	28
all-15201	769	A	M	A	38	C	10	49
all-15201	891	T	K	T	20	G	4	24
all-15201	1065	G	R	G	20	A	8	29
all-15201	1617	G	K	G	33	T	8	41
all-15201	1704	T	W	T	53	A	11	64
all-15201	1908	A	W	A	39	T	20	60
all-15201	2357	G	R	G	85	A	8	93
all-15204	87	A	M	C	77	A	5	86
all-15205	357	G	R	G	86	A	10	96
all-15206	109	G	K	T	63	G	4	74
all-15207	110	C	K	G	60	T	7	77
all-15211	888	G	R	G	33	A	11	44
all-15211	1196	G	R	G	48	A	7	55
all-15211	1394	T	K	T	22	G	4	26
all-15212	196	G	R	G	53	A	7	60
all-15213	253	A	S	C	62	G	5	67
all-15214	718	T	W	A	5	T	5	10
all-15214	764	T	K	T	12	G	4	16
all-15253	796	G	R	G	6	A	4	11
all-15259	1151	C	Y	C	12	T	10	22
all-15259	2490	C	M	C	7	A	6	13
all-1526	105	A	R	A	17	G	9	26
all-15277	352	A	R	G	21	A	21	57
all-15280	820	C	Y	C	85	T	11	96
all-15280	880	C	Y	C	41	T	8	49
all-15280	1137	A	R	A	52	G	17	69
all-15283	15	A	Y	T	56	C	19	76
all-15295	92	T	Y	C	74	T	17	96
all-1535	1258	T	W	A	14	T	9	23
all-1535	1346	T	Y	T	19	C	5	24
all-1535	2123	A	R	A	30	G	11	41
all-15350	289	T	Y	T	12	C	4	16
all-15350	1042	T	Y	T	5	C	5	10
all-15356	181	G	K	T	8	G	8	18
all-15380	761	G	R	G	6	A	4	10
all-154	1896	A	M	A	11	C	10	21
all-154	2199	A	W	A	21	T	8	29
all-154	2565	T	W	A	26	T	22	48
all-154	2889	A	W	A	19	T	5	24
all-154	2961	T	Y	C	16	T	7	23
all-154	3252	C	Y	T	18	C	12	30
all-154	3309	C	Y	C	30	T	13	43
all-154	3408	C	Y	C	9	T	6	16
all-154	3483	A	R	G	24	A	21	45
all-154	3588	T	K	G	30	T	26	56
all-154	3672	T	W	T	58	A	11	69
all-154	4230	T	W	A	44	T	39	83
all-154	4608	C	Y	C	58	T	36	94
all-154	5205	C	Y	C	70	T	10	81
all-154	5723	A	R	A	78	G	16	94
all-1541	930	A	M	A	12	C	8	20
all-1541	1107	A	R	A	25	G	11	36
all-15412	33	G	S	C	12	G	11	23
all-15415	1189	C	Y	C	11	T	5	16
all-15420	673	A	W	A	14	T	6	20
all-1547	448	A	R	A	7	G	4	11
all-1547	806	C	Y	C	7	T	6	13
all-15477	880	C	Y	C	9	T	7	16
all-1549	330	T	K	T	7	G	7	14
all-1549	1493	T	Y	T	11	C	4	15
all-1549	1842	C	Y	C	27	T	21	48
all-155	552	A	W	A	9	T	4	13
all-155	692	G	R	G	9	A	8	17
all-155	854	C	Y	T	13	C	7	20
all-155	1306	A	W	A	11	T	7	18
all-15500	279	T	S	C	20	G	13	41
all-15513	711	T	Y	T	6	C	5	11
all-15524	958	G	K	G	6	T	6	12
all-15538	694	T	K	T	7	G	4	11
all-15562	32	C	M	A	87	C	5	92
all-15564	32	A	M	A	88	C	5	93
all-15567	289	A	R	A	6	G	4	10
all-15593	666	C	Y	T	5	C	4	10
all-15599	532	A	W	A	8	T	4	12
all-15624	278	G	R	G	5	A	4	11
all-15636	95	T	Y	T	25	C	5	30
all-15636	209	G	R	G	35	A	6	41
all-15636	307	A	W	A	21	T	10	31
all-15636	780	G	R	A	6	G	4	17
all-15637	209	A	R	G	35	A	6	41
all-15643	351	A	K	G	15	T	15	38
all-15643	443	G	R	G	40	A	10	50
all-15651	802	C	M	C	7	A	5	12
all-1570	276	A	M	C	10	A	7	24
all-15700	323	C	Y	T	30	C	6	37
all-15700	584	T	Y	T	5	C	5	10
all-15716	258	C	Y	C	7	T	5	12
all-15719	258	G	Y	C	7	T	5	12
all-1572	258	T	Y	C	7	T	5	12
all-15728	429	G	R	G	57	A	8	68
all-15739	428	C	M	C	70	A	5	75
all-15803	150	G	R	G	14	A	6	20
all-15803	284	T	W	T	7	A	4	11
all-15811	363	C	R	A	5	G	4	10
all-15837	802	T	K	T	6	G	4	10
all-15837	907	G	R	G	6	A	5	11
all-15839	63	A	M	C	8	A	4	12
all-1584	1705	A	R	A	8	G	5	13
all-1584	1759	T	W	T	8	A	6	14
all-1584	2053	G	R	G	11	A	4	15
all-1584	2448	A	W	A	9	T	6	15
all-1584	2501	C	Y	C	14	T	8	22
all-1584	2850	A	R	A	12	G	7	19
all-1584	3061	C	Y	T	7	C	4	11
all-1584	3272	T	Y	T	9	C	7	16
all-15847	334	A	R	A	92	G	6	98
all-15859	16	A	W	T	88	A	10	99
all-15861	1465	A	R	A	26	G	25	51
all-15861	1522	G	K	G	26	T	5	31
all-15861	1691	A	R	A	6	G	5	11
all-15866	161	C	M	C	9	A	7	16
all-15870	1486	C	Y	C	6	T	4	10
all-15882	472	G	R	A	6	G	5	11
all-15883	118	A	R	A	6	G	5	11
all-15890	263	A	R	A	9	G	9	18
all-15891	552	C	Y	T	6	C	6	12
all-15893	325	G	S	G	6	C	4	10
all-15904	562	C	Y	C	6	T	5	11
all-1592	1004	A	R	G	6	A	5	11
all-1592	1394	A	R	A	7	G	5	12
all-1592	1909	C	Y	C	8	T	6	14
all-1592	2621	T	W	T	21	A	5	26
all-1592	2784	T	Y	C	9	T	10	19
all-1592	2885	A	R	G	7	A	6	13
all-15924	477	G	R	A	5	G	5	10
all-15924	1542	G	R	G	8	A	4	12
all-15924	1646	G	K	G	5	T	5	10
all-15925	542	T	R	G	8	A	4	13
all-1595	1660	T	W	T	8	A	6	14
all-15956	16	A	W	T	20	A	4	24
all-15957	1186	G	R	G	9	A	6	15
all-15962	915	C	S	C	7	G	4	11
all-15965	127	C	M	A	6	C	4	10
all-15975	364	C	Y	C	11	T	4	15
all-15997	509	C	Y	T	8	C	5	13
all-15997	743	A	M	A	7	C	5	12
all-16	1057	C	Y	C	9	T	4	13
all-16009	30	A	R	G	93	A	5	98
all-16012	725	T	K	T	6	G	4	10
all-16013	489	A	R	A	8	G	4	12
all-16043	485	A	R	A	6	G	4	10
all-16043	955	G	S	G	7	C	6	15
all-16043	1951	G	R	G	9	A	6	15
all-16043	2006	T	W	T	9	A	8	17
all-16043	2408	A	R	A	34	G	10	44
all-16043	2745	T	Y	T	17	C	7	24
all-16043	2918	T	Y	T	28	C	11	39
all-16043	3131	G	R	G	31	A	18	49
all-16043	3626	C	Y	C	31	T	9	40
all-16043	3821	C	S	C	40	G	4	44
all-16043	3995	C	Y	T	25	C	24	49
all-16043	4037	T	Y	T	24	C	22	46
all-16043	4970	C	Y	C	79	T	8	87
all-16043	5191	A	W	A	42	T	11	53
all-16043	5268	G	R	G	47	A	36	83
all-16043	5558	G	K	G	9	T	4	13
all-16043	5669	G	R	G	79	A	10	89
all-16043	5751	C	Y	C	27	T	18	45
all-16062	339	G	R	G	89	A	10	99
all-16062	439	A	W	A	86	T	5	91
all-16080	920	T	Y	T	7	C	6	13
all-16080	1199	G	R	G	6	A	5	11
all-16083	882	G	R	A	6	G	4	10
all-1612	138	C	Y	C	27	T	8	40
all-16146	1551	C	Y	T	23	C	6	33
all-16146	1714	C	Y	C	6	T	6	18
all-16146	2051	A	R	A	28	G	15	43
all-16146	2172	A	W	T	10	A	10	20
all-16146	2273	A	W	A	16	T	4	20
all-16146	2484	T	K	T	17	G	5	22
all-16146	3037	T	K	T	69	G	7	76
all-16146	3154	T	Y	T	66	C	33	99
all-16149	302	A	R	A	6	G	5	11
all-16179	607	A	W	A	88	T	5	93
all-16180	607	C	W	A	88	T	5	95
all-16201	209	T	W	T	8	A	7	15
all-16204	2205	C	Y	C	7	T	4	11
all-1621	394	G	R	G	10	A	6	16
all-1623	738	T	Y	T	15	C	5	20
all-16245	1051	A	R	A	8	G	4	12
all-1628	1252	G	K	G	11	T	4	15
all-1628	2137	T	W	T	7	A	4	11
all-16287	1434	C	Y	C	8	T	4	12
all-16299	226	C	S	C	6	G	4	10
all-16310	1027	A	R	A	7	G	4	11
all-16338	1022	G	R	G	50	A	7	57
all-1636	1905	C	Y	C	6	T	4	10
all-1636	3238	T	Y	T	14	C	5	19
all-1636	3433	T	W	T	10	A	8	18
all-1636	4014	T	Y	C	10	T	6	16
all-1636	4203	T	W	A	8	T	7	15
all-16364	14	C	Y	C	11	T	6	17
all-16381	89	C	Y	C	10	T	6	16
all-16391	1414	A	R	A	77	G	6	83
all-16391	1497	A	W	A	86	T	6	93
all-16391	1542	G	S	G	37	C	5	42
all-16396	244	G	R	A	73	G	5	78
all-16396	318	A	M	C	86	A	7	93
all-16403	497	A	W	A	88	T	6	98
all-16403	542	A	S	G	37	C	5	44
all-16405	497	T	W	A	88	T	6	98
all-16405	542	A	S	G	37	C	5	46
all-16405	816	C	K	T	26	G	8	35
all-16407	238	A	S	G	78	C	9	96
all-16410	511	T	Y	C	7	T	6	13
all-16410	1172	A	R	G	13	A	10	23
all-16410	1590	T	Y	T	27	C	14	41
all-16410	2710	A	R	G	9	A	10	19
all-1645	603	T	Y	T	10	C	6	16
all-1645	781	G	R	A	7	G	5	12
all-16455	448	A	R	A	7	G	4	11
all-16468	955	A	M	A	9	C	5	14
all-16482	73	C	Y	C	51	T	18	70
all-16482	592	A	M	A	70	C	8	78
all-16482	776	T	Y	T	64	C	6	70
all-1649	1511	A	W	A	27	T	7	34
all-1649	1592	G	R	G	12	A	5	17
all-1649	1841	A	R	A	17	G	6	23
all-1649	2246	G	K	T	7	G	6	13
all-16491	684	T	W	T	58	A	15	73
all-16491	1037	G	R	G	19	A	17	36
all-16491	1829	C	Y	C	16	T	10	26
all-16491	2027	C	Y	C	14	T	12	26
all-16493	27	T	Y	C	14	T	13	27
all-1651	482	T	K	G	9	T	6	15
all-1651	825	A	R	G	13	A	12	25
all-1651	1450	C	Y	C	7	T	6	13
all-1651	1765	A	R	A	8	G	8	16
all-16532	67	G	S	G	6	C	4	10
all-16535	212	A	R	A	8	G	4	12
all-16537	212	G	R	A	8	G	4	12
all-1654	393	A	W	A	10	T	4	14
all-1654	606	T	Y	T	10	C	4	14
all-1654	972	C	Y	C	9	T	5	14
all-1654	1132	T	K	G	14	T	11	25
all-1654	1338	A	R	G	11	A	8	19
all-1654	2140	C	M	C	28	A	5	34
all-16602	945	T	K	T	5	G	5	10
all-16607	918	A	R	A	8	G	5	13
all-16630	684	A	W	A	6	T	4	11
all-16632	407	G	S	G	7	C	4	13
all-16658	742	T	W	T	6	A	5	11
all-1666	64	C	M	C	23	A	17	40
all-1666	327	G	R	G	7	A	4	11
all-16664	64	A	M	C	23	A	18	41
all-16667	306	T	W	A	28	T	4	32
all-16678	955	G	R	G	9	A	4	13
all-16678	1052	A	W	A	7	T	4	11
all-16683	399	C	S	G	7	C	4	11
all-16684	508	G	R	G	22	A	7	29
all-16686	71	T	Y	T	10	C	6	16
all-16702	794	G	R	G	9	A	4	13
all-16708	378	A	R	A	6	G	4	10
all-16714	1027	T	W	T	67	A	6	73
all-16714	1537	G	R	G	43	A	10	53
all-16714	1702	G	R	G	27	A	12	39
all-16714	1744	C	Y	C	24	T	14	38
all-16714	2792	T	Y	T	12	C	9	21
all-16716	500	C	Y	T	20	C	4	24
all-16726	246	C	W	T	45	A	32	98
all-16741	415	A	M	A	6	C	4	10
all-1676	510	G	S	G	12	C	7	19
all-1678	2047	G	R	G	11	A	5	16
all-16795	432	A	W	A	30	T	5	35
all-16795	553	T	W	T	65	A	17	82
all-16795	619	A	R	A	67	G	5	72
all-16795	1162	T	K	T	72	G	5	77
all-16795	1216	T	Y	T	68	C	8	77
all-16818	244	C	M	C	8	A	5	13
all-16823	86	C	S	C	8	G	4	12
all-16834	977	A	M	A	77	C	12	91
all-16834	1133	A	R	A	78	G	21	99
all-16842	175	T	Y	T	78	C	10	92
all-16845	175	G	Y	T	78	C	10	94
all-16845	331	T	K	G	87	T	12	100
all-16845	730	T	W	T	78	A	10	88
all-16845	1058	C	S	C	53	G	20	73
all-1685	680	T	Y	T	6	C	4	10
all-16857	817	G	K	T	18	G	4	22
all-16857	1019	C	M	A	16	C	5	21
all-16857	2645	T	Y	T	18	C	7	25
all-16867	8	G	K	G	41	T	10	56
all-16874	57	G	K	G	8	T	4	12
all-16878	1003	T	Y	C	5	T	5	10
all-16899	476	A	M	A	8	C	5	13
all-16908	500	C	Y	C	56	T	15	72
all-16956	526	C	S	G	59	C	16	89
all-1698	535	C	Y	C	14	T	9	23
all-1698	991	C	M	A	13	C	12	25
all-16996	946	C	Y	T	7	C	5	12
all-16998	554	G	K	G	8	T	6	14
all-170	569	G	K	G	20	T	9	29
all-17022	1145	A	R	A	5	G	5	10
all-17022	1409	A	R	A	5	G	5	10
all-17023	798	A	W	A	8	T	6	14
all-17038	1801	C	Y	T	9	C	4	14
all-17038	2169	T	K	G	10	T	9	19
all-17039	422	T	Y	C	7	T	4	11
all-17042	422	A	Y	C	7	T	4	11
all-1705	739	G	R	A	9	G	6	15
all-17059	441	G	K	G	15	T	6	21
all-17064	535	C	M	A	23	C	13	37
all-17064	684	G	S	G	5	C	5	10
all-1707	627	A	R	A	22	G	7	29
all-1707	1015	G	S	G	31	C	6	37
all-17099	561	G	R	A	7	G	7	14
all-17155	1628	A	R	A	11	G	4	15
all-17158	377	A	M	A	5	C	4	14
all-17192	230	C	M	C	15	A	4	19
all-17192	708	C	Y	C	7	T	5	12
all-17192	991	A	W	A	51	T	8	59
all-17192	1188	C	S	C	54	G	5	59
all-17192	1389	G	K	G	35	T	6	41
all-17192	1608	C	Y	T	14	C	15	29
all-17192	1808	T	Y	T	31	C	5	36
all-17212	1006	G	K	G	54	T	20	74
all-17212	1228	C	Y	C	29	T	19	48
all-17212	1444	A	W	A	15	T	13	28
all-17212	1881	T	K	G	16	T	12	28
all-17212	2482	A	R	A	13	G	7	20
all-17212	2866	A	R	A	10	G	5	15
all-17212	2908	A	W	A	14	T	4	18
all-17212	3283	C	M	C	12	A	4	16
all-17212	3538	A	W	A	18	T	4	22
all-17212	3589	G	K	G	16	T	9	25
all-17212	3847	C	Y	C	10	T	7	17
all-17212	3988	A	R	A	9	G	7	16
all-17212	4977	G	S	G	10	C	4	14
all-17212	5080	C	Y	T	7	C	5	12
all-17212	5167	T	Y	T	14	C	6	20
all-17212	5698	T	K	T	13	G	4	17
all-17213	292	C	Y	C	6	T	4	10
all-17225	461	T	Y	T	8	C	4	12
all-17226	977	A	W	A	8	T	6	14
all-17233	165	T	K	T	27	G	4	31
all-17258	785	T	Y	T	35	C	7	42
all-17258	884	C	Y	C	21	T	8	29
all-17258	1278	G	R	G	52	A	17	69
all-17258	1728	C	Y	C	31	T	8	39
all-17288	157	C	M	A	6	C	4	10
all-17312	226	A	W	A	5	T	5	10
all-1732	1696	G	R	G	6	A	5	11
all-1732	1993	C	Y	C	6	T	4	10
all-1732	2628	T	Y	T	10	C	4	14
all-17351	446	G	R	G	87	A	9	96
all-17351	737	A	W	A	77	T	7	84
all-17351	881	C	S	C	68	G	6	74
all-17360	412	T	K	T	48	G	5	53
all-17360	534	T	Y	C	16	T	7	24
all-17360	1243	T	K	G	10	T	5	15
all-17360	1297	G	R	G	17	A	9	26
all-17360	1501	G	R	A	13	G	9	22
all-17361	311	A	R	A	6	G	4	10
all-17363	311	A	R	A	6	G	4	10
all-17393	85	G	K	G	8	T	4	12
all-17442	237	T	Y	T	13	C	6	19
all-1745	771	A	M	A	11	C	5	16
all-1745	1095	A	R	A	7	G	4	11
all-17451	857	G	S	G	11	C	9	20
all-17451	1265	T	W	A	6	T	5	11
all-17453	264	A	W	A	8	T	6	14
all-17459	244	T	R	A	6	G	5	11
all-1746	672	C	Y	T	5	C	5	10
all-17481	593	G	R	G	28	A	8	36
all-17481	984	G	R	G	21	A	17	38
all-17481	1748	C	Y	C	7	T	6	13
all-17481	2284	C	Y	C	28	T	18	46
all-17481	2558	G	R	G	37	A	14	51
all-17481	2614	T	K	T	15	G	5	20
all-17487	558	T	R	G	37	A	14	53
all-17487	614	G	K	T	15	G	5	20
all-17492	614	T	K	T	16	G	5	25
all-175	1207	G	R	G	7	A	4	11
all-17538	784	T	Y	T	8	C	5	13
all-17558	246	C	Y	C	6	T	4	10
all-1756	227	C	M	C	6	A	4	12
all-1756	282	T	W	A	6	T	4	10
all-1756	738	A	R	A	6	G	4	10
all-17563	510	C	W	A	41	T	21	78
all-1757	463	T	Y	T	23	C	8	36
all-1757	1089	C	Y	C	9	T	6	15
all-1757	1264	G	R	G	10	A	8	18
all-17583	545	A	W	A	8	T	4	12
all-17599	791	G	S	G	42	C	13	55
all-17607	267	C	Y	C	7	T	5	12
all-17607	349	T	K	T	6	G	4	10
all-17608	296	A	S	G	11	C	4	15
all-17608	339	T	Y	C	7	T	6	13
all-1761	691	A	R	A	8	G	4	12
all-17620	711	T	K	G	12	T	7	19
all-17620	787	G	S	G	31	C	5	36
all-17620	977	G	R	G	18	A	5	23
all-17620	1158	C	Y	C	38	T	6	44
all-17620	1350	G	R	A	27	G	17	44
all-17620	1551	C	Y	C	38	T	14	52
all-17620	1647	G	R	G	43	A	7	50
all-17620	1941	A	W	A	11	T	7	18
all-17620	2358	A	W	A	15	T	6	21
all-1763	678	C	Y	T	11	C	9	20
all-1763	835	A	M	A	8	C	4	12
all-1763	3240	C	S	C	10	G	6	16
all-17662	1003	C	Y	C	39	T	7	52
all-17663	3	C	Y	C	40	T	7	53
all-17664	811	T	K	T	8	G	6	14
all-17682	167	T	K	G	6	T	5	11
all-17691	1158	C	Y	C	26	T	5	31
all-17737	560	G	S	G	5	C	5	10
all-17765	1179	T	W	T	21	A	4	25
all-1777	539	A	W	T	6	A	4	10
all-17786	115	G	R	G	7	A	4	14
all-17788	1439	C	Y	C	10	T	5	15
all-17789	290	A	W	A	8	T	5	13
all-17790	351	G	R	G	10	A	7	17
all-17832	1028	T	W	T	10	A	4	14
all-17837	28	C	W	T	10	A	4	14
all-17848	283	C	W	T	55	A	29	86
all-17848	558	A	W	T	44	A	4	48
all-17867	862	A	R	A	6	G	5	11
all-1787	608	T	Y	T	12	C	7	19
all-1787	947	C	Y	T	9	C	5	14
all-17911	874	G	K	T	32	G	20	56
all-17911	1262	C	M	C	22	A	5	27
all-17911	1356	C	M	C	63	A	7	70
all-17911	1450	A	W	A	39	T	26	65
all-17911	1562	C	M	C	25	A	16	41
all-17911	3906	T	Y	C	8	T	7	15
all-17911	4137	C	Y	C	6	T	4	10
all-17965	897	G	R	G	31	A	14	45
all-17965	990	C	M	C	47	A	9	56
all-17965	1089	G	R	G	55	A	15	70
all-17965	1140	C	Y	C	49	T	30	79
all-17965	1296	C	Y	C	47	T	22	69
all-17965	1399	C	Y	C	65	T	18	83
all-17967	296	G	Y	C	47	T	22	69
all-1797	1289	T	W	T	19	A	4	23
all-18	582	G	S	G	31	C	5	36
all-18001	133	A	W	A	94	T	5	99
all-18001	806	A	W	A	28	T	10	38
all-18003	228	G	R	A	24	G	7	31
all-18004	228	T	R	A	24	G	7	34
all-1801	224	T	W	T	58	A	30	100
all-18039	1083	C	Y	C	6	T	4	10
all-18043	624	G	R	G	54	A	24	78
all-18043	690	A	R	A	56	G	26	82
all-18043	756	A	R	A	59	G	15	75
all-18043	996	G	R	G	36	A	9	45
all-18043	1104	G	R	G	60	A	23	83
all-18043	1272	C	M	C	68	A	9	77
all-18043	1320	G	R	G	38	A	7	45
all-18043	1833	A	W	A	23	T	11	34
all-18043	1908	G	R	G	39	A	9	48
all-18043	2100	C	Y	C	11	T	5	16
all-18044	42	A	M	C	33	A	4	37
all-18045	338	A	W	A	7	T	4	11
all-1805	2446	T	Y	T	6	C	5	11
all-18076	298	T	Y	T	7	C	4	11
all-18080	95	G	S	G	11	C	4	15
all-18093	189	G	R	A	5	G	6	11
all-18095	403	C	M	C	6	A	5	11
all-18096	887	C	Y	C	53	T	9	62
all-18096	940	A	R	A	20	G	15	35
all-18096	1189	G	R	G	11	A	5	16
all-18103	69	A	W	A	6	T	4	10
all-18107	557	C	M	C	87	A	7	95
all-18107	1003	G	K	G	21	T	10	31
all-18107	1448	A	R	A	7	G	5	12
all-18123	176	A	W	A	52	T	24	100
all-18125	1282	T	Y	T	7	C	5	12
all-18126	606	C	Y	C	10	T	4	14
all-18132	65	C	R	A	20	G	5	27
all-18208	419	C	Y	C	8	T	4	12
all-18209	687	T	Y	T	20	C	5	25
all-18209	885	T	Y	T	37	C	8	45
all-18209	1191	A	R	A	23	G	11	34
all-18209	2235	G	R	G	62	A	7	69
all-18209	2454	A	W	T	51	A	45	96
all-18209	3754	A	R	A	70	G	12	82
all-18209	3895	C	Y	C	18	T	7	25
all-18268	551	A	R	A	7	G	5	12
all-18270	462	A	R	G	5	A	5	10
all-18271	781	C	M	C	23	A	5	29
all-18271	844	T	Y	C	9	T	8	17
all-18272	249	C	Y	T	5	C	5	61
all-1828	230	A	M	A	22	C	20	100
all-18281	2	T	Y	C	17	T	4	24
all-1829	824	T	Y	T	21	C	20	43
all-18325	486	G	R	G	7	A	5	12
all-18327	688	T	W	T	9	A	4	13
all-1833	409	A	W	A	78	T	6	92
all-18343	891	A	W	A	53	T	5	58
all-18343	1022	C	M	C	13	A	5	18
all-18343	1311	G	K	G	32	T	14	46
all-18354	1522	T	W	T	15	A	11	26
all-18354	1569	A	R	G	20	A	8	28
all-1838	1308	A	R	A	7	G	7	14
all-1838	1991	G	K	G	6	T	4	10
all-18393	451	A	M	A	14	C	11	25
all-18393	1125	C	Y	C	30	T	14	44
all-18393	1446	A	R	A	60	G	10	70
all-18393	1743	C	Y	C	22	T	13	35
all-18394	240	A	M	A	28	C	4	32
all-18394	446	G	R	A	60	G	13	73
all-18402	743	A	Y	C	22	T	13	38
all-18403	272	A	R	A	16	G	8	24
all-18439	514	G	Y	T	82	C	6	88
all-18445	125	C	Y	C	7	T	4	11
all-18485	999	G	R	G	7	A	4	11
all-18485	1716	T	K	T	9	G	4	13
all-18487	716	T	K	T	9	G	4	19
all-18487	815	T	R	G	5	A	4	12
all-18541	151	C	Y	T	82	C	12	100
all-1855	879	A	R	G	7	A	5	12
all-1855	2235	G	K	G	6	T	6	12
all-18550	235	C	K	G	6	T	6	12
all-18551	457	T	Y	T	69	C	15	84
all-18551	535	A	W	A	10	T	7	17
all-18587	427	G	R	G	10	A	5	15
all-18587	470	T	W	T	8	A	6	14
all-18591	470	A	W	T	8	A	7	15
all-18604	1545	T	Y	T	49	C	6	55
all-18604	1718	C	M	C	79	A	6	86
all-18604	2045	A	R	A	78	G	14	92
all-18604	2152	T	K	T	52	G	14	66
all-18604	2270	A	R	A	59	G	6	65
all-18604	2405	C	M	C	18	A	7	25
all-18605	45	G	R	A	78	G	14	94
all-18605	152	A	K	T	52	G	14	68
all-18605	270	T	R	A	59	G	6	66
all-18607	45	G	R	A	78	G	16	96
all-18607	86	C	Y	T	89	C	5	100
all-1862	1020	G	R	G	17	A	8	25
all-18621	313	T	W	A	6	T	4	10
all-1863	941	T	K	T	89	G	8	98
all-1863	1251	T	Y	T	92	C	8	100
all-1863	1928	A	R	A	52	G	12	64
all-1863	1996	T	W	T	82	A	14	96
all-1863	2165	A	M	A	27	C	5	32
all-1863	2267	A	R	A	46	G	17	63
all-1863	2443	T	Y	T	15	C	10	25
all-1863	2553	G	K	G	39	T	31	70
all-1863	2811	C	Y	C	71	T	26	97
all-1863	3388	A	R	A	43	G	11	58
all-1863	3784	G	R	G	37	A	8	45
all-1863	4081	T	Y	T	20	C	5	25
all-1863	4213	C	Y	C	12	T	4	17
all-1863	4406	C	Y	C	17	T	6	23
all-1863	4522	C	Y	C	23	T	6	29
all-1863	4573	A	W	A	33	T	7	40
all-1863	5043	G	R	G	9	A	4	13
all-1863	5428	G	R	G	10	A	9	19
all-1863	5573	A	R	G	5	A	5	10
all-1863	5812	T	Y	T	15	C	4	19
all-1863	5917	T	W	A	6	T	6	12
all-18634	676	T	Y	T	54	C	10	64
all-18634	829	C	Y	C	30	T	8	38
all-18634	1345	A	R	A	43	G	11	54
all-18634	1423	G	K	T	30	G	29	59
all-18634	2430	A	R	G	54	A	44	98
all-18637	339	A	W	A	68	T	4	72
all-1870	940	A	R	A	10	G	4	14
all-18701	1041	T	W	T	7	A	4	11
all-18702	41	T	W	T	7	A	4	11
all-18704	41	C	W	T	7	A	4	12
all-1872	805	C	M	C	8	A	5	13
all-1872	916	C	Y	C	9	T	4	13
all-1872	1630	G	R	G	10	A	4	14
all-18743	791	G	R	G	62	A	7	70
all-18743	1053	C	Y	C	51	T	15	66
all-18743	1347	G	R	G	68	A	11	79
all-18743	1683	G	R	A	48	G	33	81
all-18796	1120	T	K	G	7	T	5	12
all-1880	2189	C	Y	C	13	T	8	21
all-1880	2665	A	R	G	17	A	15	32
all-1881	997	G	R	G	84	A	14	98
all-1881	1045	C	Y	C	88	T	7	95
all-1881	1193	A	R	A	61	G	25	87
all-1881	1791	G	K	G	40	T	12	52
all-1881	1840	A	R	A	70	G	9	79
all-1882	817	C	Y	C	8	T	5	13
all-1882	1123	T	Y	T	9	C	4	13
all-18829	707	G	K	G	5	T	5	10
all-1883	351	A	W	T	8	A	7	15
all-1883	444	T	Y	T	6	C	5	11
all-1883	493	T	W	T	13	A	6	19
all-18855	1434	A	R	A	18	G	6	24
all-18855	2216	A	W	A	15	T	10	25
all-18855	3949	T	W	T	88	A	7	95
all-18871	949	A	W	T	88	A	10	98
all-18874	654	C	Y	T	11	C	8	19
all-18874	1517	C	M	C	24	A	13	37
all-18874	1592	C	Y	C	21	T	18	39
all-18874	1652	C	Y	C	30	T	22	52
all-18874	1922	T	Y	T	64	C	13	77
all-18874	1989	G	R	G	23	A	10	33
all-18874	2045	C	Y	C	35	T	12	47
all-18874	2285	A	W	A	9	T	6	15
all-18874	2429	A	R	A	13	G	12	25
all-18874	2625	T	Y	T	22	C	10	32
all-18874	2672	G	R	G	13	A	10	23
all-18874	2773	A	W	A	10	T	6	16
all-18880	158	A	R	G	6	A	4	10
all-18894	743	A	R	A	11	G	7	18
all-1890	1180	T	W	T	5	A	4	18
all-18912	758	T	Y	T	22	C	7	29
all-1892	431	G	R	G	18	A	13	31
all-18955	420	C	W	T	55	A	16	98
all-1896	3087	T	Y	T	14	C	5	19
all-18988	881	T	Y	T	25	C	6	32
all-18988	1006	G	R	G	26	A	16	42
all-18988	1386	T	Y	T	30	C	15	45
all-18988	1569	G	R	G	38	A	13	51
all-18988	1909	A	W	A	45	T	20	66
all-18988	2091	T	K	T	42	G	26	70
all-18988	2508	G	K	G	56	T	11	68
all-18988	2565	A	W	A	54	T	5	59
all-18988	2655	C	Y	C	32	T	16	48
all-18988	2866	G	R	G	51	A	9	60
all-18988	3105	C	Y	C	73	T	17	90
all-18988	3180	T	Y	T	77	C	15	92
all-18988	3229	C	M	C	56	A	15	71
all-19000	709	T	Y	C	6	T	4	10
all-19019	1014	A	R	A	9	G	6	15
all-19020	296	T	W	T	45	A	5	50
all-19020	397	A	R	G	16	A	10	26
all-19021	296	C	W	T	46	A	5	52
all-1903	245	C	M	C	7	A	4	11
all-19032	245	C	M	C	8	A	4	12
all-1904	2	A	M	A	58	C	5	67
all-1904	1419	T	W	T	7	A	4	11
all-19050	780	T	K	T	31	G	22	54
all-19050	1697	G	R	G	44	A	12	56
all-19050	1952	C	M	C	37	A	6	43
all-19050	2129	G	S	G	44	C	15	59
all-19050	2695	T	W	T	25	A	16	41
all-19050	2761	G	K	G	32	T	15	48
all-19050	2999	T	K	T	19	G	16	35
all-19050	3658	A	M	A	16	C	10	26
all-19050	3900	A	M	A	23	C	10	33
all-19050	4098	T	K	T	16	G	11	27
all-19050	4414	G	K	G	12	T	5	17
all-19050	5048	T	Y	T	13	C	7	20
all-1910	567	C	Y	T	11	C	4	15
all-1914	461	C	Y	C	6	T	5	11
all-1914	512	C	Y	C	8	T	4	12
all-1914	896	A	R	A	12	G	4	16
all-19140	32	C	S	G	27	C	4	31
all-19165	1014	T	W	T	8	A	4	12
all-1918	79	A	W	A	15	T	5	20
all-1918	129	T	Y	T	21	C	6	27
all-1918	179	C	M	A	10	C	6	16
all-19180	79	G	W	A	15	T	5	21
all-19180	129	A	Y	T	21	C	6	27
all-19194	801	T	Y	C	7	T	7	14
all-19199	515	A	R	A	53	G	17	71
all-19199	612	G	R	G	59	A	24	84
all-19199	818	T	W	A	7	T	7	14
all-19199	1709	T	Y	T	47	C	6	53
all-19199	1951	C	Y	T	34	C	17	51
all-19199	4289	G	K	G	12	T	4	16
all-19199	4505	G	S	C	9	G	7	16
all-19199	4683	G	R	A	12	G	5	17
all-19199	6022	T	W	A	14	T	7	21
all-192	1113	G	R	G	60	A	10	77
all-192	1258	A	R	G	6	A	4	24
all-192	1320	G	R	G	43	A	32	75
all-1920	26	T	M	A	74	C	8	84
all-19200	26	A	M	A	76	C	8	86
all-1922	1294	C	Y	T	9	C	7	16
all-19238	507	A	M	A	53	C	43	100
all-19270	574	C	Y	T	11	C	11	22
all-19270	1902	T	Y	T	7	C	4	11
all-19270	2008	T	Y	T	9	C	4	13
all-19316	1172	T	K	T	32	G	8	40
all-19316	1589	A	R	A	67	G	13	80
all-19319	461	A	R	G	54	A	6	61
all-19329	755	C	R	G	9	A	6	16
all-19343	1131	G	R	G	8	A	6	20
all-19361	922	A	M	A	11	C	5	16
all-19362	362	C	Y	C	5	T	5	10
all-1937	362	T	Y	C	5	T	5	16
all-19377	72	A	R	G	6	A	4	10
all-19377	285	T	Y	T	7	C	4	11
all-1938	937	G	R	G	11	A	4	15
all-1938	1263	C	Y	C	6	T	5	11
all-1938	1311	A	R	A	11	G	7	18
all-19383	125	T	W	T	27	A	9	36
all-19383	384	G	R	G	19	A	6	25
all-19383	1134	T	W	T	21	A	5	26
all-19388	585	C	M	C	8	A	4	12
all-19388	628	G	K	G	11	T	4	15
all-1940	1061	T	Y	T	84	C	15	99
all-19401	762	G	K	T	61	G	4	65
all-19424	113	A	W	T	46	A	26	93
all-19429	111	T	W	T	41	A	25	98
all-195	1222	G	R	G	10	A	5	15
all-195	2004	G	R	G	7	A	6	13
all-195	2286	A	R	G	7	A	7	14
all-19506	2285	A	M	A	15	C	5	20
all-19506	2935	G	R	G	10	A	4	14
all-19506	4957	G	R	G	9	A	4	13
all-19507	101	T	K	T	6	G	6	14
all-19574	713	A	W	A	11	T	11	22
all-19627	636	A	R	A	41	G	6	47
all-19631	589	T	Y	T	11	C	4	15
all-19631	924	A	R	G	7	A	6	13
all-19663	157	T	W	A	35	T	28	100
all-19718	1224	T	W	T	9	A	4	13
all-19718	1310	A	R	A	6	G	4	10
all-19721	310	T	R	A	6	G	4	11
all-19746	823	T	Y	T	31	C	7	38
all-19746	1110	G	R	G	26	A	7	33
all-19746	1679	G	R	G	46	A	8	54
all-1975	652	C	M	C	8	A	7	15
all-1975	1141	G	S	G	19	C	4	23
all-1975	1372	A	W	A	10	T	6	16
all-1975	1439	G	K	T	13	G	11	24
all-1975	1498	A	W	A	14	T	6	20
all-19796	737	G	R	A	36	G	21	57
all-19796	873	A	R	A	36	G	35	71
all-19796	923	C	Y	T	57	C	11	68
all-19796	1181	A	R	G	41	A	18	59
all-19796	1241	C	Y	C	33	T	15	48
all-19796	1442	A	R	A	37	G	8	45
all-19796	1560	T	Y	T	24	C	5	29
all-19838	872	C	S	C	6	G	4	10
all-19838	980	G	S	G	10	C	6	16
all-19840	404	T	W	T	12	A	5	17
all-19840	538	A	M	A	27	C	14	41
all-19840	778	G	R	G	35	A	7	43
all-19840	871	C	M	C	27	A	13	40
all-19840	932	T	Y	T	50	C	48	98
all-19840	1029	C	Y	C	24	T	7	31
all-19880	905	A	R	A	21	G	5	26
all-19880	947	A	R	A	25	G	11	36
all-1989	920	A	W	A	12	T	11	23
all-19900	662	C	Y	C	28	T	6	34
all-19900	988	G	K	G	60	T	19	79
all-19900	1166	C	M	C	51	A	14	65
all-19900	1310	C	Y	C	59	T	9	68
all-19900	1359	G	R	G	85	A	9	94
all-19900	1467	T	W	T	27	A	7	34
all-1991	721	T	Y	T	9	C	6	15
all-1991	1003	G	K	T	8	G	4	12
all-1991	1069	A	R	A	6	G	4	10
all-19934	365	A	K	T	12	G	4	16
all-19945	4104	T	Y	C	36	T	38	74
all-1996	2432	C	M	C	19	A	14	33
all-1996	2620	T	Y	T	38	C	6	44
all-19979	171	C	Y	T	42	C	35	97
all-20003	970	G	K	G	31	T	23	54
all-20003	1285	T	K	T	30	G	8	39
all-20003	1330	G	R	G	42	A	22	64
all-20003	1735	G	R	G	18	A	5	23
all-20003	2005	T	Y	T	20	C	10	30
all-20003	2262	T	W	T	22	A	13	35
all-20003	2595	A	W	A	7	T	4	11
all-20005	5	T	Y	T	21	C	10	31
all-2002	2	G	R	A	26	G	10	38
all-2003	2229	C	M	A	9	C	8	17
all-20193	742	A	M	A	9	C	8	18
all-20197	337	T	W	A	86	T	5	91
all-2023	957	T	K	T	11	G	4	15
all-2023	1011	G	K	G	15	T	5	22
all-2023	1275	C	S	C	37	G	7	44
all-2023	1353	A	R	G	7	A	5	12
all-2027	1069	G	R	G	11	A	5	16
all-20305	30	G	S	G	21	C	4	26
all-20305	2108	C	Y	C	24	T	7	31
all-2032	2159	A	M	A	13	C	7	20
all-2032	2211	G	S	C	16	G	9	25
all-2033	437	C	Y	C	7	T	4	11
all-2036	303	A	W	A	12	T	5	17
all-20362	650	A	W	A	8	T	4	12
all-20362	747	G	K	G	26	T	12	38
all-20362	1354	G	K	G	65	T	14	79
all-20362	1526	T	W	T	56	A	13	69
all-20362	1963	G	R	G	26	A	15	41
all-20362	2125	A	R	A	27	G	7	34
all-20362	2209	T	Y	T	30	C	6	36
all-20362	2249	C	Y	C	49	T	11	60
all-20362	2318	C	Y	C	28	T	7	35
all-20368	2	T	Y	C	25	T	4	29
all-2037	293	A	M	C	51	A	29	88
all-20381	283	T	Y	T	11	C	4	15
all-204	1203	C	M	C	17	A	10	27
all-204	1305	C	S	C	12	G	5	17
all-204	1493	C	M	C	9	A	4	13
all-204	1788	G	S	G	9	C	6	15
all-204	1981	T	K	G	15	T	11	26
all-204	2113	T	W	T	17	A	5	22
all-204	2457	A	R	A	11	G	5	16
all-20401	226	G	R	G	29	A	9	38
all-20401	274	A	W	A	46	T	8	54
all-20401	647	C	Y	C	12	T	8	20
all-20401	729	C	M	C	16	A	4	20
all-20401	1344	T	W	T	21	A	10	32
all-20403	383	C	Y	T	28	C	4	32
all-20410	282	G	R	G	35	A	7	42
all-20410	716	T	Y	T	8	C	4	12
all-20410	885	A	M	A	35	C	16	51
all-20410	1010	C	M	C	59	A	10	69
all-20410	1058	C	M	C	26	A	18	44
all-20410	1183	C	M	C	6	A	5	11
all-20411	10	A	M	C	59	A	11	70
all-20413	10	G	M	C	59	A	11	71
all-20428	296	T	W	T	6	A	4	15
all-2045	1318	T	W	T	14	A	7	21
all-2045	1393	G	K	G	10	T	5	15
all-2045	1444	G	K	G	12	T	4	16
all-2046	387	G	R	G	14	A	8	22
all-2046	582	C	Y	T	13	C	11	24
all-2046	699	G	R	G	10	A	5	15
all-20479	222	G	R	A	6	G	4	10
all-20495	2860	C	Y	C	15	T	5	20
all-20495	2920	C	Y	T	8	C	5	13
all-20495	3148	T	W	T	7	A	7	14
all-20495	3371	A	W	A	19	T	4	23
all-20495	4053	C	Y	C	12	T	6	18
all-20495	4486	G	R	G	25	A	11	36
all-20495	4576	C	M	A	44	C	24	68
all-20495	4631	G	R	G	39	A	16	55
all-20495	4928	T	Y	C	17	T	15	32
all-20495	5470	A	M	A	28	C	5	33
all-20516	662	C	Y	C	13	T	6	19
all-20516	950	T	Y	T	9	C	4	13
all-2052	613	A	W	A	15	T	6	21
all-2053	402	A	W	A	43	T	5	48
all-2056	1182	T	W	T	14	A	8	22
all-2057	1056	C	Y	C	14	T	6	20
all-2057	1719	T	Y	T	7	C	4	11
all-20617	350	A	R	A	8	G	5	13
all-2062	862	C	Y	C	16	T	5	21
all-20626	1294	G	R	G	20	A	8	28
all-20774	75	T	W	T	84	A	8	92
all-20799	510	T	Y	T	6	C	4	10
all-20799	863	A	R	A	8	G	4	12
all-20805	799	T	W	T	9	A	4	13
all-20805	1203	C	Y	C	24	T	12	36
all-20805	1775	T	W	T	33	A	25	58
all-20841	604	C	Y	C	14	T	7	21
all-20892	213	T	K	T	60	G	22	98
all-20908	351	T	W	A	41	T	20	97
all-20927	967	G	R	G	32	A	10	42
all-20927	1228	A	R	A	44	G	6	50
all-20927	1342	G	R	G	16	A	5	21
all-20927	1438	T	Y	T	28	C	9	37
all-20927	1519	C	Y	C	25	T	13	38
all-20927	2002	T	Y	T	48	C	21	69
all-20927	2566	C	Y	C	57	T	24	81
all-20927	4954	C	Y	C	72	T	23	95
all-20927	8987	T	Y	T	71	C	18	90
all-20927	9161	A	R	A	29	G	5	34
all-20927	9270	A	W	A	9	T	4	13
all-2099	1080	T	Y	T	18	C	7	25
all-2099	1168	T	Y	T	16	C	5	21
all-2099	1868	C	M	A	8	C	5	13
all-2099	2059	T	Y	C	9	T	7	16
all-210	680	A	M	A	46	C	5	51
all-2100	1023	C	Y	C	9	T	7	16
all-2100	2175	C	Y	C	19	T	5	24
all-2100	2295	T	Y	C	7	T	4	11
all-2100	2340	A	W	A	16	T	10	26
all-2100	2796	T	W	T	12	A	9	21
all-2104	1214	C	M	C	17	A	11	28
all-2104	1414	T	Y	T	7	C	7	14
all-21042	446	T	W	T	55	A	8	63
all-21042	515	A	R	A	39	G	11	50
all-21042	696	T	K	T	47	G	6	53
all-21042	1016	T	Y	C	23	T	20	43
all-21042	1066	G	S	G	32	C	6	38
all-21042	1600	C	S	C	11	G	4	15
all-21043	16	G	Y	C	23	T	20	44
all-21137	1062	A	W	T	19	A	13	32
all-21138	62	A	W	T	19	A	15	34
all-21141	8	A	M	A	61	C	17	79
all-21145	531	C	Y	C	26	T	8	34
all-21145	577	G	R	G	21	A	9	30
all-21145	897	A	R	A	17	G	6	23
all-21145	1701	G	K	G	58	T	29	87
all-21154	942	A	W	A	5	T	5	10
all-2116	605	A	R	A	7	G	6	13
all-21174	852	A	R	A	33	G	18	51
all-2118	1214	C	S	C	8	G	4	12
all-2118	1381	C	S	G	8	C	7	15
all-21197	627	G	R	G	9	A	4	13
all-21208	1133	G	R	G	49	A	9	58
all-21274	564	T	W	A	80	T	9	92
all-2128	2679	T	Y	T	7	C	4	11
all-2128	3669	C	Y	C	13	T	5	18
all-21292	520	A	R	A	15	G	13	30
all-21292	1132	A	R	A	27	G	7	34
all-21292	1720	G	R	G	24	A	6	30
all-21292	1954	G	R	A	15	G	12	27
all-21292	2515	C	Y	C	29	T	5	34
all-21292	2716	T	K	T	50	G	9	59
all-21292	3007	C	Y	T	23	C	21	44
all-21292	3175	T	Y	C	26	T	24	50
all-21296	295	G	R	A	12	G	4	16
all-21364	231	C	Y	T	5	C	4	11
all-21364	1419	C	Y	T	10	C	5	15
all-21364	1763	G	R	G	8	A	4	12
all-21364	2943	T	K	T	20	G	5	25
all-21364	3050	C	Y	C	18	T	10	28
all-21364	3095	G	K	G	15	T	6	21
all-21364	3578	T	Y	T	61	C	5	66
all-21365	50	C	Y	C	19	T	10	29
all-21384	868	C	Y	C	31	T	9	40
all-21384	1576	T	Y	T	53	C	28	81
all-21384	1647	T	Y	T	49	C	18	67
all-21384	1786	A	R	A	53	G	6	59
all-21384	2140	T	W	T	66	A	11	77
all-21405	11	A	M	C	91	A	5	100
all-21443	872	T	Y	T	42	C	11	53
all-2145	1107	G	R	G	11	A	4	15
all-2145	1377	G	R	G	22	A	9	31
all-21492	157	C	Y	T	5	C	5	10
all-21522	586	T	K	T	6	G	4	10
all-21583	1407	C	Y	C	28	T	9	37
all-21583	1542	C	Y	C	25	T	10	35
all-21583	1671	T	Y	T	12	C	12	24
all-21583	1728	C	M	C	13	A	4	17
all-21583	1884	G	R	A	16	G	13	29
all-21583	1986	A	R	A	20	G	9	29
all-21583	2100	G	S	G	30	C	6	36
all-21583	2145	C	Y	C	20	T	17	37
all-21583	2409	G	K	G	54	T	12	67
all-21583	2460	C	M	C	50	A	18	68
all-21583	2814	G	R	G	26	A	25	51
all-21583	2859	A	R	A	73	G	11	84
all-21583	3127	A	W	A	38	T	17	55
all-21583	3222	T	W	T	9	A	6	15
all-21593	728	A	M	A	6	C	4	10
all-21603	728	G	M	A	6	C	4	10
all-21607	364	T	Y	T	10	C	5	15
all-21608	364	T	Y	T	10	C	5	17
all-2162	44	G	R	A	8	G	8	16
all-21636	221	A	R	A	6	G	5	11
all-21641	585	T	Y	T	94	C	5	99
all-21641	795	C	Y	C	20	T	8	28
all-21641	869	C	Y	C	47	T	9	56
all-21641	1184	C	Y	C	31	T	7	38
all-21699	1464	A	R	A	53	G	6	59
all-21708	464	G	R	A	53	G	6	61
all-21709	659	T	W	T	25	A	6	31
all-2173	639	T	Y	T	9	C	4	13
all-21750	797	A	S	G	21	C	14	35
all-21787	303	T	K	T	60	G	14	79
all-218	2184	C	Y	C	8	T	8	16
all-218	2627	A	W	A	14	T	6	20
all-218	2682	T	Y	T	9	C	4	13
all-218	2763	G	R	G	14	A	8	22
all-218	3398	A	R	A	5	G	4	16
all-2180	153	G	S	C	22	G	11	33
all-21802	570	C	Y	C	31	T	17	54
all-21802	632	C	M	C	56	A	9	66
all-21802	746	T	Y	T	36	C	6	45
all-2182	1030	A	M	A	13	C	5	18
all-21851	222	A	W	A	33	T	30	100
all-21853	2395	A	W	A	16	T	4	20
all-21864	689	G	R	G	13	A	5	22
all-21872	903	T	K	T	15	G	5	20
all-21872	1074	A	M	A	19	C	6	25
all-21872	1261	A	R	A	68	G	8	76
all-21872	1471	G	R	G	41	A	11	52
all-21878	658	T	K	G	18	T	7	25
all-2188	617	T	W	T	61	A	18	94
all-2188	858	G	R	G	31	A	20	54
all-2188	978	C	Y	C	36	T	17	53
all-2188	1087	G	R	G	87	A	7	94
all-2188	1174	G	R	A	26	G	26	52
all-2188	2085	A	R	G	9	A	5	14
all-21945	141	G	R	G	7	A	5	12
all-2195	762	T	Y	T	15	C	10	25
all-2195	937	C	M	C	10	A	5	15
all-2195	1309	G	S	G	6	C	5	11
all-21951	309	C	S	G	6	C	5	11
all-21977	1404	T	Y	T	23	C	4	27
all-21977	1686	A	R	A	19	G	7	26
all-21988	208	A	W	A	10	T	4	14
all-21992	754	A	R	A	9	G	7	16
all-22058	1634	A	R	A	35	G	6	41
all-22058	2426	A	W	A	14	T	9	23
all-22058	2494	A	R	G	11	A	5	16
all-22059	426	G	W	A	14	T	9	24
all-2206	915	T	K	G	6	T	5	11
all-2206	1273	G	R	A	9	G	6	15
all-2206	1359	T	W	T	13	A	4	17
all-22069	359	A	W	T	13	A	9	26
all-22096	5992	A	R	A	50	G	8	59
all-22096	6113	T	W	T	15	A	7	22
all-22097	298	T	Y	C	6	T	4	10
all-22117	177	C	W	A	54	T	30	98
all-22119	177	A	W	A	55	T	30	99
all-22126	316	T	K	T	41	G	30	92
all-22128	316	A	K	T	41	G	30	92
all-22134	316	T	K	T	42	G	30	93
all-22181	1170	T	Y	T	7	C	4	11
all-2223	1276	A	R	A	6	G	6	12
all-2224	473	C	S	C	13	G	10	27
all-22241	1223	A	R	A	6	G	4	10
all-22262	692	C	Y	C	44	T	10	54
all-22262	736	G	R	A	24	G	20	44
all-22262	847	C	Y	T	14	C	6	20
all-2228	2031	G	R	G	7	A	5	12
all-22354	755	G	K	G	26	T	8	34
all-22358	755	A	K	G	26	T	8	34
all-22374	1414	C	Y	C	44	T	9	53
all-22374	1500	A	R	G	9	A	7	17
all-22376	84	G	R	A	28	G	18	50
all-22376	414	A	Y	C	44	T	9	53
all-22391	893	A	R	G	5	A	5	10
all-22407	1078	A	R	G	5	A	5	10
all-22453	440	G	K	G	25	T	5	30
all-22453	567	A	W	A	12	T	5	17
all-22453	755	C	M	C	63	A	7	70
all-22453	805	T	W	T	61	A	6	67
all-2246	492	A	R	A	24	G	7	31
all-2247	977	A	W	A	11	T	5	16
all-2247	1463	A	M	A	15	C	9	24
all-22505	982	A	R	G	8	A	6	14
all-22505	1380	A	R	A	19	G	13	32
all-22552	442	G	R	G	5	A	4	10
all-22556	509	A	R	A	19	G	6	26
all-22598	1024	G	K	G	82	T	7	89
all-22598	2198	A	W	A	45	T	13	58
all-22598	2298	A	M	A	29	C	7	36
all-2260	17	T	K	G	86	T	5	91
all-22600	21	T	W	A	88	T	8	99
all-22602	21	T	W	A	88	T	9	100
all-22608	17	T	K	G	86	T	6	96
all-22616	8	A	W	T	82	A	5	90
all-2262	596	A	M	C	6	A	5	16
all-2262	835	A	W	T	18	A	9	27
all-2262	1146	T	Y	T	8	C	4	12
all-2262	1651	A	R	A	21	G	19	40
all-22632	251	C	Y	C	30	T	11	41
all-22641	322	T	W	A	62	T	9	74
all-22655	336	A	W	T	72	A	28	100
all-22658	245	C	M	A	68	C	15	99
all-22658	782	G	R	G	16	A	6	22
all-22658	1019	A	W	A	25	T	14	39
all-22658	1254	C	M	C	44	A	7	51
all-22659	19	G	W	A	25	T	14	40
all-22660	19	G	W	A	25	T	14	42
all-22695	700	T	W	T	27	A	28	91
all-22743	363	C	S	C	56	G	5	61
all-22743	923	A	W	A	39	T	6	45
all-22743	1081	T	Y	C	33	T	30	63
all-22743	1861	A	R	A	44	G	20	64
all-22745	288	A	R	G	31	A	4	35
all-22757	1117	G	S	G	8	C	6	14
all-22800	294	T	K	T	10	G	10	20
all-22800	352	T	W	T	20	A	14	34
all-22800	533	C	Y	T	23	C	16	39
all-22800	746	A	R	A	14	G	10	24
all-22800	906	A	R	G	12	A	9	21
all-22800	977	A	R	A	9	G	5	14
all-22800	1524	C	Y	C	27	T	16	43
all-2284	815	G	R	G	13	A	8	21
all-22846	1463	T	Y	T	7	C	5	12
all-22846	1503	T	K	G	28	T	24	52
all-22846	1560	C	Y	C	79	T	6	85
all-22846	2650	C	Y	C	42	T	18	60
all-22849	100	C	S	G	85	C	5	91
all-22850	782	T	K	G	48	T	38	86
[truncated: 21,404 more rows]
