# Supplementary material for: SNP Identification by Transcriptome Sequencing and Candidate Gene-Based Association Analysis for Heat Tolerance in the Bay Scallop Argopecten irradians
Source: PLoS One. 2014 Aug 14;9(8):e104960. doi: 10.1371/journal.pone.0104960 (PMC4133247; doi:10.1371/journal.pone.0104960)
Supplement: Table S7 — List of primer pairs that amplify well. (XLSX) [file pone.0104960.s010.xlsx]

## Sheet: Sheet1
Unigene ID*	forward	reverse	*Two or more pairs of primer was designed in some unigenes
all-10026	ACACCAAGAGGCGTGATTA	GTTTGCTCACAAAGTAATG
all-1006	AGGACAGCCAGCGAAGAAT	CAACAGGACTCCGTCAAAA
all-10092	TTACCGTAAAACAACTGAC	AGAACTACAAGTGGAAATG
all-1015	CATGGGTGAATGTACAGGTA	GACAATACAGATACAATAGGC
all-10206	GAGTTCCTTCCTTTCCTGTT	CAATATCTCGTGTTGGTGAG
all-10214	TGCGAAAATTTCATACCTGC	TCACATCCATTTTACTGCCA
all-10280	GCACTGGATTTTGCCCTCT	ACGCCATTGACGAGTACACC
all-10340	AGGTCGAAAACATAGACTTAAA	TCTATATATGGTCTAAATCTCGT
all-10353	CCATCCTATTCCTATCCTTG	TACATTCTTGATAATCCAGGG
all-10355	GACCACTTGTAGAAAGAGAGC	GAGAGACATATGAAGGAGACC
all-10458	ATATAGCAGAATTGGCTCACC	TACTCCTCTTAAACACTCCAGA
all-10486	TGCCTCATTATCTCCCTGTC	CCAGTGATGGAAGACCTAAGT
all-10496	GTGGCTGATGAGCTGATGGA	TGGACTTTGGTTGGTTGGAC
all-10496	AAGGCTTTGTTCTTCGCTCA	TGCACACATCCATATAAGGG
all-10538	CGTTGGTGCTGATAGCAAGT	CCAGACCCTACCTCAATGAC
all-10020	GCATGAATCAATCCCATTACCA	CCTTCCGCGTCACAAAGATG
all-10214	TTTATCCAAAAACAAAAGGCAT	CTTGTGTAACTACGGTTCTGGG
all-11126	GGCTTTCATTGAGATAATACTATC	GTATCCCATTTTGGAACTTT
all-11129	CTTTATCGTTTCATCACCT	GCAATGGTTACTCTAACAC
all-11129	AACTGTCAAACTTTGAACA	AACATTGATAGCATTCCTA
all-11425	AAGTACAACAACATTTCCTC	TTCCGTAAGTAACTCCTCTA
all-11426	TCCTACCTAAGTTACCTTCCT	ACGGTCTATTACGGCAAGAC
all-11427	TAACAGAATAGATAATGGAC	GTGTCATATTTAGAGTTTTA
all-11429	CATAATGTAGCCATAGTCAAT	TTTCTACGTCGTAAATTAGTT
all-11679	AATGCTTTTCATTACGATGC	CAATGTTGGACAGCTTTCAC
all-11767	CAATAGACCTAGCACCATAG	AGATTTACTTCCCCTTGTAT
all-12327	GAAAAGGGTTAAAAGTGGGATAG	CCATACAAAAGGATTGACAGCA
all-12535	CAACTTGTACCATTACTTTGAT	ACTAATGTTGTCTTCCTCTCG
all-12560	CAGTGCATGGTGATTCTGATA	CTTACAGATTCCAGACAGACCTA
all-12600	CATCGCATAATTGAAAGGTAA	GTCTCCGTATTGATGTATCGTA
all-12604	TACTAAAAGCAGCCAGAGACT	GATATTATCCTCCGGTTACC
all-12605	TATTTCAAGCTCAAACCGAT	GGAGGCAATGATTATATTTCTAT
all-12609	TATTTGTCTGGACTGCCTTTA	TGGAACCAATCACATTTTCT
all-12613	AAGAACAGGAAAATGAAGGTG	ATAGCAACAGGATCAAGACAT
all-12687	GTGACGCCATGCGAGAACA	TCTCAGCCGTCTCTGTGTGT
all-1289	TTGCTGGTGGACTTGTGGTT	TCAGGCTCATGCGAAGACTC
all-10787	TATTCATTCGTGCCTTTACCT	GGGATTAAGCTATCATTTAGAAC
all-11767	AATATACCTGGAAATGACCTGT	AAGCTTTAGGTCACTGACAAC
all-12006	GGACATCGGGTCTTCCTATCT	TACTCTTTCGCGAGGCGTACT
all-14020	CGGGTTTGAAGTATATCTTACCT	GTCGTTTCTACGTTCGGACTA
all-15527	TGTTTATACGTAGGTCTAATGG	TTTTACTCCGTTTATACTCCAT
all-16391	TGATGAGACCTGGGCGTCT	CGACCTTCCCTCAAGATCG
all-20005	TTCTTCAGAACCTGAAAGTTGT	GATTCTTGAGCAGCAGTTACA
all-20927	CTCAATGGAAGATCATTCAGA	AATCTGTTTCGAGATCGTTTA
all-21137	TTCTTTTAGCAAAGCGGCTG	TATGGGGGGAGCTCTGTCT
all-21444	AATTCGGAAAACCTGGGTAAC	GATATTCCCACCGTGACATAG
all-23859	TAACGAAACAGAATGATGAAGT	GTGGTTATTAAGACACAAAAGTG
all-24631	TGCTTATAAGGATGGAGCACT	AACGCATTTAGACTGGTTTTC
all-27611	TGCATTATGATTTTAACGACG	TATGAAACATTGAAAACATAAACT
all-27738	GAGTTGAAGAAGGGAGACAG	CAACCGAGTAAAATACCTGGT
all-2993	CAACTCGTTAACACTAGTCTCG	ACCATCGTCTGATGAAAGAGT
all-31130	AAGCCCCAATGACATTGACT	ACACTGCCACCGTCTACGT
all-31130	AATCACAAACAGCAAACACTG	GGTTTAACTGTTTCTGACACAG
all-34006	TTTTGTATTTCATTGTCTTGCT	GCATGGCTTGGTTGTGATC
all-40574	ACAGGACAAAGTGGCTCAATG	AATTAGGGCGTCTGTAACCAC
all-40866	TACGAAGTTATGGTAAATGTCG	CGTGATATTCAGGTCTCCAAG
all-43564	GCTCTTAACACATCAAATCAAT	TGGCGAGTGACCTCTAAACT
all-43668	AATGATGGTTCATCTGACCTGT	CTCTTTCTACTGTGCCCCTGT
all-46970	CCTAGGACAAACATACAGCTC	GAACACACATTCTTATTCAAACT
all-4989	CAAATCGCAGTTCGTTGAG	GATATGCTGCCATTGTTGAG
all-51413	GATTTCCATTCCACGACC	GCCTACAAATGGCTCTGG
all-52258	ACTTGGATGTTTCTTGGACTC	CCCTAAGGGATTTATCAGACT
all-52312	AAGAATATTCGAGATATTAAACAC	TTCGGTATCTTTATTAAAACGTA
all-55385	GCTCCTGAAGACTCTTGATGG	AAGACGGCAAATCGCAGAT
all-56941	CAGCGTACTGTTCTCCGTAGT	GTGGATCTATGGATAAAGGCA
all-59671	TTTGTTGGCTTGACATTTGTG	GCTGGCAGCAGATGCAGTG
all-59674	TCTATCTCCCGAGACTACCGC	ACAATTTCCTGCAATCCCTC
all-59681	AGTGGATGCTGTGGAGGTTT	TATGTGGAGGCTCAGTTTCTA
all-597	GCAGTATCAATGCTTCTACTCAC	TACATAGCGTCTCCAAATCTC
all-61616	AAAGTGTTACATGATGCCATT	TTAACAGTTACGTTGGAAAGC
all-63713	CTGTCAAGGTTACTGAAGGAT	GTTCATGTGAGGCAGTTTATG
all-6500	CTGTCAAGGTTACTGAAGGAT	GTTCATGTGAGGCAGTTTATG
n-17218-1	GGAGGAAGGAGAAAGTCAGTC	CATCACCAACGTCCATCTGT
n-17218-2	AGGGCAGCACTCTAGAAGACT	GGACAGGTCCTCTGTTTTCTG
n-18017	GTACTGTGGAAAGTGCGTTAT	TGGTCACATAATCTTGAGGTC
n-18038	CAAAGAAGACAGGACATAAACT	AAAAACCAACAACACTAACTTG
n-18597	CATATGGTGATAGCAACTGTAG	TCATTATTGTCAGTGGTTTAAGT
n-20066	AGAAGACTTATCTAACCGACTG	CAGTCTGTCAGAACTTAACATG
n-20593	CGTTTGTTCATGCAGTATGTC	GGTCAGCTCACTTCAAGACT
n-22779	CCAATTCCTGAACATTGATTGA	TTTCGAGTTGTTCCATTTAGAT
n-2488	CGATCGTGTGTGCATTCTG	AAGTATGGTTCTTGAGTGTGGT
n-25280	GAGAACAGAATCAAGATGCTAG	CAGACCCACTACCACAACAG
n-26367	GCAATAGCTCCTGCATTTAATG	AGAAGCGTGCCCTTAGAGC
n-27852-1	TTTCATCAGTTAGAGTCCCGT	ACTGGATCTAATAGACTGACCTC
n-27862-2	GTTACAGAATGATGATGACGAC	GTACAGCTACTGTCAATGGCA
n-3068	TACATCTGCATGTTTTCTCCAT	CTGTCTTGCGAGTATTTGTTG
n-30688	CTATGACATTTGTGTGTTTCGT	AGCTTTGCTGAGTTGTTCAAT
n-30782	GGGTTTGAAATACTTCTGCG	CTTCTCCTACTTCCGGTACAT
n-31605	TAACACCTGCATGGACAAATG	TTGACATTTATTGAATCCTGCT
n-31607	ACAAACAGTCTGGCAGAACTCT	ATACATCACAGCAGATTGAGCT
n-32785	ATCAAGTGGGGTAAATCTCAAG	GCCTTTTCTGATTCATCTCCAT
n-33693	AGCTATGTTACAGAGGGATTAAT	GCATTTATCATGTACACATCGT
all-6752	TTCTATTGGCGTTATCTACGA	CTTCAGCGAACATGCTGCTTC
all-69473	GACCAAATTTTGGCAACTATA	AACCAAGAGGTATACAATCACAT
all-70588	GTTTGATGTTTCTTTACATCCCT	ACATATTTTCTGGATCAAAGTAT
all-70618	GCTATCCTGTGACTAGATTCG	GCAGTTTCCCCTTACTACACT
all-70658	GGATTTGTTTCCCTAAGTCAC	CACAGACATCATATTCATTTACA
all-8561	TAACATTTAGCAAAGATTTAGAG	ACGTGACTGTCTACATCTGGC
n-10935	TGGAACACTTGTTGACATTGT	TATACTGGCGAGCTCATTTGT
n-11482	TATGACCTCAGCAACTTTAGC	TCCTCTATTTCACTTCCACTG
n-11978-1	CAGAATACTCATAATTACGTGGT	CAAACCATTAGGACATTTTCA
n-11978-2	AATGTCCTAATGGTTTGTCCG	CTAACCGCCGATTCACAGA
n-12286	AAGTAATGACATTACAAGCGAT	ATAGTTATCTGCCTTATGGGT
n-1230-1	GCTCTTCACGATGTTGTTAGT	GTACCTATCGTTTCTGAGCTG
n-1230-2	TCACTTTGACTACGAGGATCT	CTCGCAGTCCATTCTGATG
n-13404	TCTATACATGCCCACCACCAC	AGAAGATCAAGCCCACAGAAC
n-13972	GTGGCCCAACTCCTCTGTC	AAAGGGTCACCATTAACGAC
n-14265	TTCCTATGGTAAAGGGTTTGT	CATTTCGGTGTAACATGAGAAT
n-16975	TATGAGTGAAAATGGCTAATC	TCATTCTACTCTAACAGCATAAT
n-16985	TGTCCTCTAGCAGCTGGATGT	TGGAGACCAACAGACCGAG
n-3378	AGTGTTAAATTTGGCTGTAGCT	GGAAGTTTACTAAACGAGACAG
n-33956	CAAACAAGCTGAAGACTTCGCT	TAGTCTCCAAAGCCCATGCTG
n-3717	TTACCCGATGTGTTAAGTGAC	ATGGACATAGCATTCATTGTCT
n-37630	TTTCATCCCTCTCCCTCTTG	CAATGGAATAACGTCATTATGTG
n-37639	CGGGGTATATTTTCCACTATGT	GCTTATTTGTGCGAGTATGTTG
n-3896	TCGTGCAAATTGCCAAAAGT	CAACAGCAAGGGAAAAATTCT
n-39587	CAAGATGTGGGCAGGTTAGC	CATCTTCTATTCCCTGAGGACT
n-39617	TCCTGTATCCTATGCATGGCT	ATTGAAACCCCTGAGCTTGAT
n-39716	GTCGTTGTTTGGTACCTAGATC	CTCCATTTTAATGATGGGAACT
n-4012	TGACTTTACATGAAAACAGGAC	ATTATGTTAATCGAGGGATCAC
n-41750	ACCTCAGTCTGTTCCTTAGTCT	ACATCTAGTGGAGATCAACCAG
n-42871-1	TTTTCCGCTGGAATCTCGAT	TCAAGGAAACAGATGGTGTCAT
n-42871-2	GCTCGGAGTCGATGTCCAG	GTCCAGTCCCAACAGAGTCAG
n-43848	CACACAATATTTAACATGGGAAT	CCGTAATAGGTGTGTTTCCTG
n-47381	TGGGGAAAATACTGCACAACT	AGGTATGTGGATATGCATGTGA
n-53835	AAGGACTTACATTGTCGTTGTG	CATAGTTTGATCAATCTGATGAG
n-54555	TTCAATAAGTTCATTTGGAAGGT	CAGGACCCTGAGGATATTTCT
n-5534	ATTCCAGAGAACATTTTGACCA	AATAGAATCACCTAATGAATGCT
n-55341	ATCACGAGTGAAGCGGTGT	CAACGTCTGGTCAGTTGTAGAT
n-5740	TTGGTCCATAACAGACACGGT	AGCGAGTGTTGTTTGCTTTATC
n-62664	GCCGTACACCATCCTACAAG	TAAAAGTTCCTTGTTAGTGAATAC
n-63251	CCATTGGGTCAAAGAGTGC	GGAGTTGCTATGGTTGTTGC
n-63428	TTCTTGAAGACCTTGAGGCAG	CGCCATCAGTCTGTTGTTCTC
n-64413	TTAGGAGGATGGCGTTTGAAT	AAGTCTTTTGCCGACGATTAC
n-64460	TTTTGAGTGCTTATTTCTTCTG	CAAATCCCAAAACCTAACTACT
n-7289	CGACAAATATGAGTGTAGTCAC	GCCCTCTATTGTAAACCTTAT
n-8232	CATTGTTGAGTTGATACCGACT	ACAATTGGATGCTTCGATACAT
n-8371	GCTCGAAATGTCTCTTGTGAGT	GACTTTGTAAAGCTGCGTGAG
n-8433	TAGTATAAATCGTCGTCGGTAC	CAATCCTATACGCTACATCTCT
n-8697	CAACCTATATATATCCGTAGCTC	GCCATACATCTAAAATCATGAC
n-9249	ATTTCTGCTGACACACTGTGAT	TCTAGTGGCCCAACTGGAAG
n-9828	AGTCACCTAGAAGGTCGAGATC	GCGACCTAGAACGACGTGAT
s-12145-1	TCACCCCTACCAACGCAAC	GCGGAGTTTTCGTGATACTTG
s-12145-2	CCAAGATTGTACCACAACAGAT	TTGTAGTTGTGACTGGTGTTGT
s-12145-3	ACAACCACCACCAGAGTCG	TTATAGCATGGGTGGGGGT
s-12145-4	GTAAGAAACTAGGATAACACGAC	TCAATGTTTAAATGAACCATC
s-12145-5	TTTCACATGTTTATCGTTTCAT	GTAATTCCCAAACGCTTTGT
s-12415	ATTCGTCAAGGCCAAAGTCAT	TGCTGTCTGGAATCTGGTTGT
s-14432	GGTGCCGATAAGTTTGAGATG	AGGGTGCCTGATATTCCTCT
all-11985-1	AATAACTGCTGAGGAAGTCT	CGGTACACTGGTTGGTTTAG
all-12235-1	TGATTTCACGTAGTACTGCC	GCTTTATGATCTGACCGTAT
all-14046	CCATCAAAGATGAATCCCTG	TGGCAAAGACTGTATGACCTG
all-14638-1	CTCTGGGTATCGTCGCTATT	AAGAATCGACGAGTACCAGC
all-16868	TAGGTTAGCCATCGCTCCAT	CAATCTGTCTGCCACCAAGT
all-16	TGCAGGAGATGATGGAGTAG	TCTGCCAATGACAGAATTTG
all-17288	AAATTCCGTATGGACATAAT	ACTAGTGCCATGTGATATTC
all-17481	GATGTTCCGATGATGGTGCT	CCCCTTGGATGTAGTTGACA
all-20841	AAGTATTCACAAATAGTCGGATCT	CAAATGGGTCAACCAGAAGG
all-22800	CTTGACTCAGAAAACCTTGC	AATCCAGTTATGTAAAAGTTCC
all-24702-1	TTACACCCAGACTGAGAAAC	ATCTGATGGTCGGATAGAGC
all-26389	GCTGTTACCTTCCCGAATTG	AGTTTACCCCGAGCCACGAC
all-372	ACTGGACATCAATGAAGGAC	GTCAACCATCTTCTGAAATG
all-58797-1	TAGACTTTTCGCAGACGATAG	CATTGTCCTGCATTGTCAAG
all-6098	ATATCATTCAAATGGGCATA	ACGTTCATAAGGCATCATAC
all-6223	GTGATGCTGCGTCAACAACT	CCAAGGAACCACTACCAATG
all-63914	ATGCTCCACCGACGACAG	GTCCGATAAATGTTGTGTGCT
all-64365-1	TAGAAAAACTACGGCAGGC	TTGCGAACGTAACGTCATAC
all-69289	TCACTTCGGCAGACGGCT	GATGGCGGAAGATAAGGTTAC
all-70571	TTTTGAACAGTTAGCAGAGCGT	GTGGTTCTTCCTGTAGGGGTC
all-70618	AGAAAATTGAAACCTGATGC	CCAGATACTCCTCTGAGACG
all-70937	CGCACCACTACAGCACTAAC	GTACCTCTATAAGCGGCTATG
all-7397-1	AATGATTATTGGGTTTGTGAT	TCATACCACTACCTGTCTTTGT
all-785-1	CCCACTCCATGCCATTCTC	CTGGGGAGCCTGAACCAC
all-9382-1	AGCTTGTTTCCAGTAAGTGATG	GGCACCTCCTACCACACAC
all-960	ATGATAAAGAGGTGGCAGGAGT	GAGAAGCCTCCTACCATCACG
n-10103-1	AGCACTAACCGTAACCACAG	TCCATTGTCAGACATAGATCAT
n-10658-1	CAGATGTGCCCGTCTACTTC	TTCCACTCATACTTTCAACGAT
n-13362-1	CGTATATTCACGATAGCTTTAG	AACATTTTCCATCATTGTGAC
n-20495	ATCTATTTGCCATTCCTCAG	ATAGTAAACCACCCTATTCC
n-25112	GGAAAAGGTCCATGTTGAGT	CAAGAATTGAGATCGAGTCC
n-2702	TCGAGTAGGCGATTCTGTTG	GTCGGGTTCTGTGGGATTGT
n-27849	GTCCCAGCCCCACCAAGAGG	TCCGTGTATCGCATCGCAAG
n-48213-1	TTTATCAAAAGCATCATCCAC	ACACCAAAGGCGATTCAG
n-52706	GTTGTCATAGGTCCGTTTGG	GCTGTCAGAGGCTTATCAAG
n-63715	CATGATTCCTTTGTTCCTTC	GTGACTGCCTTAGTGTTTAGAT
n-63749-1	ATAGAGAGGTTCAGTGACACGA	GAATAGAACATTTTCAATGAGATG
n-63882	TTGTGCTTTTCATGCAATTC	TGGTGAACGATCAACAGATG
n-63953	AAAACATTACCTCATTTACACG	GCGTTGTATACTACAGATGGAG
n-64682	ATGGATCATGTCTTGTTCACT	TCCGTGTAGATTTGTCATCTC
n-64791-1	TTGATTGGGTTACAGATGGG	GTGCTCTGATTTGTGCGTTG
n-9507	CGCAGTCACAGACAGAACCT	TTACTAGCACTGGCGGAATA
s-20650	TGACCAAGATCGCCTGTCTG	TCGCTGGTACTGATGCTGAAC
s-20796	GCAATGCAATAGTACCATCC	TCAGTGATAAGCTTGCCACA
s-43404-1	AGATAGGATATGATCGCTGAG	TGTTGGATGATAAAGGGAAG
s-48451-1	CGTGAATATGGACTGTATGG	ATATCCTCGGCTGTATCTAAC
s-52853-1	GTCATGGCGATACGAGGTC	ATGTTTTGTGGTAGCTTGGTC
s-53252	CACTGTTTGCGTCCTGGTTG	TGTTGTCAATGTGGAGTACCGAC
s-8230	ATAAACTGTTGTCTGCATTGGT	GGTACTCAATAATGGCACGC
n-22697	CGTTCACTGAAGGTCCACAGAG	CTGAGACTGGGACCACGACAT
n-23727	CATTGTAATTCGGTGAGTGACT	CAACAGACATTTAGCATTATCTATG
n-25918	GCAAGTCAGCACCAGGATGT	CTGTCACCCGTGTGGAGAAG
all-10291	TATCTTGGTTATTTATTGAGCAG	GGAAATGCCGACTTTTTAGAT
all-949	ACTTAATGGTGTGGCGAATG	TTTCAGATGAAGAAGACGTTGT
all-14399	TGGAATGGACGGGTGGAGAT	ACCATGAGGGCAGCACTTGAG
all-20381	AAAAAGTGTCTAGATCAGGTATT	TTCTGAGCATTATATTCTAGGC
all-2062	GGGCTGTACCTATCTGCTGGAT	TTTTGTGGGTCGGTGGTGAT
all-21137-2	GATACGTCGGCCAGTTCATC	CAGCCGCTTTGCTAAAAGA
all-25444	GGCGAAAGTGCGCTAGATG	GGCGTTAAACAGTGGACACTC
all-3142	ACATGGCACTGAATATGAAACT	GCAGATTTCAGAAGACGATTAC
all-347	GAGTGGTGGTTGAAGGAGTTGC	TTCAGTGCTCGGAAAACCTGTG
all-36906	TCACGCTACCCAAGAAGTCG	GATCGCGGAACTGTCAACAT
all-4040	GCCTTCTGCTTTCTGACACG	AAAAGAAGAAATTGAATACTACCA
all-40860	CAATACTTAGGAACGAGGAGAT	ACATGCACAGAAATAATCTGTA
all-43915	GTTATTATTAAATTGGTGATGGTC	CAATCCCAACCTTCGAGGAG
all-11246-2	AAAGTCCCGCACCAACAC	TAAACTGGGGCTGTTCTGG
all-15924	GAACCTCACGGACCAATCG	GATGCTGATGGCTGGGAAG
all-18173	ACTGTTGTGAAAGCCTGCC	TTTCTGTTGTTTCCTCCGAG
all-48719	TGTGTTTTTCGAGGGTCATAC	TGCACACATCATGTCCAGTCT
all-51133	AAGAGACAGATTGATAAATAGATG	TGGAATGGTACAAAGGGACG
all-53308	GATCTCAGAAGTGAACGTCTG	TGATTCTAGCCTGTACCATTAC
all-545	ATCCTGAAAATTTCTGTGGC	ATGTTTTCATTGTGCCTTTG
all-56104	TTGCCAGTGGAGAAGGAGAC	TTGGGTCAATTATACCCCTCT
all-5963-2	CTCAGTCAGCACAAACCCAT	TTAAGAAAATAAACCCCATGAG
all-6098-2	TAATTTCATGGATGAAAGTAACT	TTAAGCTCACATACAAACTAGTC
all-6170	TGGCATCTATCTGATAGGTTAT	GAAGCTATGAAACTGATTCCTG
all-71011	AATCTATTTTTGTATCTGTTGTTG	TTCTCTGACGCTTTGGTGAC
all-18605	AATCCAGCCATACAGCAGC	GAGGAGTCTAGTGTGGAGGTTG
all-19746	CATTCAATAATAGACACTGCC	GTATGAGATGCTGGTATTGG
all-21364	GGCACTCATTTCAGGGTGT	GCATTTGAGCCTGGAAGTG
all-23237	CCTCTCCTTTCAATACCGAG	ATGGTAATGCTCTCCGTAAGT
all-2324	GACTGTAGCTGAGCGAGGC	GGCTGTGACACGAACTTCTG
all-25854	TGGAGTGTGGGATATGTTATG	TAGGAAGCTCTGTATCAAGTCTAT
all-29014	TCTCAGGATCAATTACAAGCAC	TGGGCACAGCTCCATAAC
all-33	AGCCCCGGACAATAAGTC	CATTCCTCAGTATAAGAGCAATC
all-34396	AGGTATCGAAACTAGATCCG	CTGTGGTTAATCCAATGAAC
all-36015	GCTAATCCGTGGTACTATTGAG	TCCTCCGTATTATGACTTGAG
all-71257	ACTAGTGCAATTCATTCATGTT	TTTATTTCTTTCATTACACGAAT
all-8303-2	GCCTATAGCAGAGATTATTCTC	AATGTCATTAGGCAAGATGC
all-8584-2	TGTTCTCACTTACAGCCTTCAG	CAACGCTCTTAACATCCACCT
all-9949	GTATCAAGGGTAACGCTCAGC	CTTTTCGCTAAATTACCGAATG
n-13362-2	TTCTCCTCCATCTTAACTGCT	GAACAGGTTATTATGTCCAAGTG
n-1435	CTTATCACCCGTGAAAGCACAT	AATTACGCCATTGGCTCCAT
n-14426	ATTCAATCTAGAATCTGGGACT	CATGTCAAAGGGAGATAACTC
n-14438	CGCTCAAAACACTGGATCA	AATATACCGATGGTATTCATGT
n-18810	TGTAAACAGACCCGGACTAG	TGTCGACGTTACAGGGTGT
all-43684	AATGGGATGTAACTGACACG	GCGAGAGTAGATGATCGTATG
all-4912	GCTTCTCTGTTTTGTTGTGTGT	CATACAATTGGATAAACGCTGT
all-55697	GAAAGCGTCCATGTACCG	CATCAGTGTCTGAATGTAGGAT
all-5823	TATACCTTTGAGGGCGTTG	TGCGACCATACCTGGATC
all-67241	CCTTGGTTAAAGTCATTTATATTC	ATATCCGCACACGGGTAC
all-67602	TCCAAAGTCATCTGGTCAAT	ATGACCGTTCCTATGCTGT
all-71119	TCAGCACCTACCAGTACATG	AGTCGTCTCCATACATTTCC
all-71805	GAATATCCTCCACGCTTG	CGCCTTATACTGGACGTG
all-7392	CGATGGATCTGCTGTTCTG	TAGTTCCGCTCGTGTTACTG
all-7419	TGACGTACTGTCATACGGTGAAT	ACCCAGTTGGCACGTGAG
all-797	AAAGTTTGCAATACTTGCAG	TGGTCTCGATATTTACAGGTC
all-992	TCACGTCGTGCTTCAGTTGT	GTCCGTGTCAATCCCCTACTA
n-10709	GACTCGTCTCAGTCTGTGTTAGAT	GTTCGCTGCGCTAATATTTC
n-11238	TACATCCTGAAGAGCTTGCT	GGACGTTTATCCAGTACGAT
n-1822	CTCGCCACCAGGAGTCCA	AGGCAGAAACTTTGCTGAGATT
n-21270	TTGAAAGAAAGTTTTGAAGG	TAACCTCTGCTGGCGATA
n-1884	AGAAGAGACGATGGGGAACCT	CTACAGAACAGCCAAGCATGGT
n-1915	TTTTCTTTATCATGTCGAGTGT	AACACAAACTTCTCAAGGTCAT
n-2163	AAGAAGACTGACAGAGGGAGT	GAGTCATCTTTTGTAAAGTCATG
n-22179	ACTTTATACGTGTCCGACTG	GGACTGTGGTTAGTTGACCT
n-23550	CAGAAATGATTGAATGGCGT	TTTGTTGGTTTACCTCCTGG
n-262	ACACTTGTACAGAGTCGTTCACT	TTCTAAGAATCGCCATCAAG
n-2737	TACAGAAGGGGAAAAAACATAC	ATAGACGGACGCTGTAGGAC
n-30825	GGATTAACAAGGCTGGACTAT	TGTGTTTGACACCGGGAC
n-31669	ATGTCATCGTCATATAGGGAATA	GTCTGGCATAGGTGCGTAC
n-31748	GATCCGATGGGCTACGAG	ACGGGACTCCATCTCTCG
n-329	CAACATCGTCTCAAGTTCCT	GGGCTGACAGTACGTGTATG
n-33463	ATGATCAAATTTCGACGCCT	GTCCGAGTTACAGAAGGCATT
n-63885	TATTAATGTGGCATATGTCTTAG	CGCTATAGACAAACAAAGAAC
n-64062	TTCTCAGTCCACACCTCCGAT	CAGGACGAGGACAGTGGTAGT
n-64345	ATATTATGTGTGCCCTGGTAC	CACTGATTTGGTGGGAGA
n-64937	TGATGATGGGTGGAGATAGCG	ATGAGGGTCCAGTATAAGAAG
n-6577	AAGTATGCTGAGCTTGCCAA	GAACCCACCCACACGGTAT
n-66	TCACATTGCCCTGAGACTAC	AATGGATGGTCAACACTTGA
n-7650	GATGATAAGGGAACTCTGCG	GGAAGGCTTGAACAAGACG
n-8980	GAGGGGCTGAATACATTGCG	CAGGACAGGATGGTCTGGATC
s-18764	TTATTGTGGACCCATACATC	CAAGGAAGAGGCAGAGAAG
s-28637	CTTTTTCAGCTCGCCACTCT	GAGAGTTTTCGTCAAGGGGA
s-35950	ATATGACCTATTGACCTCCTG	GTCGATGGTACAGCTGGTT
s-6338	GCACTGTAAGAAAGTAAACGAAT	TAGACCTGAGAGTTCGGAAG
n-20788-2	CGTCGGGTAACAGTTTGGTG	TGTACCTGGATAAAGCGTACC
n-2863	CACGAGACAGTGATGTTAGGAG	TGCTGTAGGTCATCACATTCAC
n-29745	CTTGTTACACACATTGGCATAT	ACCCACAGATTCCTCACACT
n-30227	GGCTATGGAAACAGACTCCGAG	TGAGGGTCTCCTTGTCCGTTAT
n-3149	AACATACCGCAGTCTCCCTA	GGTATAGGCCGCTGTTATAG
n-33520	CTGATAGCCCTATCGCAC	CACACATCCCAAACATTAGTAT
n-34111	TACCCACACCCTTCCTGTTA	GGCGGAGAATCTTACTCCTTAC
n-39532	TGACATGTGGTTTGTTGATG	TCTACAGCAAGAGAGTTCACAG
n-46102	CTTCTTGGAAGCGGATGT	ATTTCACGAGCTATTCGATAT
n-47481	CAATGTCAAAACTTCGAAAAG	CCATAAACGGCAATCTAAGAT
n-4924	AGCAGTTGGGATTGGCTA	CAGAATTTTTCAGTTTGACACT
n-50209	TGGAATCACATCCGAGGC	CTGTGTGTGGGTTTTTGTGC
n-52384	GCTGCCTTGAACCTTTAAGT	CGAGATTACACACTACATATTACC
n-55582	GATTGCATTCCAGGACAC	GTTGATGTGGTAGAGGCTCT
n-5720	GGGAGCCAGTAGGGAAGC	ATGACATCAGAACCTACACCTC
n-5802	TTGCTAGGATGATTGGTTAC	TTTACCATGTGATCAAATACTG
n-5999	GGTTTTACACTGTAGTCGAGGT	AAGAGATTTGAGGGTGTGG
n-63463	TGGGCAACGCTTGTTCTG	GGGCGAGTGTAACCATTCCT
n-31776	GTCCCTGTTAATGGTTGTGC	CAGGCATTTATGTGATGAAGAT
n-32658	TTTTCTCATTTCTTCGGCAT	TGTTATTGTCAGTGGGTAGTGT
n-33010	CAGGTTTAGGAGCTGGCAGA	CTCAGTCATTGGTTTTTCTCTG
n-33590	TAATTTATTTTGCTTTTGATGC	ATGTGGAATGAAGTACTGATTG
n-3467	GATGAGGTCAATAGGGAAGTT	CTGGAGCATCGCCATTAGT
n-37479	GCTAAACCAGTCAATCTAGCAG	AATATGTTGCTATCTCTCTTCCA
n-38421	ACTATTTGGATCAAGTTCGGAC	CTGGATCCGACTCCTCAATC
n-3906	TTTGGTTTGAGCCTTTCTGC	GCTGTATGCCTGTTGTGAAGAG
n-3971	CGGTGACAATATTTGAATGAGC	CAGGGTGTAACGTCTCAAAGG
n-4194	AAACGATGTGAATCTCGCTCAC	TCCCTTGCGGATCGGTATC
n-43301	AATGACCTTTAAATCAAGTCAT	AACAGCAATGTATAAATATAGCA
n-4634	ATGCCGGTTATGTTTGGTG	GGAATGGGCTTGTAGAGACT
n-47077	CAATTGTCAGTGGTGTAGCA	AACCCAGTCTAGAATAAATCTAAG
n-4788	GCAGAAGATGATGTACAACG	ATTTCATCTGGAAGGCATAG
n-48735	AAATACAAGTGTTGTTTGCTCT	TAACTTTTCTATGCTGGTTGC
n-4998	GCGAATTTGAAATTGATGGAAT	TTATTTTACAAAATGGTCGTCC
n-51710	GAAGCATTAAAACAACTTGAAG	TCAATGTAACGTGCCATAACT
n-5228	ATTCAAGGTTCCAATTGCTCT	CACCGACAGACGCAGTGTC
n-53130	GATGAGCAGCACAGTACG	GATGTTGAATTTTATTGCTT
n-6037	TTCTCAAGTTCAACTTGTGCAG	TTGGCCAGGCTCATATCAG
n-6297	TAACGTTTCTTAGAAACTTATG	GATCTAGATTGCACTAACCAC
n-63256	CTTCAATAAGAAGAATACCACAT	AACTTGTCAAAACATCTCGTTA
n-63402	TGAGTTTGCCACCCTTTTAGAC	TGACGCCATCCTGAATTTACAT
n-63458	ATAAGTGTGTATTCTAACGTGTG	ATGTCTTTATACAACCACAAGC
n-63461	GATAATATAAAATATGGCGTTAG	TTGTACATTTTACATTCCACAT
n-63916	GCTGACAGAAAATATGAAAACTG	AAATCACTGCACAAAGTTAACC
n-64041	CTAACCTCGATCACATCTACTC	CTATAAATGTGAGTTTTTGACTC
n-64106	GGGTGCATACCAGAAACCTACT	ACAGGGTATAGGGCAATAGGAT
n-63734	AGTTAGCTGCCATTGACTCTG	CGCCAGTTAGTGACATCGAG
all-10899	GGCGCTGAGATAAACTC	TAATGCAGAATGATTTCTT
all-2003-2	CACTCTAACCTCAGGTCACTAC	TTCTGAGGAAGCTAGACGTGT
