# Supplementary material for: SNP Identification by Transcriptome Sequencing and Candidate Gene-Based Association Analysis for Heat Tolerance in the Bay Scallop Argopecten irradians
Source: PLoS One. 2014 Aug 14;9(8):e104960. doi: 10.1371/journal.pone.0104960 (PMC4133247; doi:10.1371/journal.pone.0104960)
Supplement: Table S8 — Imbalanced SNPs between the subspecies. (XLSX) [file pone.0104960.s011.xlsx]

## Sheet: Sheet1
Unigene ID	position	reference	northern	major	depth	minor	depth	total depth	southern	major	depth	minor	depth	total depth	allelic imbalance score of reference allele	allelic imbalance score of minor allele
n-8697	1125	G	R	G	66	A	27	93	R	A	55	G	4	59	10.4677	0.311437
all-57099	180	G	S	G	8	C	4	12	S	C	36	G	3	39	8.66667	0.361111
all-67766	1009	G	S	G	54	C	6	60	S	C	24	G	3	27	8.1	0.1125
n-42871	3595	A	R	A	51	G	46	97	R	G	65	A	5	70	7.36082	0.510706
all-10787	1465	G	S	G	55	C	6	61	S	C	21	G	3	24	7.21311	0.112412
all-27738	5679	C	M	C	52	A	8	60	M	A	21	C	3	24	6.93333	0.152381
all-11767	4418	A	M	C	29	A	13	42	M	A	63	C	7	70	6.90476	0.343915
all-19199	1343	G	R	G	49	A	10	59	R	A	35	G	5	40	6.64407	0.193705
n-19687	726	A	M	A	44	C	9	53	M	C	14	A	2	16	6.64151	0.19407
all-8561	144	T	K	G	14	T	3	19	K	T	33	G	5	45	6.63158	0.215311
all-21137	672	G	R	A	26	G	5	31	R	G	41	A	6	47	6.56989	0.184894
n-63428	2463	G	R	G	13	A	5	18	R	A	24	G	3	27	6.5	0.3125
all-63109	386	C	S	G	19	C	3	22	S	C	26	G	4	30	6.47727	0.157343
n-9249	1018	C	Y	C	61	T	21	82	Y	T	76	C	10	86	6.39756	0.289795
all-4989	3302	T	Y	T	31	C	5	36	Y	C	25	T	4	29	6.24306	0.161111
all-24551	3874	G	S	G	17	C	4	21	S	C	20	G	3	23	6.20635	0.219048
all-6500	289	A	M	A	27	C	4	31	M	C	18	A	3	21	6.09677	0.150538
n-17218	1253	C	Y	C	33	T	18	51	Y	T	42	C	5	47	6.08235	0.394958
all-15282	15	T	Y	T	56	C	19	75	Y	C	21	T	3	24	5.97333	0.289524
all-48677	4	C	Y	T	9	C	3	12	Y	C	34	T	5	39	5.85	0.286765
n-1230	8362	G	R	G	24	A	7	31	R	A	26	G	4	30	5.80645	0.260546
n-64413	2645	G	R	G	13	A	6	19	R	A	21	G	3	24	5.47368	0.360902
n-17218	1433	T	Y	T	31	C	19	50	Y	C	39	T	5	44	5.456	0.428718
all-63713	182	C	M	C	22	A	9	31	M	A	20	C	3	23	5.44086	0.333871
n-32785	958	C	Y	C	48	T	14	62	Y	T	18	C	3	21	5.41935	0.263441
all-154	3057	A	R	A	29	G	6	35	R	G	22	A	4	26	5.38571	0.202597
all-48671	3004	C	Y	T	8	C	3	11	Y	C	32	T	5	37	5.38182	0.315341
all-43601	391	A	W	A	51	T	6	57	W	T	30	A	6	36	5.36842	0.126316
all-11767	5147	A	R	A	19	G	6	25	R	G	18	A	3	21	5.32	0.28
n-63762	1306	G	S	G	37	C	5	42	S	C	10	G	2	12	5.28571	0.142857
all-70618	639	T	K	G	50	T	29	79	K	T	51	G	7	58	5.24412	0.417473
s-20087	1325	T	Y	C	25	T	5	30	Y	T	37	C	7	44	5.2381	0.198198
n-31607	138	A	R	A	61	G	26	89	R	G	32	A	5	38	5.20899	0.34691
n-42871	4393	T	K	T	49	G	25	74	K	G	41	T	6	47	5.18694	0.387278
n-31605	138	A	R	A	60	G	26	88	R	G	32	A	5	38	5.18182	0.350852
n-62664	1168	T	Y	T	54	C	33	87	Y	C	22	T	3	25	5.17241	0.431034
n-16975	1015	A	W	A	56	T	9	65	W	T	10	A	2	12	5.16923	0.166154
s-45781	1929	T	K	G	16	T	4	20	K	T	27	G	5	32	5.12	0.237037
s-2447	224	G	R	G	82	A	7	89	R	A	50	G	11	61	5.1093	0.0959551
s-12145	1301	G	R	A	50	G	6	56	R	G	33	A	7	40	5.10204	0.12987
n-51454	405	A	W	A	29	T	7	36	W	T	16	A	3	19	5.10185	0.230903
s-36480	550	T	W	T	6	A	4	10	W	A	30	T	4	34	5.1	0.453333
n-16975	2881	A	W	A	28	T	5	33	W	T	10	A	2	12	5.09091	0.181818
n-3530	883	A	W	A	50	T	29	79	W	T	35	A	5	40	5.06329	0.41953
s-12026	144	A	W	T	55	A	20	75	W	A	59	T	10	69	5.06	0.311864
n-37630	4778	C	M	C	28	A	20	48	M	A	23	C	3	26	5.05556	0.471014
n-3896	2655	T	Y	T	57	C	11	68	Y	C	20	T	4	24	5.02941	0.194118
n-54555	3959	A	R	A	31	G	6	37	R	G	20	A	4	24	5.02703	0.194595
n-43878	1706	C	S	C	46	G	10	56	S	G	46	C	9	55	5.01984	0.213509
n-9828	3919	C	M	C	49	A	37	86	M	A	39	C	5	44	5.01395	0.485391
all-12508	348	T	W	T	6	A	4	10	W	A	22	T	3	25	5	0.454545
n-58253	774	G	S	G	20	C	8	28	S	C	12	G	2	14	5	0.333333
all-43564	285	G	R	G	68	A	7	75	R	A	8	G	2	11	4.98667	0.128333
all-43668	953	C	Y	T	37	C	7	44	Y	C	29	T	6	35	4.9053	0.192006
n-14265	3453	A	M	A	61	C	11	72	M	C	19	A	4	23	4.87153	0.184942
n-5635	276	G	S	G	36	C	10	65	S	C	5	G	3	26	4.8	0.8
s-27740	67	G	K	T	12	G	2	14	K	G	14	T	4	22	4.71429	0.22449
all-12006	993	C	Y	C	48	T	7	55	Y	T	22	C	5	27	4.71273	0.156198
s-45486	1163	A	W	T	36	A	4	40	W	A	21	T	5	26	4.68	0.12381
n-37639	1689	T	K	T	53	G	8	61	K	G	17	T	4	21	4.56148	0.162006
n-12502	365	A	R	A	53	G	11	70	R	G	5	A	2	12	4.54286	0.377143
n-12286	1506	C	Y	C	76	T	8	84	Y	T	36	C	9	45	4.52381	0.119048
s-25102	1264	C	M	A	59	C	8	67	M	C	33	A	8	41	4.51306	0.148349
all-26778	994	C	S	C	49	G	9	58	S	G	26	C	6	32	4.50575	0.190981
n-12500	365	A	R	A	51	G	11	68	R	G	5	A	2	12	4.5	0.388235
s-35709	45	A	W	T	20	A	3	23	W	A	25	T	6	31	4.49275	0.161739
all-70658	1023	C	Y	C	85	T	7	92	Y	T	23	C	6	29	4.46558	0.0959357
all-70659	23	A	Y	C	85	T	7	92	Y	T	23	C	6	29	4.46558	0.0959357
s-51101	1887	C	S	G	46	C	3	49	S	C	15	G	4	19	4.45918	0.077551
all-16391	1108	G	K	G	75	T	10	85	K	T	12	G	3	15	4.41176	0.147059
n-11978	1212	C	Y	C	44	T	6	50	Y	T	16	C	4	20	4.4	0.15
all-46970	3717	C	Y	C	51	T	7	58	Y	T	28	C	7	35	4.39655	0.150862
n-53835	1616	G	R	G	55	A	8	63	R	A	16	G	4	20	4.36508	0.15873
n-31149	73	T	W	T	17	A	4	24	W	A	3	T	2	12	4.25	0.666667
all-597	1832	T	K	T	21	G	4	25	K	G	8	T	2	10	4.2	0.2
all-40925	1587	G	S	G	41	C	5	46	S	C	11	G	3	14	4.15942	0.13834
s-5017	471	T	Y	C	64	T	11	75	Y	T	25	C	7	34	4.14476	0.199467
n-25872	121	T	W	T	29	A	5	35	W	A	8	T	2	10	4.14286	0.178571
n-10935	1833	G	R	G	90	A	8	98	R	A	28	G	8	36	4.13265	0.104956
s-4107	591	T	Y	T	63	C	8	71	Y	C	25	T	7	32	4.05634	0.144225
n-51454	488	A	W	A	33	T	5	38	W	T	11	A	3	14	4.05263	0.167464
n-33956	116	A	M	C	41	A	5	46	M	A	14	C	4	18	4.01087	0.139752
n-2488	1312	C	Y	C	42	T	7	49	Y	T	11	C	3	14	4	0.181818
all-52312	1968	T	Y	T	44	C	7	51	Y	C	18	T	5	23	3.96863	0.175381
n-63251	1656	A	M	A	30	C	5	35	M	C	14	A	4	18	3.85714	0.183673
s-51101	2001	T	K	G	72	T	6	78	K	T	19	G	6	25	3.84615	0.101215
s-51107	1	T	K	G	72	T	6	78	K	T	19	G	6	25	3.84615	0.101215
n-5591	68	G	S	G	8	C	4	15	S	C	12	G	2	14	3.73333	0.311111
all-51413	664	T	Y	T	28	C	5	33	Y	C	10	T	3	13	3.67677	0.19697
n-34013	1063	T	W	T	72	A	9	81	W	A	28	T	9	37	3.65432	0.146825
n-63651	1640	A	W	A	47	T	5	52	W	T	9	A	3	12	3.61538	0.128205
s-16501	1088	G	S	G	36	C	5	41	S	C	28	G	9	37	3.60976	0.16115
s-16507	88	T	S	G	36	C	5	41	S	C	28	G	9	37	3.60976	0.16115
n-7289	2457	A	W	A	55	T	9	64	W	T	16	A	5	21	3.60938	0.18457
n-8232	2516	C	M	C	89	A	7	96	M	A	25	C	9	34	3.50231	0.0991667
n-18017	849	A	M	A	80	C	12	92	M	C	15	A	5	20	3.47826	0.173913
n-26367	320	T	Y	T	59	C	6	65	Y	C	14	T	5	19	3.44923	0.125275
s-51109	1	G	K	G	72	T	6	78	K	T	19	G	7	26	3.42857	0.105263
n-44882	209	C	Y	C	34	T	6	40	Y	T	9	C	3	12	3.4	0.2
all-31130	1550	C	Y	C	57	T	6	63	Y	T	11	C	4	15	3.39286	0.12987
s-50144	471	T	Y	C	64	T	10	74	Y	T	20	C	7	27	3.33591	0.182432
s-50169	471	A	Y	C	64	T	10	74	Y	T	20	C	7	27	3.33591	0.182432
n-18597	1757	C	M	C	48	A	5	53	M	A	8	C	3	11	3.32075	0.129717
s-12145	3024	T	Y	C	89	T	6	95	Y	T	38	C	15	53	3.31018	0.0880886
all-14020	1297	T	K	T	31	G	4	35	K	G	24	T	9	33	3.24762	0.157143
n-40193	1863	A	W	A	67	T	9	76	W	T	8	A	3	11	3.23246	0.162829
all-71342	290	T	Y	C	25	T	4	32	Y	T	7	C	3	12	3.125	0.214286
s-52836	751	G	R	G	54	A	7	61	R	A	15	G	6	21	3.09836	0.160656
s-54651	3	C	M	A	65	C	5	70	M	C	6	A	3	10	3.09524	0.119048
n-16985	811	G	R	G	83	A	11	94	R	A	25	G	10	35	3.09043	0.16383
n-43848	1797	T	Y	T	65	C	9	74	Y	C	15	T	6	21	3.07432	0.17027
n-29239	717	A	W	A	53	T	8	61	W	T	10	A	4	14	3.04098	0.183607
n-62800	2291	G	K	G	51	T	5	56	K	T	14	G	6	20	3.03571	0.127551
n-4593	7	T	W	A	44	T	4	48	W	T	16	A	7	23	3.0119	0.119792
n-63156	677	C	S	C	30	G	5	35	S	G	20	C	8	28	3	0.2
s-51519	603	T	W	A	76	T	10	86	W	T	31	A	13	44	2.99106	0.165041
all-6752	552	C	Y	C	64	T	6	70	Y	T	9	C	4	13	2.97143	0.12381
n-13972	1475	T	K	T	53	G	5	58	K	G	9	T	4	13	2.96983	0.124521
n-45941	7	T	W	A	45	T	7	52	W	T	17	A	7	24	2.96703	0.190045
n-45944	7	G	W	A	45	T	7	52	W	T	17	A	7	24	2.96703	0.190045
n-25854	123	T	W	T	52	A	5	57	W	A	7	T	4	13	2.96491	0.162907
all-40866	2807	A	M	A	33	C	5	38	M	C	12	A	5	17	2.95263	0.186404
n-45933	7	T	W	A	44	T	5	49	W	T	16	A	7	23	2.95044	0.146684
n-55904	739	G	S	G	37	C	6	43	S	C	34	G	14	48	2.95017	0.19699
all-10787	2234	T	Y	T	79	C	12	91	Y	C	26	T	11	37	2.92008	0.187658
n-11482	1290	T	K	T	53	G	8	61	K	G	21	T	9	30	2.89617	0.187354
all-21444	40	G	R	G	55	A	7	62	R	A	18	G	8	26	2.88306	0.163082
n-33693	712	C	Y	C	70	T	11	81	Y	T	7	C	3	10	2.88066	0.194004
n-52646	1160	G	S	G	31	C	4	35	S	C	9	G	4	13	2.87857	0.165079
n-20593	632	T	Y	T	50	C	8	58	Y	C	7	T	3	10	2.87356	0.197044
n-64460	3232	G	R	G	65	A	8	73	R	A	20	G	9	29	2.8691	0.158904
all-21443	1040	G	R	G	52	A	7	59	R	A	18	G	8	26	2.86441	0.171375
n-4594	7	T	W	A	45	T	7	52	W	T	16	A	7	23	2.84341	0.19351
n-49775	185	T	W	A	23	T	3	26	W	T	11	A	5	16	2.83077	0.167832
all-24341	61	G	R	A	60	G	4	64	R	G	8	A	4	12	2.8125	0.09375
all-65383	1011	T	Y	T	86	C	6	92	Y	C	61	T	32	93	2.71671	0.0994298
s-18855	2998	G	R	G	68	A	10	78	R	A	19	G	9	28	2.71225	0.188934
all-45239	1242	A	W	A	43	T	5	48	W	T	10	A	5	15	2.6875	0.15625
all-15101	1411	A	M	A	67	C	8	75	M	C	8	A	4	12	2.68	0.16
s-51204	616	G	S	G	92	C	5	97	S	C	29	G	16	45	2.66753	0.0799858
n-47381	280	A	M	A	36	C	5	41	M	C	10	A	5	15	2.63415	0.182927
n-64985	538	T	W	T	90	A	7	97	W	A	11	T	6	17	2.62887	0.111528
s-23785	3455	T	Y	C	41	T	6	47	Y	T	12	C	6	18	2.61702	0.191489
s-21863	485	T	Y	C	44	T	5	49	Y	T	19	C	10	29	2.60408	0.155747
s-12145	2092	C	Y	T	85	C	13	98	Y	C	66	T	33	99	2.60204	0.19898
s-12145	3662	G	R	A	84	G	9	93	R	G	30	A	16	46	2.59677	0.148387
all-31130	1125	T	K	T	65	G	7	72	K	G	15	T	8	23	2.59549	0.149074
s-12145	2822	G	K	T	87	G	10	97	K	G	46	T	25	71	2.54722	0.159121
all-27611	2170	G	K	G	74	T	6	80	K	T	7	G	4	11	2.54375	0.117857
n-13404	1012	C	Y	C	80	T	8	88	Y	T	7	C	4	11	2.5	0.142857
all-28802	1482	T	W	T	41	A	5	46	W	A	9	T	5	14	2.49565	0.169082
s-43337	415	A	W	T	39	A	4	43	W	A	7	T	4	11	2.49419	0.146179
n-7289	1953	T	K	T	48	G	7	55	K	G	22	T	12	34	2.47273	0.196694
all-59670	1315	A	M	A	85	C	9	94	M	C	12	A	7	19	2.45441	0.151596
all-59671	315	G	M	A	85	C	9	94	M	C	12	A	7	19	2.45441	0.151596
n-8371	2560	A	R	A	45	G	6	51	R	G	23	A	13	36	2.44344	0.184143
all-59674	315	C	M	A	85	C	10	95	M	C	12	A	7	19	2.42857	0.166667
all-59681	315	G	M	A	85	C	10	95	M	C	12	A	7	19	2.42857	0.166667
all-55385	323	T	K	G	28	T	4	32	K	T	7	G	4	11	2.40625	0.196429
n-39587	681	A	R	A	78	G	10	88	R	G	17	A	10	27	2.39318	0.180481
all-154	4317	T	Y	T	70	C	8	78	Y	C	30	T	18	48	2.39316	0.164103
n-11464	1753	T	K	T	91	G	9	100	K	G	8	T	5	13	2.366	0.14625
all-70588	641	A	R	A	39	G	5	44	R	G	10	A	6	16	2.36364	0.181818
n-11978	1316	G	R	G	78	A	9	87	R	A	26	G	16	42	2.35345	0.167109
s-20280	825	C	S	G	45	C	4	49	S	C	9	G	6	15	2.29592	0.136054
n-18038	104	C	Y	T	60	C	4	67	Y	T	4	C	2	10	2.23881	0.298507
s-190	57	A	W	A	78	T	7	85	W	T	10	A	7	17	2.22857	0.14
n-1230	7106	T	Y	T	41	C	5	46	Y	C	39	T	26	65	2.22826	0.181159
n-19676	489	T	Y	T	49	C	6	55	Y	C	6	T	4	10	2.22727	0.181818
n-3717	1646	A	R	A	49	G	6	55	R	G	27	A	18	45	2.22727	0.181818
all-24329	644	T	Y	T	76	C	7	83	Y	C	10	T	7	17	2.22375	0.143373
n-25280	4297	G	K	G	40	T	5	45	K	T	6	G	4	10	2.22222	0.185185
n-39617	712	C	Y	C	73	T	6	79	Y	T	7	C	5	12	2.21772	0.130199
s-51644	1878	C	Y	C	52	T	6	58	Y	T	7	C	5	12	2.15172	0.17734
all-42216	231	T	W	A	28	T	3	33	W	T	10	A	7	17	2.06061	0.154545
all-11584	686	A	M	A	83	C	10	93	M	C	13	A	10	23	2.05269	0.19024
all-36507	626	T	W	A	75	T	6	81	W	T	6	A	5	11	2.03704	0.135802
all-24631	784	T	K	T	85	G	7	92	K	G	6	T	5	11	2.03261	0.139493
n-6203	1222	C	Y	C	77	T	6	83	Y	T	26	C	22	48	2.0241	0.133457
n-20066	593	C	M	A	57	C	5	62	M	C	12	A	10	22	2.02258	0.147849
all-64083	73	G	S	C	34	G	3	37	S	G	12	C	10	22	2.02162	0.148649
n-16076	654	T	W	T	87	A	9	96	W	A	11	T	9	20	2.01389	0.170455
all-61843	127	T	R	G	50	A	6	56	R	A	5	G	4	9	2.00893	0.192857
n-4325	319	G	S	G	58	C	5	63	S	C	7	G	6	13	1.99471	0.147392
n-1509	257	C	Y	T	90	C	10	100	Y	C	6	T	5	11	1.98	0.183333
all-23397	1012	A	M	A	44	C	5	49	M	C	12	A	10	22	1.97551	0.187075
all-52258	103	A	M	C	35	A	3	38	M	A	9	C	8	17	1.95724	0.149123
all-69473	3729	A	R	A	73	G	8	81	R	G	8	A	7	15	1.93122	0.185185
n-8433	919	A	M	A	74	C	7	81	M	C	12	A	11	23	1.91021	0.165638
n-23490	664	T	W	T	64	A	8	72	W	T	7	A	6	15	1.90476	0.277778
n-55904	1795	T	W	T	51	A	6	57	W	A	36	T	32	68	1.90132	0.19883
n-27852	337	C	M	C	53	A	6	59	M	A	10	C	9	19	1.89642	0.19322
n-27862	337	T	M	C	53	A	6	59	M	A	10	C	9	19	1.89642	0.19322
all-12494	276	T	W	T	85	A	5	90	W	T	5	A	5	10	1.88889	0.111111
all-23859	1847	C	Y	C	90	T	6	96	Y	C	8	T	8	16	1.875	0.125
all-71384	1668	T	W	T	74	A	5	79	W	A	7	T	7	14	1.87342	0.126582
s-15069	1110	C	Y	C	88	T	9	97	Y	T	17	C	16	33	1.87113	0.180109
all-69912	17	A	W	T	75	A	7	82	W	A	23	T	22	45	1.87084	0.16702
all-61616	155	T	K	T	57	G	4	61	K	T	5	G	4	10	1.86885	0.163934
all-5295	328	T	W	A	52	T	4	61	W	A	6	T	2	13	1.84699	0.42623
n-22779	380	A	M	C	65	A	6	71	M	A	5	C	5	10	1.83099	0.169014
all-69914	17	T	W	T	75	A	7	82	W	A	23	T	23	46	1.82927	0.170732
all-7447	294	T	Y	C	80	T	8	88	Y	C	5	T	5	10	1.81818	0.181818
n-8699	326	A	R	G	68	A	4	72	R	G	13	A	12	25	1.81624	0.115741
n-62800	1054	T	Y	T	80	C	6	86	Y	T	19	C	18	37	1.81151	0.143411
n-3068	1069	A	R	A	66	G	7	73	R	G	8	A	8	16	1.80822	0.191781
n-30688	69	C	R	A	66	G	7	73	R	G	8	A	8	16	1.80822	0.191781
n-10389	110	T	Y	T	74	C	8	82	Y	C	7	T	7	14	1.80488	0.195122
n-3378	806	A	R	A	63	G	7	70	R	G	12	A	12	24	1.8	0.2
s-14432	450	G	K	T	27	G	3	30	K	G	5	T	5	10	1.8	0.2
all-69915	17	T	W	T	75	A	7	82	W	T	24	A	23	47	1.79116	0.174443
all-69916	17	G	W	T	75	A	7	82	W	T	24	A	23	47	1.79116	0.174443
all-69911	17	T	W	T	75	A	7	82	W	T	22	A	21	43	1.78769	0.174797
all-6991	1017	T	W	T	74	A	7	81	W	T	22	A	21	43	1.78563	0.176955
all-69910	17	C	W	T	74	A	7	81	W	T	22	A	21	43	1.78563	0.176955
s-12415	603	T	K	T	83	G	7	90	K	T	13	G	12	25	1.7735	0.162037
s-8499	3151	A	W	A	70	T	7	77	W	T	16	A	17	33	1.76471	0.1875
all-21042	476	C	S	C	57	G	6	63	S	G	17	C	18	35	1.75926	0.196078
n-5534	2101	A	R	A	72	G	7	79	R	A	9	G	8	17	1.72152	0.188291
n-55341	101	T	R	A	72	G	7	79	R	A	9	G	8	17	1.72152	0.188291
s-24177	1624	G	K	G	57	T	5	62	K	G	7	T	6	13	1.70737	0.174731
all-18556	177	T	W	A	92	T	8	100	W	A	13	T	11	24	1.69846	0.174545
all-59681	255	A	M	C	57	A	5	62	M	C	6	A	5	11	1.68548	0.177419
all-56941	315	C	M	A	44	C	4	48	M	A	6	C	5	11	1.68056	0.183333
all-56945	315	C	M	A	44	C	4	48	M	A	6	C	5	11	1.68056	0.183333
all-40574	460	C	M	A	31	C	3	34	M	A	6	C	5	11	1.67157	0.194118
s-39506	253	G	S	G	40	C	4	60	S	C	5	G	4	10	1.66667	0.133333
n-4012	1267	T	Y	T	91	C	5	96	Y	T	8	C	6	14	1.65885	0.121528
n-23734	19	C	M	A	75	C	6	81	M	A	23	C	18	41	1.65056	0.168724
n-23739	19	T	M	A	75	C	6	81	M	A	23	C	18	41	1.65056	0.168724
n-23746	19	T	M	A	75	C	6	81	M	A	23	C	18	41	1.65056	0.168724
s-9677	350	G	K	T	43	G	4	47	K	T	9	G	7	16	1.62648	0.194529
s-9679	350	G	K	T	43	G	4	47	K	T	9	G	7	16	1.62648	0.194529
n-39716	570	A	R	A	53	G	5	58	R	A	9	G	7	16	1.62452	0.197044
s-45905	1402	C	M	C	62	A	5	67	M	C	11	A	8	19	1.59837	0.177239
n-23731	19	A	M	A	75	C	5	80	M	A	23	C	16	39	1.58967	0.152344
n-23727	1019	A	M	A	73	C	5	78	M	A	23	C	16	39	1.58696	0.15625
n-2373	19	C	M	A	73	C	5	78	M	A	23	C	16	39	1.58696	0.15625
n-3078	71	G	R	A	57	G	5	62	R	A	10	G	7	17	1.5629	0.195853
n-30782	71	C	R	A	57	G	5	62	R	A	10	G	7	17	1.5629	0.195853
all-20005	63	G	K	T	44	G	3	47	K	T	9	G	6	15	1.56028	0.159574
s-17551	308	T	W	A	47	T	4	51	W	A	29	T	20	49	1.55713	0.192157
n-5740	1784	T	Y	T	86	C	5	91	Y	T	17	C	11	28	1.55656	0.13986
n-16975	901	T	Y	T	80	C	6	86	Y	T	18	C	12	30	1.55039	0.174419
all-37638	1862	A	W	A	91	T	7	98	W	A	21	T	14	35	1.54762	0.178571
all-46489	236	A	W	T	38	A	3	41	W	T	6	A	4	10	1.54472	0.182927
s-39527	62	G	K	T	35	G	3	38	K	T	9	G	6	15	1.53509	0.197368
all-2993	1987	A	R	A	93	G	7	100	R	A	16	G	10	26	1.51125	0.182
n-41750	54	C	M	A	94	C	5	99	M	A	7	C	4	11	1.49206	0.138889
s-30498	204	A	W	T	48	A	3	51	W	T	19	A	11	30	1.48607	0.160428
all-653	439	A	M	A	86	C	5	91	M	A	19	C	10	29	1.44245	0.159341
all-10740	819	G	S	G	73	C	4	77	S	G	7	C	3	10	1.35436	0.17316
s-41308	129	T	Y	C	89	T	5	94	Y	C	15	T	6	21	1.32553	0.18617
all-20927	424	C	Y	C	36	T	21	57	Y	C	92	T	7	99	0.679634	5.21053
s-946	381	A	M	A	2	C	2	13	M	C	11	A	4	17	0.653846	0.237762
all-70534	50	A	M	C	57	A	38	97	M	C	70	A	5	75	0.629602	5.87629
all-34441	13	C	W	T	14	A	11	25	W	T	77	A	7	84	0.610909	5.28
all-34442	13	A	W	T	14	A	11	25	W	T	77	A	7	84	0.610909	5.28
n-17744	281	G	S	C	15	G	11	33	S	C	20	G	3	23	0.522727	2.55556
s-25901	408	A	W	T	22	A	18	48	W	T	25	A	3	28	0.513333	3.5
s-2591	404	G	S	C	29	G	26	74	S	C	32	G	3	36	0.440878	4.21622

## Sheet: Sheet2
Scallop_All_Unigene_BMK.10740-819	819	S	G	0.948052	0.0519481	0.7	0.3	1.35436	0.17316	1	1
Scallop_All_Unigene_BMK.10787-1465	1465	S	G	0.901639	0.0983607	0.125	0.875	7.21311	0.112412	1	1
Scallop_All_Unigene_BMK.10787-2234	2234	Y	T	0.868132	0.131868	0.297297	0.702703	2.92008	0.187658	1	1
Scallop_All_Unigene_BMK.11584-686	686	M	A	0.892473	0.107527	0.434783	0.565217	2.05269	0.19024	1	1
Scallop_All_Unigene_BMK.11767-4418	4418	M	C	0.690476	0.309524	0.1	0.9	6.90476	0.343916	1	1
Scallop_All_Unigene_BMK.11767-5147	5147	R	A	0.76	0.24	0.142857	0.857143	5.32001	0.28	1	1
Scallop_All_Unigene_BMK.12006-993	993	Y	C	0.872727	0.127273	0.185185	0.814815	4.71273	0.156199	1	1
Scallop_All_Unigene_BMK.12494-276	276	W	T	0.944444	0.0555556	0.5	0.5	1.88889	0.111111	1	1
Scallop_All_Unigene_BMK.12508-348	348	W	T	0.6	0.4	0.12	0.88	5	0.454545	1	1
Scallop_All_Unigene_BMK.12748-139	139	S	G	0.75	0.25	0.130435	0.869565	5.74999	0.2875	1	1
Scallop_All_Unigene_BMK.14018-364	364	S	G	0.842105	0.157895	0.166667	0.833333	5.05262	0.189474	1	1
Scallop_All_Unigene_BMK.14020-1297	1297	K	T	0.885714	0.114286	0.272727	0.727273	3.24762	0.157143	1	1
Scallop_All_Unigene_BMK.15101-1411	1411	M	A	0.893333	0.106667	0.333333	0.666667	2.68	0.16	1	1
Scallop_All_Unigene_BMK.15282-15	15	Y	T	0.746667	0.253333	0.125	0.875	5.97334	0.289523	1	1
Scallop_All_Unigene_BMK.154-3057	3057	R	A	0.828571	0.171429	0.153846	0.846154	5.38572	0.202598	1	1
Scallop_All_Unigene_BMK.154-4317	4317	Y	T	0.897436	0.102564	0.375	0.625	2.39316	0.164102	1	1
Scallop_All_Unigene_BMK.15527-126	126	M	C	0.869565	0.130435	0.272727	0.727273	3.18841	0.179348	1	1
Scallop_All_Unigene_BMK.16391-1108	1108	K	G	0.882353	0.117647	0.2	0.8	4.41176	0.147059	1	1
Scallop_All_Unigene_BMK.18556-177	177	W	A	0.92	0.08	0.541667	0.458333	1.69846	0.174546	1	1
Scallop_All_Unigene_BMK.19199-1343	1343	R	G	0.830508	0.169492	0.125	0.875	6.64406	0.193705	1	1
Scallop_All_Unigene_BMK.20005-63	63	K	T	0.93617	0.0638298	0.6	0.4	1.56028	0.159575	1	1
Scallop_All_Unigene_BMK.20035-16	16	K	T	0.896552	0.103448	0.3	0.7	2.98851	0.147783	1	1
Scallop_All_Unigene_BMK.20927-424	424	Y	C	0.631579	0.368421	0.929293	0.0707071	0.679634	5.21052	1	1
Scallop_All_Unigene_BMK.21042-476	476	S	C	0.904762	0.0952381	0.514286	0.485714	1.75926	0.196079	1	1
Scallop_All_Unigene_BMK.21137-672	672	R	A	0.83871	0.16129	0.12766	0.87234	6.56987	0.184894	1	1
Scallop_All_Unigene_BMK.21443-1040	1040	R	G	0.881356	0.118644	0.307692	0.692308	2.86441	0.171375	1	1
Scallop_All_Unigene_BMK.21444-40	40	R	G	0.887097	0.112903	0.307692	0.692308	2.88307	0.163082	1	1
Scallop_All_Unigene_BMK.2153-354	354	W	A	0.785714	0.214286	0.15	0.85	5.23809	0.252101	1	1
Scallop_All_Unigene_BMK.23397-1012	1012	M	A	0.897959	0.102041	0.454545	0.545455	1.97551	0.187075	1	1
Scallop_All_Unigene_BMK.23859-1847	1847	Y	C	0.9375	0.0625	0.5	0.5	1.875	0.125	1	1
Scallop_All_Unigene_BMK.24329-644	644	Y	T	0.915663	0.0843373	0.411765	0.588235	2.22375	0.143373	1	1
Scallop_All_Unigene_BMK.24341-61	61	R	A	0.9375	0.0625	0.333333	0.666667	2.8125	0.09375	1	1
Scallop_All_Unigene_BMK.24551-3874	3874	S	G	0.809524	0.190476	0.130435	0.869565	6.20634	0.219047	1	1
Scallop_All_Unigene_BMK.24631-784	784	K	T	0.923913	0.076087	0.454545	0.545455	2.03261	0.139493	1	1
Scallop_All_Unigene_BMK.26778-994	994	S	C	0.844828	0.155172	0.1875	0.8125	4.50575	0.190981	1	1
Scallop_All_Unigene_BMK.27611-2170	2170	K	G	0.925	0.075	0.363636	0.636364	2.54375	0.117857	1	1
Scallop_All_Unigene_BMK.27738-5679	5679	M	C	0.866667	0.133333	0.125	0.875	6.93334	0.152381	1	1
Scallop_All_Unigene_BMK.28802-1482	1482	W	T	0.891304	0.108696	0.357143	0.642857	2.49565	0.169083	1	1
Scallop_All_Unigene_BMK.2993-1987	1987	R	A	0.93	0.07	0.615385	0.384615	1.51125	0.182	1	1
Scallop_All_Unigene_BMK.31130-1125	1125	K	T	0.902778	0.0972222	0.347826	0.652174	2.59549	0.149074	1	1
Scallop_All_Unigene_BMK.31130-1550	1550	Y	C	0.904762	0.0952381	0.266667	0.733333	3.39285	0.12987	1	1
Scallop_All_Unigene_BMK.34006-92	92	Y	C	0.896552	0.103448	0.4	0.6	2.24138	0.172413	1	1
Scallop_All_Unigene_BMK.34441-13	13	W	T	0.56	0.44	0.916667	0.0833333	0.610909	5.28	1	1
Scallop_All_Unigene_BMK.34442-13	13	W	T	0.56	0.44	0.916667	0.0833333	0.610909	5.28	1	1
Scallop_All_Unigene_BMK.36507-626	626	W	A	0.925926	0.0740741	0.454545	0.545455	2.03704	0.135802	1	1
Scallop_All_Unigene_BMK.37638-1862	1862	W	A	0.928571	0.0714286	0.6	0.4	1.54762	0.178571	1	1
Scallop_All_Unigene_BMK.40087-38	38	Y	C	0.857143	0.142857	0.272727	0.727273	3.14286	0.196428	1	1
Scallop_All_Unigene_BMK.40574-460	460	M	A	0.911765	0.0882353	0.545455	0.454545	1.67157	0.194118	1	1
Scallop_All_Unigene_BMK.40866-2807	2807	M	A	0.868421	0.131579	0.294118	0.705882	2.95263	0.186404	1	1
Scallop_All_Unigene_BMK.40925-1587	1587	S	G	0.891304	0.108696	0.214286	0.785714	4.15941	0.13834	1	1
Scallop_All_Unigene_BMK.42216-231	231	W	A	0.909091	0.0909091	0.411765	0.588235	2.20779	0.154546	1	1
Scallop_All_Unigene_BMK.43564-285	285	R	G	0.906667	0.0933333	0.181818	0.818182	4.98667	0.114074	1	1
Scallop_All_Unigene_BMK.43601-391	391	W	A	0.894737	0.105263	0.166667	0.833333	5.36841	0.126316	1	1
Scallop_All_Unigene_BMK.43668-953	953	Y	T	0.840909	0.159091	0.171429	0.828571	4.90529	0.192006	1	1
Scallop_All_Unigene_BMK.45239-1242	1242	W	A	0.895833	0.104167	0.333333	0.666667	2.6875	0.15625	1	1
Scallop_All_Unigene_BMK.46489-236	236	W	T	0.926829	0.0731707	0.6	0.4	1.54472	0.182927	1	1
Scallop_All_Unigene_BMK.46970-3717	3717	Y	C	0.87931	0.12069	0.2	0.8	4.39655	0.150863	1	1
Scallop_All_Unigene_BMK.48671-3004	3004	Y	T	0.727273	0.272727	0.135135	0.864865	5.38183	0.315341	1	1
Scallop_All_Unigene_BMK.48677-4	4	Y	T	0.75	0.25	0.128205	0.871795	5.85001	0.286765	1	1
Scallop_All_Unigene_BMK.4989-3302	3302	Y	T	0.861111	0.138889	0.137931	0.862069	6.24306	0.161111	1	1
Scallop_All_Unigene_BMK.51413-664	664	Y	T	0.848485	0.151515	0.230769	0.769231	3.67677	0.196969	1	1
Scallop_All_Unigene_BMK.52258-103	103	M	C	0.921053	0.0789474	0.470588	0.529412	1.95724	0.149123	1	1
Scallop_All_Unigene_BMK.52312-1968	1968	Y	T	0.862745	0.137255	0.217391	0.782609	3.96863	0.175381	1	1
Scallop_All_Unigene_BMK.55385-323	323	K	G	0.875	0.125	0.363636	0.636364	2.40625	0.196428	1	1
Scallop_All_Unigene_BMK.56941-315	315	M	A	0.916667	0.0833333	0.545455	0.454545	1.68055	0.183333	1	1
Scallop_All_Unigene_BMK.56945-315	315	M	A	0.916667	0.0833333	0.545455	0.454545	1.68055	0.183333	1	1
Scallop_All_Unigene_BMK.57099-180	180	S	G	0.666667	0.333333	0.0769231	0.923077	8.66667	0.361111	1	1
Scallop_All_Unigene_BMK.59670-1315	1315	M	A	0.904255	0.0957447	0.368421	0.631579	2.45441	0.151596	1	1
Scallop_All_Unigene_BMK.59671-315	315	M	A	0.904255	0.0957447	0.368421	0.631579	2.45441	0.151596	1	1
Scallop_All_Unigene_BMK.59674-315	315	M	A	0.894737	0.105263	0.368421	0.631579	2.42857	0.166666	1	1
Scallop_All_Unigene_BMK.59681-255	255	M	C	0.919355	0.0806452	0.545455	0.454545	1.68548	0.17742	1	1
Scallop_All_Unigene_BMK.59681-315	315	M	A	0.894737	0.105263	0.368421	0.631579	2.42857	0.166666	1	1
Scallop_All_Unigene_BMK.597-1832	1832	K	T	0.84	0.16	0.2	0.8	4.2	0.2	1	1
Scallop_All_Unigene_BMK.61616-155	155	K	T	0.934426	0.0655738	0.5	0.5	1.86885	0.131148	1	1
Scallop_All_Unigene_BMK.61843-127	127	R	G	0.892857	0.107143	0.444444	0.555556	2.00893	0.192857	1	1
Scallop_All_Unigene_BMK.63109-386	386	S	G	0.863636	0.136364	0.133333	0.866667	6.47729	0.157343	1	1
Scallop_All_Unigene_BMK.63117-433	433	K	G	0.636364	0.363636	0.0769231	0.923077	8.27273	0.393939	1	1
Scallop_All_Unigene_BMK.63713-182	182	M	C	0.709677	0.290323	0.130435	0.869565	5.44085	0.333872	1	1
Scallop_All_Unigene_BMK.64083-73	73	S	C	0.918919	0.0810811	0.454545	0.545455	2.02162	0.148649	1	1
Scallop_All_Unigene_BMK.6500-289	289	M	A	0.870968	0.129032	0.142857	0.857143	6.09678	0.150537	1	1
Scallop_All_Unigene_BMK.653-439	439	M	A	0.945055	0.0549451	0.655172	0.344828	1.44245	0.159341	1	1
Scallop_All_Unigene_BMK.65383-1011	1011	Y	T	0.934783	0.0652174	0.344086	0.655914	2.71671	0.0994298	1	1
Scallop_All_Unigene_BMK.6752-552	552	Y	C	0.914286	0.0857143	0.307692	0.692308	2.97143	0.123809	1	1
Scallop_All_Unigene_BMK.67766-1009	1009	S	G	0.9	0.1	0.111111	0.888889	8.10001	0.1125	1	1
Scallop_All_Unigene_BMK.69473-3729	3729	R	A	0.901235	0.0987654	0.466667	0.533333	1.93122	0.185185	1	1
Scallop_All_Unigene_BMK.6991-1017	1017	W	T	0.91358	0.0864198	0.511628	0.488372	1.78563	0.176955	1	1
Scallop_All_Unigene_BMK.69910-17	17	W	T	0.91358	0.0864198	0.511628	0.488372	1.78563	0.176955	1	1
Scallop_All_Unigene_BMK.69911-17	17	W	T	0.914634	0.0853659	0.511628	0.488372	1.78769	0.174797	1	1
Scallop_All_Unigene_BMK.69912-17	17	W	T	0.914634	0.0853659	0.488889	0.511111	1.87084	0.16702	1	1
Scallop_All_Unigene_BMK.69914-17	17	W	T	0.914634	0.0853659	0.5	0.5	1.82927	0.170732	1	1
Scallop_All_Unigene_BMK.69915-17	17	W	T	0.914634	0.0853659	0.510638	0.489362	1.79116	0.174443	1	1
Scallop_All_Unigene_BMK.69916-17	17	W	T	0.914634	0.0853659	0.510638	0.489362	1.79116	0.174443	1	1
Scallop_All_Unigene_BMK.70534-50	50	M	C	0.587629	0.412371	0.933333	0.0666667	0.629603	6.18556	1	1
Scallop_All_Unigene_BMK.70588-641	641	R	A	0.886364	0.113636	0.375	0.625	2.36364	0.181818	1	1
Scallop_All_Unigene_BMK.70618-639	639	K	G	0.632911	0.367089	0.12069	0.87931	5.2441	0.417474	1	1
Scallop_All_Unigene_BMK.70658-1023	1023	Y	C	0.923913	0.076087	0.206897	0.793103	4.46557	0.0959358	1	1
Scallop_All_Unigene_BMK.70659-23	23	Y	C	0.923913	0.076087	0.206897	0.793103	4.46557	0.0959358	1	1
Scallop_All_Unigene_BMK.71384-1668	1668	W	T	0.936709	0.0632911	0.5	0.5	1.87342	0.126582	1	1
Scallop_All_Unigene_BMK.7447-294	294	Y	C	0.909091	0.0909091	0.5	0.5	1.81818	0.181818	1	1
Scallop_All_Unigene_BMK.8561-144	144	K	G	0.736842	0.263158	0.111111	0.888889	6.63158	0.296053	1	1
Scallop_N_Unigene_BMK.10389-110	110	Y	T	0.902439	0.097561	0.5	0.5	1.80488	0.195122	1	1
Scallop_N_Unigene_BMK.10935-1833	1833	R	G	0.918367	0.0816327	0.222222	0.777778	4.13266	0.104956	1	1
Scallop_N_Unigene_BMK.11464-1753	1753	K	T	0.91	0.09	0.384615	0.615385	2.366	0.14625	1	1
Scallop_N_Unigene_BMK.11482-1290	1290	K	T	0.868852	0.131148	0.3	0.7	2.89617	0.187354	1	1
Scallop_N_Unigene_BMK.11978-1212	1212	Y	C	0.88	0.12	0.2	0.8	4.4	0.15	1	1
Scallop_N_Unigene_BMK.11978-1316	1316	R	G	0.896552	0.103448	0.380952	0.619048	2.35345	0.167108	1	1
Scallop_N_Unigene_BMK.12286-1506	1506	Y	C	0.904762	0.0952381	0.2	0.8	4.52381	0.119048	1	1
Scallop_N_Unigene_BMK.1230-7106	7106	Y	T	0.891304	0.108696	0.4	0.6	2.22826	0.18116	1	1
Scallop_N_Unigene_BMK.1230-8362	8362	R	G	0.774194	0.225806	0.133333	0.866667	5.80647	0.260545	1	1
Scallop_N_Unigene_BMK.13404-1012	1012	Y	C	0.909091	0.0909091	0.363636	0.636364	2.5	0.142857	1	1
Scallop_N_Unigene_BMK.13972-1475	1475	K	T	0.913793	0.0862069	0.307692	0.692308	2.96983	0.124521	1	1
Scallop_N_Unigene_BMK.14265-3453	3453	M	A	0.847222	0.152778	0.173913	0.826087	4.87153	0.184942	1	1
Scallop_N_Unigene_BMK.1509-257	257	Y	T	0.9	0.1	0.454545	0.545455	1.98	0.183333	1	1
Scallop_N_Unigene_BMK.16076-654	654	W	T	0.90625	0.09375	0.45	0.55	2.01389	0.170455	1	1
Scallop_N_Unigene_BMK.16975-901	901	Y	T	0.930233	0.0697674	0.6	0.4	1.55039	0.174418	1	1
Scallop_N_Unigene_BMK.16975-1015	1015	W	A	0.861538	0.138462	0.166667	0.833333	5.16922	0.166154	1	1
Scallop_N_Unigene_BMK.16975-2881	2881	W	A	0.848485	0.151515	0.166667	0.833333	5.0909	0.181818	1	1
Scallop_N_Unigene_BMK.16985-811	811	R	G	0.882979	0.117021	0.285714	0.714286	3.09043	0.163829	1	1
Scallop_N_Unigene_BMK.17218-1253	1253	Y	C	0.647059	0.352941	0.106383	0.893617	6.08235	0.394958	1	1
Scallop_N_Unigene_BMK.17218-1433	1433	Y	T	0.62	0.38	0.113636	0.886364	5.45602	0.428718	1	1
Scallop_N_Unigene_BMK.18017-849	849	M	A	0.869565	0.130435	0.25	0.75	3.47826	0.173913	1	1
Scallop_N_Unigene_BMK.18038-104	104	Y	T	0.895522	0.104478	0.4	0.6	2.23881	0.17413	1	1
Scallop_N_Unigene_BMK.18597-1757	1757	M	C	0.90566	0.0943396	0.272727	0.727273	3.32076	0.129717	1	1
Scallop_N_Unigene_BMK.19676-489	489	Y	T	0.890909	0.109091	0.4	0.6	2.22727	0.181818	1	1
Scallop_N_Unigene_BMK.19687-726	726	M	A	0.830189	0.169811	0.125	0.875	6.64151	0.19407	1	1
Scallop_N_Unigene_BMK.20066-593	593	M	A	0.919355	0.0806452	0.454545	0.545455	2.02258	0.147849	1	1
Scallop_N_Unigene_BMK.20593-632	632	Y	T	0.862069	0.137931	0.3	0.7	2.87356	0.197044	1	1
Scallop_N_Unigene_BMK.22779-380	380	M	C	0.915493	0.084507	0.5	0.5	1.83099	0.169014	1	1
Scallop_N_Unigene_BMK.23727-1019	1019	M	A	0.935897	0.0641026	0.589744	0.410256	1.58695	0.15625	1	1
Scallop_N_Unigene_BMK.2373-19	19	M	A	0.935897	0.0641026	0.589744	0.410256	1.58695	0.15625	1	1
Scallop_N_Unigene_BMK.23731-19	19	M	A	0.9375	0.0625	0.589744	0.410256	1.58967	0.152344	1	1
Scallop_N_Unigene_BMK.23734-19	19	M	A	0.925926	0.0740741	0.560976	0.439024	1.65056	0.168724	1	1
Scallop_N_Unigene_BMK.23739-19	19	M	A	0.925926	0.0740741	0.560976	0.439024	1.65056	0.168724	1	1
Scallop_N_Unigene_BMK.23746-19	19	M	A	0.925926	0.0740741	0.560976	0.439024	1.65056	0.168724	1	1
Scallop_N_Unigene_BMK.2488-1312	1312	Y	C	0.857143	0.142857	0.214286	0.785714	4	0.181818	1	1
Scallop_N_Unigene_BMK.25280-4297	4297	K	G	0.888889	0.111111	0.4	0.6	2.22222	0.185185	1	1
Scallop_N_Unigene_BMK.25854-123	123	W	T	0.912281	0.0877193	0.461538	0.538462	1.97661	0.162907	1	1
Scallop_N_Unigene_BMK.25872-121	121	W	T	0.857143	0.142857	0.2	0.8	4.28571	0.178571	1	1
Scallop_N_Unigene_BMK.26367-320	320	Y	T	0.907692	0.0923077	0.263158	0.736842	3.44923	0.125275	1	1
Scallop_N_Unigene_BMK.27852-337	337	M	C	0.898305	0.101695	0.473684	0.526316	1.89642	0.19322	1	1
Scallop_N_Unigene_BMK.27862-337	337	M	C	0.898305	0.101695	0.473684	0.526316	1.89642	0.19322	1	1
Scallop_N_Unigene_BMK.29239-717	717	W	A	0.868852	0.131148	0.285714	0.714286	3.04099	0.183607	1	1
Scallop_N_Unigene_BMK.3068-1069	1069	R	A	0.90411	0.0958904	0.5	0.5	1.80822	0.191781	1	1
Scallop_N_Unigene_BMK.30688-69	69	R	A	0.90411	0.0958904	0.5	0.5	1.80822	0.191781	1	1
Scallop_N_Unigene_BMK.3078-71	71	R	A	0.919355	0.0806452	0.588235	0.411765	1.5629	0.195852	1	1
Scallop_N_Unigene_BMK.30782-71	71	R	A	0.919355	0.0806452	0.588235	0.411765	1.5629	0.195852	1	1
Scallop_N_Unigene_BMK.31605-138	138	R	A	0.681818	0.318182	0.131579	0.868421	5.18181	0.366391	1	1
Scallop_N_Unigene_BMK.31607-138	138	R	A	0.685393	0.314607	0.131579	0.868421	5.20898	0.362275	1	1
Scallop_N_Unigene_BMK.32785-958	958	Y	C	0.774194	0.225806	0.142857	0.857143	5.41936	0.26344	1	1
Scallop_N_Unigene_BMK.33198-444	444	S	G	0.946429	0.0535714	0.333333	0.666667	2.83929	0.0803571	1	1
Scallop_N_Unigene_BMK.33693-712	712	Y	C	0.864198	0.135802	0.3	0.7	2.88066	0.194003	1	1
Scallop_N_Unigene_BMK.3378-806	806	R	A	0.9	0.1	0.5	0.5	1.8	0.2	1	1
Scallop_N_Unigene_BMK.33956-116	116	M	C	0.891304	0.108696	0.222222	0.777778	4.01087	0.139752	1	1
Scallop_N_Unigene_BMK.34013-1063	1063	W	T	0.888889	0.111111	0.243243	0.756757	3.65433	0.146825	1	1
Scallop_N_Unigene_BMK.3530-883	883	W	A	0.632911	0.367089	0.125	0.875	5.06329	0.41953	1	1
Scallop_N_Unigene_BMK.3717-1646	1646	R	A	0.890909	0.109091	0.4	0.6	2.22727	0.181818	1	1
Scallop_N_Unigene_BMK.37630-4778	4778	M	C	0.583333	0.416667	0.115385	0.884615	5.05554	0.471015	1	1
Scallop_N_Unigene_BMK.37639-1689	1689	K	T	0.868852	0.131148	0.190476	0.809524	4.56148	0.162006	1	1
Scallop_N_Unigene_BMK.3896-2655	2655	Y	T	0.838235	0.161765	0.166667	0.833333	5.0294	0.194118	1	1
Scallop_N_Unigene_BMK.39587-681	681	R	A	0.886364	0.113636	0.37037	0.62963	2.39319	0.180481	1	1
Scallop_N_Unigene_BMK.39617-712	712	Y	C	0.924051	0.0759494	0.416667	0.583333	2.21772	0.130199	1	1
Scallop_N_Unigene_BMK.39716-570	570	R	A	0.913793	0.0862069	0.5625	0.4375	1.62452	0.197044	1	1
Scallop_N_Unigene_BMK.4012-1267	1267	Y	T	0.947917	0.0520833	0.571429	0.428571	1.65885	0.121528	1	1
Scallop_N_Unigene_BMK.40193-1863	1863	W	A	0.881579	0.118421	0.272727	0.727273	3.23246	0.162829	1	1
Scallop_N_Unigene_BMK.41750-54	54	M	A	0.949495	0.0505051	0.636364	0.363636	1.49206	0.138889	1	1
Scallop_N_Unigene_BMK.42871-3595	3595	R	A	0.525773	0.474227	0.0714286	0.928571	7.36082	0.510706	1	1
Scallop_N_Unigene_BMK.42871-4393	4393	K	T	0.662162	0.337838	0.12766	0.87234	5.18692	0.387278	1	1
Scallop_N_Unigene_BMK.4325-319	319	S	G	0.920635	0.0793651	0.461538	0.538462	1.99471	0.147392	1	1
Scallop_N_Unigene_BMK.43848-1797	1797	Y	T	0.878378	0.121622	0.285714	0.714286	3.07433	0.170271	1	1
Scallop_N_Unigene_BMK.43878-1706	1706	S	C	0.821429	0.178571	0.163636	0.836364	5.01986	0.213509	1	1
Scallop_N_Unigene_BMK.44882-209	209	Y	C	0.85	0.15	0.25	0.75	3.4	0.2	1	1
Scallop_N_Unigene_BMK.4593-7	7	W	A	0.916667	0.0833333	0.304348	0.695652	3.0119	0.119792	1	1
Scallop_N_Unigene_BMK.45933-7	7	W	A	0.897959	0.102041	0.304348	0.695652	2.95044	0.146684	1	1
Scallop_N_Unigene_BMK.4594-7	7	W	A	0.865385	0.134615	0.304348	0.695652	2.84341	0.193509	1	1
Scallop_N_Unigene_BMK.45941-7	7	W	A	0.865385	0.134615	0.291667	0.708333	2.96703	0.190045	1	1
Scallop_N_Unigene_BMK.45944-7	7	W	A	0.865385	0.134615	0.291667	0.708333	2.96703	0.190045	1	1
Scallop_N_Unigene_BMK.47381-280	280	M	A	0.878049	0.121951	0.333333	0.666667	2.63415	0.182926	1	1
Scallop_N_Unigene_BMK.49775-185	185	W	A	0.884615	0.115385	0.3125	0.6875	2.83077	0.167833	1	1
Scallop_N_Unigene_BMK.49941-572	572	W	A	0.903226	0.0967742	0.3	0.7	3.01075	0.138249	1	1
Scallop_N_Unigene_BMK.51454-405	405	W	A	0.805556	0.194444	0.157895	0.842105	5.10185	0.230902	1	1
Scallop_N_Unigene_BMK.51454-488	488	W	A	0.868421	0.131579	0.214286	0.785714	4.05263	0.167464	1	1
Scallop_N_Unigene_BMK.52646-1160	1160	S	G	0.885714	0.114286	0.307692	0.692308	2.87857	0.16508	1	1
Scallop_N_Unigene_BMK.53835-1616	1616	R	G	0.873016	0.126984	0.2	0.8	4.36508	0.15873	1	1
Scallop_N_Unigene_BMK.54555-3959	3959	R	A	0.837838	0.162162	0.166667	0.833333	5.02702	0.194594	1	1
Scallop_N_Unigene_BMK.5534-2101	2101	R	A	0.911392	0.0886076	0.529412	0.470588	1.72152	0.188291	1	1
Scallop_N_Unigene_BMK.55341-101	101	R	A	0.911392	0.0886076	0.529412	0.470588	1.72152	0.188291	1	1
Scallop_N_Unigene_BMK.55904-739	739	S	G	0.860465	0.139535	0.291667	0.708333	2.95016	0.196991	1	1
Scallop_N_Unigene_BMK.55904-1795	1795	W	T	0.894737	0.105263	0.470588	0.529412	1.90132	0.19883	1	1
Scallop_N_Unigene_BMK.5591-68	68	S	G	0.733333	0.266667	0.142857	0.857143	5.13334	0.311111	1	1
Scallop_N_Unigene_BMK.5740-1784	1784	Y	T	0.945055	0.0549451	0.607143	0.392857	1.55656	0.13986	1	1
Scallop_N_Unigene_BMK.58253-774	774	S	G	0.714286	0.285714	0.142857	0.857143	5.00001	0.333333	1	1
Scallop_N_Unigene_BMK.6203-1222	1222	Y	C	0.927711	0.0722892	0.458333	0.541667	2.0241	0.133457	1	1
Scallop_N_Unigene_BMK.62664-1168	1168	Y	T	0.62069	0.37931	0.12	0.88	5.17242	0.431034	1	1
Scallop_N_Unigene_BMK.62800-1054	1054	Y	T	0.930233	0.0697674	0.513514	0.486486	1.8115	0.143411	1	1
Scallop_N_Unigene_BMK.62800-2291	2291	K	G	0.910714	0.0892857	0.3	0.7	3.03571	0.127551	1	1
Scallop_N_Unigene_BMK.63156-677	677	S	C	0.857143	0.142857	0.285714	0.714286	3	0.2	1	1
Scallop_N_Unigene_BMK.63251-1656	1656	M	A	0.857143	0.142857	0.222222	0.777778	3.85715	0.183673	1	1
Scallop_N_Unigene_BMK.63428-2463	2463	R	G	0.722222	0.277778	0.111111	0.888889	6.5	0.3125	1	1
Scallop_N_Unigene_BMK.63651-1640	1640	W	A	0.903846	0.0961538	0.25	0.75	3.61538	0.128205	1	1
Scallop_N_Unigene_BMK.63762-1306	1306	S	G	0.880952	0.119048	0.166667	0.833333	5.2857	0.142858	1	1
Scallop_N_Unigene_BMK.64413-2645	2645	R	G	0.684211	0.315789	0.125	0.875	5.47369	0.360902	1	1
Scallop_N_Unigene_BMK.64460-3232	3232	R	G	0.890411	0.109589	0.310345	0.689655	2.8691	0.158904	1	1
Scallop_N_Unigene_BMK.64985-538	538	W	T	0.927835	0.0721649	0.352941	0.647059	2.62887	0.111528	1	1
Scallop_N_Unigene_BMK.7289-1953	1953	K	T	0.872727	0.127273	0.352941	0.647059	2.47273	0.196695	1	1
Scallop_N_Unigene_BMK.7289-2457	2457	W	A	0.859375	0.140625	0.238095	0.761905	3.60938	0.18457	1	1
Scallop_N_Unigene_BMK.8232-2516	2516	M	C	0.927083	0.0729167	0.264706	0.735294	3.50231	0.0991667	1	1
Scallop_N_Unigene_BMK.8371-2560	2560	R	A	0.882353	0.117647	0.361111	0.638889	2.44344	0.184143	1	1
Scallop_N_Unigene_BMK.8433-919	919	M	A	0.91358	0.0864198	0.478261	0.521739	1.91021	0.165638	1	1
Scallop_N_Unigene_BMK.8697-1125	1125	R	G	0.709677	0.290323	0.0677966	0.932203	10.4677	0.311438	1	1
Scallop_N_Unigene_BMK.8699-326	326	R	G	0.944444	0.0555556	0.52	0.48	1.81624	0.115741	1	1
Scallop_N_Unigene_BMK.9249-1018	1018	Y	C	0.743902	0.256098	0.116279	0.883721	6.39756	0.289795	1	1
Scallop_N_Unigene_BMK.9828-3919	3919	M	C	0.569767	0.430233	0.113636	0.886364	5.01397	0.485391	1	1
Scallop_S_Unigene_BMK.10043-508	508	S	C	0.894737	0.105263	0.272727	0.727273	3.28071	0.144737	1	1
Scallop_S_Unigene_BMK.12026-144	144	W	T	0.733333	0.266667	0.144928	0.855072	5.05998	0.311865	1	1
Scallop_S_Unigene_BMK.12145-1301	1301	R	A	0.892857	0.107143	0.175	0.825	5.10204	0.12987	1	1
Scallop_S_Unigene_BMK.12145-2092	2092	Y	T	0.867347	0.132653	0.333333	0.666667	2.60204	0.198979	1	1
Scallop_S_Unigene_BMK.12145-2822	2822	K	T	0.896907	0.103093	0.352113	0.647887	2.54721	0.159122	1	1
Scallop_S_Unigene_BMK.12145-3024	3024	Y	C	0.936842	0.0631579	0.283019	0.716981	3.31017	0.0880887	1	1
Scallop_S_Unigene_BMK.12145-3662	3662	R	A	0.903226	0.0967742	0.347826	0.652174	2.59678	0.148387	1	1
Scallop_S_Unigene_BMK.12415-603	603	K	T	0.922222	0.0777778	0.52	0.48	1.7735	0.162037	1	1
Scallop_S_Unigene_BMK.14432-450	450	K	T	0.9	0.1	0.5	0.5	1.8	0.2	1	1
Scallop_S_Unigene_BMK.15069-1110	1110	Y	C	0.907216	0.0927835	0.484848	0.515152	1.87113	0.180109	1	1
Scallop_S_Unigene_BMK.16501-1088	1088	S	G	0.878049	0.121951	0.243243	0.756757	3.60976	0.161149	1	1
Scallop_S_Unigene_BMK.16507-88	88	S	G	0.878049	0.121951	0.243243	0.756757	3.60976	0.161149	1	1
Scallop_S_Unigene_BMK.17551-308	308	W	A	0.921569	0.0784314	0.591837	0.408163	1.55713	0.192157	1	1
Scallop_S_Unigene_BMK.18855-2998	2998	R	G	0.871795	0.128205	0.321429	0.678571	2.71225	0.188934	1	1
Scallop_S_Unigene_BMK.18998-361	361	K	G	0.846154	0.153846	0.230769	0.769231	3.66667	0.2	1	1
Scallop_S_Unigene_BMK.190-57	57	W	A	0.917647	0.0823529	0.411765	0.588235	2.22857	0.14	1	1
Scallop_S_Unigene_BMK.20087-1325	1325	Y	C	0.833333	0.166667	0.159091	0.840909	5.23809	0.198199	1	1
Scallop_S_Unigene_BMK.20280-825	825	S	G	0.918367	0.0816327	0.4	0.6	2.29592	0.136055	1	1
Scallop_S_Unigene_BMK.21863-485	485	Y	C	0.897959	0.102041	0.344828	0.655172	2.60408	0.155747	1	1
Scallop_S_Unigene_BMK.23785-3455	3455	Y	C	0.87234	0.12766	0.333333	0.666667	2.61702	0.19149	1	1
Scallop_S_Unigene_BMK.24177-1624	1624	K	G	0.919355	0.0806452	0.538462	0.461538	1.70737	0.174731	1	1
Scallop_S_Unigene_BMK.2447-224	224	R	G	0.921348	0.0786517	0.180328	0.819672	5.10929	0.0959551	1	1
Scallop_S_Unigene_BMK.25102-1264	1264	M	A	0.880597	0.119403	0.195122	0.804878	4.51306	0.148349	1	1
Scallop_S_Unigene_BMK.25901-408	408	W	T	0.458333	0.541667	0.892857	0.107143	0.513333	5.05555	1	1
Scallop_S_Unigene_BMK.2591-404	404	S	C	0.391892	0.608108	0.888889	0.111111	0.440878	5.47298	1	1
Scallop_S_Unigene_BMK.27009-1168	1168	W	T	0.88	0.12	0.3	0.7	2.93333	0.171429	1	1
Scallop_S_Unigene_BMK.27740-67	67	K	T	0.857143	0.142857	0.181818	0.818182	4.71429	0.174603	1	1
Scallop_S_Unigene_BMK.30498-204	204	W	T	0.941176	0.0588235	0.633333	0.366667	1.48607	0.160428	1	1
Scallop_S_Unigene_BMK.35709-45	45	W	T	0.869565	0.130435	0.193548	0.806452	4.49276	0.161739	1	1
Scallop_S_Unigene_BMK.36480-550	550	W	T	0.6	0.4	0.117647	0.882353	5.1	0.453333	1	1
Scallop_S_Unigene_BMK.39506-253	253	S	G	0.933333	0.0666667	0.5	0.5	1.86667	0.133333	1	1
Scallop_S_Unigene_BMK.39527-62	62	K	T	0.921053	0.0789474	0.6	0.4	1.53509	0.197369	1	1
Scallop_S_Unigene_BMK.4107-591	591	Y	T	0.887324	0.112676	0.21875	0.78125	4.05634	0.144225	1	1
Scallop_S_Unigene_BMK.41308-129	129	Y	C	0.946809	0.0531915	0.714286	0.285714	1.32553	0.18617	1	1
Scallop_S_Unigene_BMK.43337-415	415	W	T	0.906977	0.0930233	0.363636	0.636364	2.49419	0.146179	1	1
Scallop_S_Unigene_BMK.45486-1163	1163	W	T	0.9	0.1	0.192308	0.807692	4.67999	0.12381	1	1
Scallop_S_Unigene_BMK.45781-1929	1929	K	G	0.8	0.2	0.15625	0.84375	5.12	0.237037	1	1
Scallop_S_Unigene_BMK.45905-1402	1402	M	C	0.925373	0.0746269	0.578947	0.421053	1.59837	0.177239	1	1
Scallop_S_Unigene_BMK.48419-336	336	W	A	0.888889	0.111111	0.272727	0.727273	3.25926	0.152778	1	1
Scallop_S_Unigene_BMK.50144-471	471	Y	C	0.864865	0.135135	0.259259	0.740741	3.33591	0.182432	1	1
Scallop_S_Unigene_BMK.50169-471	471	Y	C	0.864865	0.135135	0.259259	0.740741	3.33591	0.182432	1	1
Scallop_S_Unigene_BMK.5017-471	471	Y	C	0.853333	0.146667	0.205882	0.794118	4.14477	0.184692	1	1
Scallop_S_Unigene_BMK.51101-1887	1887	S	G	0.938776	0.0612245	0.210526	0.789474	4.45919	0.077551	1	1
Scallop_S_Unigene_BMK.51101-2001	2001	K	G	0.923077	0.0769231	0.24	0.76	3.84615	0.101215	1	1
Scallop_S_Unigene_BMK.51107-1	1	K	G	0.923077	0.0769231	0.24	0.76	3.84615	0.101215	1	1
Scallop_S_Unigene_BMK.51109-1	1	K	G	0.923077	0.0769231	0.269231	0.730769	3.42857	0.105263	1	1
Scallop_S_Unigene_BMK.51204-616	616	S	G	0.948454	0.0515464	0.355556	0.644444	2.66752	0.0799858	1	1
Scallop_S_Unigene_BMK.51519-603	603	W	A	0.883721	0.116279	0.295455	0.704545	2.99105	0.165041	1	1
Scallop_S_Unigene_BMK.51644-1878	1878	Y	C	0.896552	0.103448	0.416667	0.583333	2.15172	0.17734	1	1
Scallop_S_Unigene_BMK.52836-751	751	R	G	0.885246	0.114754	0.285714	0.714286	3.09836	0.160656	1	1
Scallop_S_Unigene_BMK.53768-357	357	W	T	0.866667	0.133333	0.3	0.7	2.88889	0.190476	1	1
Scallop_S_Unigene_BMK.54651-3	3	M	A	0.928571	0.0714286	0.4	0.6	2.32143	0.119048	1	1
Scallop_S_Unigene_BMK.8499-3151	3151	W	A	0.909091	0.0909091	0.515152	0.484848	1.7647	0.1875	1	1
Scallop_S_Unigene_BMK.9677-350	350	K	T	0.914894	0.0851064	0.5625	0.4375	1.62648	0.194529	1	1
Scallop_S_Unigene_BMK.9679-350	350	K	T	0.914894	0.0851064	0.5625	0.4375	1.62648	0.194529	1	1
