# Supplementary material for: SNP Identification by Transcriptome Sequencing and Candidate Gene-Based Association Analysis for Heat Tolerance in the Bay Scallop Argopecten irradians
Source: PLoS One. 2014 Aug 14;9(8):e104960. doi: 10.1371/journal.pone.0104960 (PMC4133247; doi:10.1371/journal.pone.0104960)
Supplement: Table S11 — Heat tolerance of the ZZ, ZN and NN populations. (XLSX) [file pone.0104960.s014.xlsx]

## Sheet: Sheet1
ZZ	ZN	NN	unit:℃·hour
10	21	21
21	30	231
231	180	198
313.5	180	275
408	275	313.5
408	465	313.5
465	514.5	340
465	514.5	340
465	514.5	340
514.5	514.5	364
514.5	514.5	408
514.5	514.5	408
514.5	514.5	408
514.5	514.5	408
514.5	514.5	465
514.5	514.5	465
548	548	465
548	548	465
548	548	465
548	548	465
548	548	465
548	548	514.5
548	548	514.5
578	548	514.5
578	548	514.5
578	578	514.5
578	578	514.5
578	578	514.5
578	578	514.5
578	578	514.5
578	578	514.5
578	633	514.5
578	633	514.5
578	633	514.5
578	633	514.5
578	633	514.5
578	633	548
578	633	548
578	633	548
578	633	548
578	633	548
633	633	548
633	633	548
633	633	548
633	633	548
633	633	548
633	633	548
633	633	548
633	633	548
633	633	548
633	633	578
633	633	578
633	633	578
633	633	578
633	670	578
633	670	578
633	670	578
633	670	578
633	670	578
633	670	578
670	670	578
670	670	578
670	670	578
670	670	578
670	670	633
670	670	633
670	670	633
670	670	633
670	670	633
670	670	633
670	670	633
670	670	633
670	670	633
670	670	633
670	670	633
670	670	633
670	703	633
670	703	633
670	703	633
670	703	633
670	703	633
670	703	633
670	703	633
670	703	633
670	703	633
670	703	633
670	703	633
670	703	633
670	703	633
670	703	633
670	703	633
703	703	633
703	703	633
703	703	633
703	703	633
703	703	633
703	763.5	633
703	763.5	670
703	763.5	670
703	763.5	670
703	763.5	670
703	763.5	670
703	763.5	670
763.5	763.5	670
763.5	763.5	670
763.5	763.5	670
763.5	763.5	670
763.5	763.5	670
763.5	763.5	670
763.5	763.5	670
763.5	763.5	670
763.5	763.5	670
763.5	763.5	670
763.5	763.5	670
763.5	763.5	670
763.5	763.5	670
763.5	763.5	670
763.5	763.5	670
763.5	763.5	670
763.5	763.5	670
763.5	763.5	670
763.5	763.5	670
763.5	763.5	703
763.5	763.5	703
763.5	763.5	703
763.5	763.5	703
763.5	763.5	703
763.5	763.5	703
763.5	763.5	703
763.5	763.5	703
763.5	763.5	703
763.5	763.5	703
763.5	763.5	703
763.5	763.5	703
763.5	763.5	703
763.5	763.5	703
763.5	763.5	703
763.5	763.5	703
763.5	763.5	703
763.5	763.5	703
763.5	763.5	703
763.5	763.5	703
763.5	763.5	703
763.5	763.5	763.5
763.5	763.5	763.5
763.5	763.5	763.5
763.5	763.5	763.5
763.5	763.5	763.5
804	763.5	763.5
804	763.5	763.5
804	763.5	763.5
804	763.5	763.5
804	763.5	763.5
804	763.5	763.5
804	763.5	763.5
804	763.5	763.5
804	763.5	763.5
804	763.5	763.5
804	763.5	763.5
804	763.5	763.5
804	763.5	763.5
804	763.5	763.5
804	763.5	763.5
804	763.5	763.5
804	804	763.5
804	804	763.5
804	804	763.5
804	804	763.5
804	804	763.5
804	804	763.5
804	804	763.5
804	804	763.5
804	804	763.5
804	804	763.5
804	804	763.5
804	804	763.5
804	804	763.5
840	804	763.5
840	804	763.5
840	804	763.5
840	804	763.5
840	804	804
840	804	804
840	804	804
840	804	804
840	804	804
840	804	804
840	804	804
840	804	804
840	804	804
840	804	804
840	804	804
840	804	804
906	804	804
906	840	804
906	840	804
906	840	840
906	840	840
906	840	840
906	840	840
906	840	840
906	840	840
906	840	840
906	840	840
906	840	840
906	840	906
906	840	906
906	840	906
906	840	906
906	840	906
906	840	906
906	840	906
906	840	906
906	840	906
906	840	906
906	840	906
906	840	948
906	840	948
906	840
906	840
906	840
906	840
948	840
948	906
948	906
948	906
948	906
948	906
948	906
948	906
948
948
948
